# Supplementary material for: Strong Expansion of Human Regulatory T Cells for Adoptive Cell Therapy Results in Epigenetic Changes Which May Impact Their Survival and Function
Source: Front Cell Dev Biol. 2021 Nov 18;9:751590. doi: 10.3389/fcell.2021.751590 (PMC8639223; doi:10.3389/fcell.2021.751590)
Supplement: Supplementary file 1 [file Table_1.xlsx]

## Sheet: run 1
Supplementary Table 1: Differentially Methylated CpGs (DMPs) between final and starting timepoints (day 23 - day0)
name	seqnames	start	end	strand	stat	diff	ind.fdr	annotation	SYMBOL	GENENAME	direction (day23 - day0)	run
cg03521652	chr1	874601	874601	*	-4.01141	-0.10117	0.0223332	Promoter (<=1kb)	SAMD11	sterile alpha motif domain containing 11	hypo	Run_1
cg10375192	chr1	901799	901799	*	4.06358	0.0626282	0.0207405	Promoter (<=1kb)	PLEKHN1	pleckstrin homology domain containing N1	hyper	Run_1
cg26679367	chr1	907618	907618	*	-3.72019	-0.0997214	0.0337213	Intron (uc001acd.3/84069, intron 9 of 15)	PERM1	PPARGC1 and ESRR induced regulator, muscle 1	hypo	Run_1
cg15628028	chr1	919200	919200	*	-3.78314	-0.0529537	0.0309025	Promoter (1-2kb)	PERM1	PPARGC1 and ESRR induced regulator, muscle 1	hypo	Run_1
cg22182593	chr1	947864	947864	*	4.67741	0.136429	0.00844785	Promoter (<=1kb)	ISG15	ISG15 ubiquitin like modifier	hyper	Run_1
cg09908510	chr1	998347	998347	*	-4.88621	-0.159182	0.00619635	Intron (uc001acl.1/uc001acl.1, intron 2 of 3)	RNF223	ring finger protein 223	hypo	Run_1
cg11071912	chr1	1073424	1073424	*	3.83856	0.170485	0.0285369	Promoter (1-2kb)	LINC01342	long intergenic non-protein coding RNA 1342	hyper	Run_1
cg00812770	chr1	1073510	1073510	*	4.03954	0.0977905	0.0214806	Promoter (1-2kb)	LINC01342	long intergenic non-protein coding RNA 1342	hyper	Run_1
cg07213830	chr1	1093940	1093940	*	5.01801	0.135702	0.00508126	Distal Intergenic	MIR200B	microRNA 200b	hyper	Run_1
cg23275914	chr1	1114914	1114914	*	3.81759	0.0678887	0.0294125	Promoter (<=1kb)	TTLL10	tubulin tyrosine ligase like 10	hyper	Run_1
cg09586191	chr1	1149661	1149661	*	-4.33145	-0.126971	0.0140534	Promoter (<=1kb)	TNFRSF4	TNF receptor superfamily member 4	hypo	Run_1
cg01075305	chr1	1152914	1152914	*	-3.78378	-0.0487546	0.0308737	3' UTR	TNFRSF4	TNF receptor superfamily member 4	hypo	Run_1
cg13440692	chr1	1186357	1186357	*	-3.54754	-0.0828965	0.0428886	Downstream (2-3kb)	C1QTNF12	C1q and TNF related 12	hypo	Run_1
cg22346297	chr1	1240439	1240439	*	3.52823	0.0865601	0.0440448	Promoter (<=1kb)	ACAP3	ArfGAP with coiled-coil, ankyrin repeat and PH domains 3	hyper	Run_1
cg25063151	chr1	1290554	1290554	*	-3.74448	-0.144487	0.032601	Intron (uc001aew.3/54587, intron 4 of 9)	MXRA8	matrix remodeling associated 8	hypo	Run_1
cg05589276	chr1	1311577	1311577	*	-4.86651	-0.13138	0.00638816	Promoter (<=1kb)	AURKAIP1	aurora kinase A interacting protein 1	hypo	Run_1
cg25228593	chr1	1353012	1353012	*	3.55133	0.0849096	0.0426653	Downstream (<1kb)	ANKRD65	ankyrin repeat domain 65	hyper	Run_1
cg27391934	chr1	1369948	1369948	*	3.74576	0.0566588	0.0325356	Promoter (<=1kb)	VWA1	von Willebrand factor A domain containing 1	hyper	Run_1
cg07898743	chr1	1369950	1369950	*	3.73812	0.0763232	0.0329041	Promoter (<=1kb)	VWA1	von Willebrand factor A domain containing 1	hyper	Run_1
cg08161163	chr1	1372677	1372677	*	-3.48714	-0.077052	0.0466764	Promoter (1-2kb)	VWA1	von Willebrand factor A domain containing 1	hypo	Run_1
cg02188411	chr1	1411579	1411579	*	4.09687	0.0919646	0.0197597	Promoter (1-2kb)	ATAD3B	ATPase family AAA domain containing 3B	hyper	Run_1
cg13897348	chr1	1549699	1549699	*	-3.58477	-0.0738965	0.0407287	Promoter (1-2kb)	MIB2	mindbomb E3 ubiquitin protein ligase 2	hypo	Run_1
cg09932345	chr1	1710561	1710561	*	3.93099	0.0473881	0.0250209	Promoter (<=1kb)	NADK	NAD kinase	hyper	Run_1
cg02297801	chr1	1710663	1710663	*	6.89324	0.149686	0.000336153	Promoter (<=1kb)	NADK	NAD kinase	hyper	Run_1
cg11837076	chr1	1711588	1711588	*	6.4387	0.0887054	0.000645401	Promoter (<=1kb)	NADK	NAD kinase	hyper	Run_1
cg18591364	chr1	1711620	1711620	*	3.65882	0.031165	0.0367794	Promoter (<=1kb)	NADK	NAD kinase	hyper	Run_1
cg14958032	chr1	1711661	1711661	*	5.80705	0.0776491	0.00158815	Promoter (<=1kb)	NADK	NAD kinase	hyper	Run_1
cg05262191	chr1	1714271	1714271	*	3.77029	0.0547066	0.0314532	Promoter (2-3kb)	NADK	NAD kinase	hyper	Run_1
cg04260676	chr1	1774322	1774322	*	3.91943	0.0820248	0.025418	Intron (uc001aif.3/2782, intron 1 of 11)	GNB1	G protein subunit beta 1	hyper	Run_1
cg14527423	chr1	1788843	1788843	*	3.57727	0.0787611	0.0411771	Intron (uc001aif.3/2782, intron 1 of 11)	GNB1	G protein subunit beta 1	hyper	Run_1
cg26147268	chr1	1801236	1801236	*	5.57067	0.109961	0.00224346	Intron (uc001aif.3/2782, intron 1 of 11)	GNB1	G protein subunit beta 1	hyper	Run_1
cg07432009	chr1	1815199	1815199	*	3.8986	0.0788226	0.0261672	Intron (uc001aif.3/2782, intron 1 of 11)	GNB1	G protein subunit beta 1	hyper	Run_1
cg22850508	chr1	1843940	1843940	*	-3.54268	-0.0822351	0.0431765	Promoter (2-3kb)	CALML6	calmodulin like 6	hypo	Run_1
cg11456906	chr1	1869120	1869120	*	-3.53998	-0.117961	0.0433337	Distal Intergenic	TMEM52	transmembrane protein 52	hypo	Run_1
cg14911597	chr1	1897011	1897011	*	-3.9338	-0.0964541	0.0249175	Intron (uc001aim.1/85452, intron 12 of 17)	CFAP74	cilia and flagella associated protein 74	hypo	Run_1
cg05035280	chr1	1909092	1909092	*	-3.50933	-0.0827668	0.045232	Intron (uc001aim.1/85452, intron 6 of 17)	CFAP74	cilia and flagella associated protein 74	hypo	Run_1
cg09121624	chr1	1918541	1918541	*	-3.89532	-0.11358	0.0262843	Intron (uc001aim.1/85452, intron 4 of 17)	CFAP74	cilia and flagella associated protein 74	hypo	Run_1
cg14974223	chr1	1953109	1953109	*	-3.72286	-0.0792484	0.03361	Promoter (2-3kb)	GABRD	gamma-aminobutyric acid type A receptor subunit delta	hypo	Run_1
cg09769218	chr1	1961075	1961075	*	-3.99859	-0.11472	0.0227324	Exon (uc001aip.2/2563, exon 8 of 9)	GABRD	gamma-aminobutyric acid type A receptor subunit delta	hypo	Run_1
cg00123471	chr1	1970087	1970087	*	-4.24072	-0.135869	0.0160707	Distal Intergenic	PRKCZ	protein kinase C zeta	hypo	Run_1
cg12658400	chr1	1974826	1974826	*	-3.69218	-0.049962	0.0350578	Distal Intergenic	PRKCZ	protein kinase C zeta	hypo	Run_1
cg14656575	chr1	1988767	1988767	*	-7.98794	-0.219875	7.80121e-05	Intron (uc001aiq.3/5590, intron 3 of 17)	PRKCZ	protein kinase C zeta	hypo	Run_1
cg06340969	chr1	1990780	1990780	*	-3.59361	-0.0463833	0.040223	Intron (uc001aiq.3/5590, intron 3 of 17)	PRKCZ	protein kinase C zeta	hypo	Run_1
cg15502607	chr1	1990986	1990986	*	-5.08872	-0.0937901	0.00457469	Exon (uc001aiq.3/5590, exon 4 of 18)	PRKCZ	protein kinase C zeta	hypo	Run_1
cg19619416	chr1	1992232	1992232	*	-3.77794	-0.047805	0.0311144	Intron (uc001aiq.3/5590, intron 4 of 17)	PRKCZ	protein kinase C zeta	hypo	Run_1
cg24447775	chr1	1992534	1992534	*	-3.97439	-0.0729097	0.0235285	Intron (uc001aiq.3/5590, intron 4 of 17)	PRKCZ	protein kinase C zeta	hypo	Run_1
cg19900677	chr1	1999533	1999533	*	-3.69498	-0.0528934	0.0349343	Intron (uc001aiq.3/5590, intron 4 of 17)	PRKCZ	protein kinase C zeta	hypo	Run_1
cg22332100	chr1	2000508	2000508	*	-6.16752	-0.0370771	0.000950651	Intron (uc001aiq.3/5590, intron 4 of 17)	PRKCZ	protein kinase C zeta	hypo	Run_1
cg03377392	chr1	2001321	2001321	*	-4.72832	-0.141918	0.00784681	Intron (uc001aiq.3/5590, intron 4 of 17)	PRKCZ	protein kinase C zeta	hypo	Run_1
cg11699150	chr1	2002329	2002329	*	-4.43343	-0.0626539	0.0121136	Promoter (2-3kb)	PRKCZ	protein kinase C zeta	hypo	Run_1
cg11758127	chr1	2002884	2002884	*	-10.1257	-0.175333	6.84186e-06	Promoter (2-3kb)	PRKCZ	protein kinase C zeta	hypo	Run_1
cg08108679	chr1	2003274	2003274	*	-6.35524	-0.152667	0.000726126	Promoter (1-2kb)	PRKCZ	protein kinase C zeta	hypo	Run_1
cg00095688	chr1	2003864	2003864	*	-3.67421	-0.105598	0.0359649	Promoter (1-2kb)	PRKCZ	protein kinase C zeta	hypo	Run_1
cg25444428	chr1	2004977	2004977	*	-3.59441	-0.0640068	0.0401838	Promoter (<=1kb)	PRKCZ	protein kinase C zeta	hypo	Run_1
cg24715732	chr1	2005265	2005265	*	-4.85047	-0.0488788	0.00654316	Promoter (<=1kb)	PRKCZ	protein kinase C zeta	hypo	Run_1
cg27587033	chr1	2006032	2006032	*	-3.6247	-0.0435799	0.0385512	Promoter (<=1kb)	PRKCZ	protein kinase C zeta	hypo	Run_1
cg25976434	chr1	2008510	2008510	*	-6.24151	-0.130342	0.000853236	Intron (uc001aiq.3/5590, intron 4 of 17)	PRKCZ	protein kinase C zeta	hypo	Run_1
cg06757383	chr1	2008579	2008579	*	-3.61088	-0.0458103	0.0392763	Intron (uc001aiq.3/5590, intron 4 of 17)	PRKCZ	protein kinase C zeta	hypo	Run_1
cg05620928	chr1	2011702	2011702	*	-3.45297	-0.0595466	0.0489399	Intron (uc001aiq.3/5590, intron 4 of 17)	PRKCZ	protein kinase C zeta	hypo	Run_1
cg12601506	chr1	2017918	2017918	*	-5.49953	-0.0602415	0.00249173	Intron (uc001aiq.3/5590, intron 4 of 17)	PRKCZ	protein kinase C zeta	hypo	Run_1
cg06176608	chr1	2019526	2019526	*	-3.63627	-0.079636	0.0379286	Intron (uc001aiq.3/5590, intron 4 of 17)	PRKCZ	protein kinase C zeta	hypo	Run_1
cg17497824	chr1	2021003	2021003	*	-5.20555	-0.120119	0.00385585	Intron (uc001aiq.3/5590, intron 4 of 17)	PRKCZ	protein kinase C zeta	hypo	Run_1
cg02607043	chr1	2024071	2024071	*	-3.62836	-0.0680339	0.0383439	Intron (uc001aiq.3/5590, intron 4 of 17)	PRKCZ	protein kinase C zeta	hypo	Run_1
cg01164686	chr1	2024593	2024593	*	-5.0304	-0.0655209	0.0049949	Intron (uc001aiq.3/5590, intron 4 of 17)	PRKCZ	protein kinase C zeta	hypo	Run_1
cg24138964	chr1	2025206	2025206	*	-4.0319	-0.115545	0.0217157	Intron (uc001aiq.3/5590, intron 4 of 17)	PRKCZ	protein kinase C zeta	hypo	Run_1
cg25139718	chr1	2027575	2027575	*	-6.03114	-0.0979191	0.00115217	Intron (uc001aiq.3/5590, intron 4 of 17)	PRKCZ	protein kinase C zeta	hypo	Run_1
cg00666247	chr1	2028044	2028044	*	-6.59256	-0.139464	0.000516363	Intron (uc001aiq.3/5590, intron 4 of 17)	PRKCZ	protein kinase C zeta	hypo	Run_1
cg00312809	chr1	2028213	2028213	*	-6.92716	-0.17749	0.000320082	Intron (uc001aiq.3/5590, intron 4 of 17)	PRKCZ	protein kinase C zeta	hypo	Run_1
cg15444419	chr1	2028390	2028390	*	-7.56453	-0.131614	0.000134826	Intron (uc001aiq.3/5590, intron 4 of 17)	PRKCZ	protein kinase C zeta	hypo	Run_1
cg06227939	chr1	2033594	2033594	*	-5.73939	-0.143222	0.00175173	Promoter (2-3kb)	PRKCZ	protein kinase C zeta	hypo	Run_1
cg21863005	chr1	2035357	2035357	*	-6.67514	-0.200111	0.000458539	Promoter (<=1kb)	PRKCZ	protein kinase C zeta	hypo	Run_1
cg13072890	chr1	2038377	2038377	*	-4.44997	-0.110102	0.0118184	Promoter (2-3kb)	PRKCZ	protein kinase C zeta	hypo	Run_1
cg22626579	chr1	2038628	2038628	*	-4.05854	-0.0948753	0.020887	Promoter (2-3kb)	PRKCZ	protein kinase C zeta	hypo	Run_1
cg12713909	chr1	2038940	2038940	*	-5.66061	-0.177066	0.0019643	Promoter (2-3kb)	PRKCZ	protein kinase C zeta	hypo	Run_1
cg02293396	chr1	2041228	2041228	*	-4.0324	-0.0742877	0.0216964	Intron (uc001aiq.3/5590, intron 4 of 17)	PRKCZ	protein kinase C zeta	hypo	Run_1
cg04315214	chr1	2043799	2043799	*	3.54323	0.0897346	0.0431534	Intron (uc001aiq.3/5590, intron 4 of 17)	PRKCZ	protein kinase C zeta	hyper	Run_1
cg03777518	chr1	2045682	2045682	*	-3.58626	-0.0749951	0.0406441	Intron (uc001aiq.3/5590, intron 4 of 17)	PRKCZ	protein kinase C zeta	hypo	Run_1
cg19255464	chr1	2047101	2047101	*	-4.94374	-0.103823	0.00568133	Intron (uc001aiq.3/5590, intron 4 of 17)	PRKCZ	protein kinase C zeta	hypo	Run_1
cg08106279	chr1	2060014	2060014	*	-5.51118	-0.0926235	0.00244869	Intron (uc001aiq.3/5590, intron 4 of 17)	PRKCZ	protein kinase C zeta	hypo	Run_1
cg14743859	chr1	2066274	2066274	*	-3.89202	-0.0996126	0.0264131	Intron (uc001aiq.3/5590, intron 4 of 17)	PRKCZ	protein kinase C zeta	hypo	Run_1
cg10334053	chr1	2078117	2078117	*	-3.68106	-0.0888155	0.0356195	Promoter (1-2kb)	PRKCZ	protein kinase C zeta	hypo	Run_1
cg02481000	chr1	2082349	2082349	*	3.86138	0.0817189	0.0275883	Exon (uc001aiq.3/5590, exon 9 of 18)	PRKCZ	protein kinase C zeta	hyper	Run_1
cg09433064	chr1	2082528	2082528	*	3.54697	0.0716476	0.0429249	Intron (uc001aiq.3/5590, intron 9 of 17)	PRKCZ	protein kinase C zeta	hyper	Run_1
cg11335286	chr1	2086528	2086528	*	-3.48873	-0.0613866	0.0465888	Intron (uc001aiq.3/5590, intron 9 of 17)	PRKCZ	protein kinase C zeta	hypo	Run_1
cg25726135	chr1	2088708	2088708	*	-5.05933	-0.0789172	0.00477884	Intron (uc001aiq.3/5590, intron 10 of 17)	PRKCZ	protein kinase C zeta	hypo	Run_1
cg06854565	chr1	2088778	2088778	*	-6.24072	-0.103159	0.00085381	Intron (uc001aiq.3/5590, intron 10 of 17)	PRKCZ	protein kinase C zeta	hypo	Run_1
cg15875538	chr1	2098265	2098265	*	-3.85363	-0.100365	0.0278919	Promoter (2-3kb)	PRKCZ	protein kinase C zeta	hypo	Run_1
cg07222721	chr1	2099745	2099745	*	-3.57897	-0.093513	0.0410821	Promoter (<=1kb)	PRKCZ	protein kinase C zeta	hypo	Run_1
cg16644344	chr1	2100169	2100169	*	-4.39273	-0.109231	0.0128739	Promoter (<=1kb)	PRKCZ	protein kinase C zeta	hypo	Run_1
cg06801943	chr1	2101479	2101479	*	-5.4419	-0.126847	0.00270938	Promoter (1-2kb)	PRKCZ	protein kinase C zeta	hypo	Run_1
cg06646728	chr1	2104886	2104886	*	-5.24545	-0.0771834	0.00363333	Intron (uc001aiq.3/5590, intron 13 of 17)	PRKCZ	protein kinase C zeta	hypo	Run_1
cg01449266	chr1	2109999	2109999	*	-3.83386	-0.091214	0.0287474	Intron (uc001aiq.3/5590, intron 16 of 17)	PRKCZ	protein kinase C zeta	hypo	Run_1
cg19756430	chr1	2144002	2144002	*	4.19725	0.0795688	0.0171017	Distal Intergenic	FAAP20	FA core complex associated protein 20	hyper	Run_1
cg12052731	chr1	2144129	2144129	*	3.82728	0.0426836	0.0290252	Distal Intergenic	FAAP20	FA core complex associated protein 20	hyper	Run_1
cg09469355	chr1	2161886	2161886	*	-7.0308	-0.143164	0.000277844	Promoter (1-2kb)	SKI	SKI proto-oncogene	hypo	Run_1
cg08884752	chr1	2162001	2162001	*	-9.53019	-0.170765	1.25291e-05	Promoter (1-2kb)	SKI	SKI proto-oncogene	hypo	Run_1
cg17942763	chr1	2163472	2163472	*	-5.47069	-0.0688944	0.00260079	Intron (uc001aja.4/6497, intron 1 of 6)	SKI	SKI proto-oncogene	hypo	Run_1
cg02277356	chr1	2163809	2163809	*	-4.53079	-0.0725883	0.0104817	Intron (uc001aja.4/6497, intron 1 of 6)	SKI	SKI proto-oncogene	hypo	Run_1
cg10397932	chr1	2166155	2166155	*	4.19321	0.0669891	0.017204	Intron (uc001aja.4/6497, intron 1 of 6)	SKI	SKI proto-oncogene	hyper	Run_1
cg06343732	chr1	2167707	2167707	*	4.41113	0.111974	0.0125226	Intron (uc001aja.4/6497, intron 1 of 6)	SKI	SKI proto-oncogene	hyper	Run_1
cg01776341	chr1	2171879	2171879	*	4.54672	0.10504	0.0102331	Intron (uc001aja.4/6497, intron 1 of 6)	SKI	SKI proto-oncogene	hyper	Run_1
cg08468599	chr1	2182126	2182126	*	3.4736	0.0554027	0.0475609	Intron (uc001aja.4/6497, intron 1 of 6)	SKI	SKI proto-oncogene	hyper	Run_1
cg16315417	chr1	2187457	2187457	*	3.46764	0.0325449	0.0479665	Intron (uc001aja.4/6497, intron 1 of 6)	SKI	SKI proto-oncogene	hyper	Run_1
cg24481594	chr1	2190850	2190850	*	-4.75171	-0.14783	0.0075917	Intron (uc001aja.4/6497, intron 1 of 6)	SKI	SKI proto-oncogene	hypo	Run_1
cg08271229	chr1	2222674	2222674	*	-5.67953	-0.103597	0.00191301	Intron (uc001aja.4/6497, intron 1 of 6)	LOC100129534	small nuclear ribonucleoprotein polypeptide N pseudogene	hypo	Run_1
cg15798497	chr1	2226301	2226301	*	4.43872	0.115478	0.01201	Intron (uc001aja.4/6497, intron 1 of 6)	LOC100129534	small nuclear ribonucleoprotein polypeptide N pseudogene	hyper	Run_1
cg23022809	chr1	2230923	2230923	*	4.35056	0.0996218	0.01367	Intron (uc001aja.4/6497, intron 1 of 6)	LOC100129534	small nuclear ribonucleoprotein polypeptide N pseudogene	hyper	Run_1
cg01428928	chr1	2236183	2236183	*	-4.43194	-0.0791123	0.0121417	Intron (uc001aja.4/6497, intron 5 of 6)	LOC100129534	small nuclear ribonucleoprotein polypeptide N pseudogene	hypo	Run_1
cg07701579	chr1	2262232	2262232	*	-3.57815	-0.095828	0.0411257	Intron (uc001ajb.1/79906, intron 12 of 13)	LOC100129534	small nuclear ribonucleoprotein polypeptide N pseudogene	hypo	Run_1
cg04992757	chr1	2266138	2266138	*	-3.68232	-0.10755	0.0355617	Intron (uc001ajb.1/79906, intron 12 of 13)	LOC100129534	small nuclear ribonucleoprotein polypeptide N pseudogene	hypo	Run_1
cg14222474	chr1	2286612	2286612	*	-3.52582	-0.0622232	0.0442073	Promoter (2-3kb)	LOC100129534	small nuclear ribonucleoprotein polypeptide N pseudogene	hypo	Run_1
cg00667048	chr1	2314670	2314670	*	-3.92612	-0.107006	0.0251983	Intron (uc001ajb.1/79906, intron 6 of 13)	MORN1	MORN repeat containing 1	hypo	Run_1
cg07000744	chr1	2319080	2319080	*	-3.51523	-0.0727662	0.0448548	Intron (uc001ajb.1/79906, intron 3 of 13)	MORN1	MORN repeat containing 1	hypo	Run_1
cg07016682	chr1	2343349	2343349	*	-3.56947	-0.0857515	0.0416153	Promoter (<=1kb)	PEX10	peroxisomal biogenesis factor 10	hypo	Run_1
cg07022634	chr1	2363608	2363608	*	-3.80705	-0.101055	0.0298509	Distal Intergenic	PEX10	peroxisomal biogenesis factor 10	hypo	Run_1
cg01564665	chr1	2373855	2373855	*	-4.48128	-0.146685	0.0112928	Distal Intergenic	PEX10	peroxisomal biogenesis factor 10	hypo	Run_1
cg00113712	chr1	2386451	2386451	*	-4.85718	-0.0861025	0.00647513	Distal Intergenic	PLCH2	phospholipase C eta 2	hypo	Run_1
cg13556452	chr1	2391241	2391241	*	-3.68018	-0.0464784	0.0356626	Distal Intergenic	PLCH2	phospholipase C eta 2	hypo	Run_1
cg04847649	chr1	2406795	2406795	*	-4.43508	-0.115187	0.0120837	Promoter (<=1kb)	PLCH2	phospholipase C eta 2	hypo	Run_1
cg11229415	chr1	2407652	2407652	*	-4.47913	-0.125838	0.0113313	Promoter (<=1kb)	PLCH2	phospholipase C eta 2	hypo	Run_1
cg20351495	chr1	2408494	2408494	*	-5.24931	-0.113582	0.0036124	Promoter (<=1kb)	PLCH2	phospholipase C eta 2	hypo	Run_1
cg04341461	chr1	2410006	2410006	*	-3.92131	-0.0466683	0.0253547	Promoter (1-2kb)	PLCH2	phospholipase C eta 2	hypo	Run_1
cg17128799	chr1	2458466	2458466	*	-6.99462	-0.171738	0.000292968	Promoter (<=1kb)	PANK4	pantothenate kinase 4 (inactive)	hypo	Run_1
cg02611001	chr1	2458506	2458506	*	-3.6137	-0.164352	0.0391169	Promoter (<=1kb)	PANK4	pantothenate kinase 4 (inactive)	hypo	Run_1
cg15678662	chr1	2465544	2465544	*	-4.71941	-0.110645	0.00795132	Distal Intergenic	HES5	hes family bHLH transcription factor 5	hypo	Run_1
cg14562327	chr1	2469506	2469506	*	-4.05753	-0.0891324	0.0209164	Distal Intergenic	HES5	hes family bHLH transcription factor 5	hypo	Run_1
cg17806162	chr1	2472133	2472133	*	-4.62944	-0.212942	0.00907288	Distal Intergenic	HES5	hes family bHLH transcription factor 5	hypo	Run_1
cg01737466	chr1	2512442	2512442	*	4.04083	0.0785304	0.0214449	Distal Intergenic	PRXL2B	peroxiredoxin like 2B	hyper	Run_1
cg02393107	chr1	2515692	2515692	*	-5.78025	-0.113729	0.00165083	Promoter (2-3kb)	PRXL2B	peroxiredoxin like 2B	hypo	Run_1
cg12100411	chr1	2518194	2518194	*	-3.68274	-0.114336	0.0355399	Promoter (<=1kb)	PRXL2B	peroxiredoxin like 2B	hypo	Run_1
cg19633446	chr1	2563952	2563952	*	-3.5335	-0.0878712	0.0437138	Promoter (<=1kb)	MMEL1	membrane metalloendopeptidase like 1	hypo	Run_1
cg16355115	chr1	2707382	2707382	*	-4.32635	-0.0925945	0.0141561	Promoter (1-2kb)	TTC34	tetratricopeptide repeat domain 34	hypo	Run_1
cg12075502	chr1	2720491	2720491	*	-3.99666	-0.0927179	0.0228023	Distal Intergenic	TTC34	tetratricopeptide repeat domain 34	hypo	Run_1
cg02477877	chr1	2742207	2742207	*	-3.63335	-0.118725	0.0380908	Distal Intergenic	TTC34	tetratricopeptide repeat domain 34	hypo	Run_1
cg24252695	chr1	2777244	2777244	*	-3.77574	-0.0568211	0.0312158	Distal Intergenic	TTC34	tetratricopeptide repeat domain 34	hypo	Run_1
cg11712991	chr1	2801389	2801389	*	-4.15175	-0.113215	0.0182995	Distal Intergenic	TTC34	tetratricopeptide repeat domain 34	hypo	Run_1
cg03447366	chr1	2827410	2827410	*	-4.16948	-0.0899177	0.0178278	Distal Intergenic	ACTRT2	actin related protein T2	hypo	Run_1
cg23887776	chr1	2827798	2827798	*	-4.11028	-0.0862424	0.0193842	Distal Intergenic	ACTRT2	actin related protein T2	hypo	Run_1
cg21943117	chr1	2840308	2840308	*	-3.65975	-0.0970645	0.0367308	Distal Intergenic	ACTRT2	actin related protein T2	hypo	Run_1
cg19846168	chr1	2845268	2845268	*	-4.88582	-0.0546443	0.00619834	Distal Intergenic	ACTRT2	actin related protein T2	hypo	Run_1
cg12415455	chr1	2846998	2846998	*	-3.87551	-0.140015	0.0270482	Distal Intergenic	ACTRT2	actin related protein T2	hypo	Run_1
cg25720825	chr1	2849682	2849682	*	-3.91898	-0.131282	0.0254278	Distal Intergenic	ACTRT2	actin related protein T2	hypo	Run_1
cg04921646	chr1	2851502	2851502	*	-3.48339	-0.0931961	0.0469256	Distal Intergenic	ACTRT2	actin related protein T2	hypo	Run_1
cg06013046	chr1	2860549	2860549	*	-3.73848	-0.10575	0.0328858	Distal Intergenic	ACTRT2	actin related protein T2	hypo	Run_1
cg10395507	chr1	2900570	2900570	*	-4.44978	-0.123021	0.0118206	Distal Intergenic	ACTRT2	actin related protein T2	hypo	Run_1
cg07099084	chr1	2919785	2919785	*	-4.05232	-0.0882256	0.0210718	Distal Intergenic	ACTRT2	actin related protein T2	hypo	Run_1
cg16120196	chr1	2922569	2922569	*	-4.40503	-0.122599	0.0126353	Distal Intergenic	ACTRT2	actin related protein T2	hypo	Run_1
cg16562486	chr1	2925740	2925740	*	-3.66251	-0.0906118	0.0365897	Distal Intergenic	ACTRT2	actin related protein T2	hypo	Run_1
cg23260554	chr1	2934497	2934497	*	-3.49909	-0.0878388	0.0458916	Distal Intergenic	ACTRT2	actin related protein T2	hypo	Run_1
cg14093144	chr1	2936311	2936311	*	-3.47885	-0.0746756	0.0472188	Promoter (1-2kb)	ACTRT2	actin related protein T2	hypo	Run_1
cg02828779	chr1	2936585	2936585	*	-3.97459	-0.0918361	0.0235199	Promoter (1-2kb)	ACTRT2	actin related protein T2	hypo	Run_1
cg15211996	chr1	2936768	2936768	*	-4.21722	-0.103068	0.0166336	Promoter (1-2kb)	ACTRT2	actin related protein T2	hypo	Run_1
cg13947317	chr1	2939463	2939463	*	-3.58877	-0.0411217	0.0405061	Promoter (1-2kb)	ACTRT2	actin related protein T2	hypo	Run_1
cg06866827	chr1	2948464	2948464	*	-3.97048	-0.0715265	0.0236654	Distal Intergenic	ACTRT2	actin related protein T2	hypo	Run_1
cg00169776	chr1	2948512	2948512	*	-3.92394	-0.0523389	0.0252701	Distal Intergenic	ACTRT2	actin related protein T2	hypo	Run_1
cg27197651	chr1	2980038	2980038	*	-4.01856	-0.0647391	0.0221177	Promoter (<=1kb)	PRDM16-DT	PRDM16 divergent transcript	hypo	Run_1
cg14852736	chr1	3006329	3006329	*	-3.70448	-0.0888688	0.034494	Intron (uc001akc.3/63976, intron 1 of 16)	PRDM16	PR/SET domain 16	hypo	Run_1
cg05223638	chr1	3036168	3036168	*	-3.8763	-0.122452	0.0270186	Intron (uc001akc.3/63976, intron 1 of 16)	MIR4251	microRNA 4251	hypo	Run_1
cg23818827	chr1	3044768	3044768	*	-3.79096	-0.0930086	0.030571	Promoter (<=1kb)	MIR4251	microRNA 4251	hypo	Run_1
cg05117823	chr1	3056152	3056152	*	-3.83217	-0.0707975	0.0288221	Intron (uc001akc.3/63976, intron 1 of 16)	MIR4251	microRNA 4251	hypo	Run_1
cg19866637	chr1	3057893	3057893	*	-4.94593	-0.129875	0.00566139	Intron (uc001akc.3/63976, intron 1 of 16)	MIR4251	microRNA 4251	hypo	Run_1
cg08110058	chr1	3073806	3073806	*	-4.02587	-0.063114	0.0218951	Intron (uc001akc.3/63976, intron 1 of 16)	MIR4251	microRNA 4251	hypo	Run_1
cg11222503	chr1	3110815	3110815	*	-3.58315	-0.0545903	0.040828	Intron (uc001akc.3/63976, intron 2 of 16)	MIR4251	microRNA 4251	hypo	Run_1
cg14169886	chr1	3111849	3111849	*	-4.22334	-0.115078	0.0164761	Intron (uc001akc.3/63976, intron 2 of 16)	MIR4251	microRNA 4251	hypo	Run_1
cg24873695	chr1	3123054	3123054	*	-3.59015	-0.0478614	0.0404239	Intron (uc001akc.3/63976, intron 2 of 16)	MIR4251	microRNA 4251	hypo	Run_1
cg01800445	chr1	3129115	3129115	*	-4.29068	-0.109312	0.0149198	Intron (uc001akc.3/63976, intron 2 of 16)	MIR4251	microRNA 4251	hypo	Run_1
cg20429350	chr1	3140623	3140623	*	-4.25634	-0.0928157	0.0157036	Intron (uc001akc.3/63976, intron 2 of 16)	MIR4251	microRNA 4251	hypo	Run_1
cg06099439	chr1	3146905	3146905	*	-4.28366	-0.108616	0.0150734	Intron (uc001akc.3/63976, intron 2 of 16)	MIR4251	microRNA 4251	hypo	Run_1
cg00030466	chr1	3147891	3147891	*	-3.67136	-0.0404677	0.0361162	Intron (uc001akc.3/63976, intron 2 of 16)	MIR4251	microRNA 4251	hypo	Run_1
cg24641193	chr1	3147941	3147941	*	-3.63678	-0.0440975	0.0378957	Intron (uc001akc.3/63976, intron 2 of 16)	MIR4251	microRNA 4251	hypo	Run_1
cg15939114	chr1	3148605	3148605	*	-4.1245	-0.0705033	0.0190025	Intron (uc001akc.3/63976, intron 2 of 16)	MIR4251	microRNA 4251	hypo	Run_1
cg03082523	chr1	3155965	3155965	*	-6.65386	-0.169492	0.000472351	Intron (uc001akc.3/63976, intron 2 of 16)	MIR4251	microRNA 4251	hypo	Run_1
cg24645149	chr1	3159083	3159083	*	-4.32537	-0.104822	0.0141799	Intron (uc001akc.3/63976, intron 2 of 16)	MIR4251	microRNA 4251	hypo	Run_1
cg16710099	chr1	3162173	3162173	*	-3.85522	-0.08405	0.02783	Intron (uc001akc.3/63976, intron 3 of 16)	MIR4251	microRNA 4251	hypo	Run_1
cg01196079	chr1	3201858	3201858	*	-4.36833	-0.11196	0.0133348	Intron (uc001akc.3/63976, intron 3 of 16)	MIR4251	microRNA 4251	hypo	Run_1
cg08642716	chr1	3213431	3213431	*	-3.53003	-0.0805483	0.0439271	Intron (uc001akc.3/63976, intron 3 of 16)	ARHGEF16	Rho guanine nucleotide exchange factor 16	hypo	Run_1
cg14216672	chr1	3265923	3265923	*	-3.68967	-0.027968	0.0351941	Intron (uc001akc.3/63976, intron 3 of 16)	ARHGEF16	Rho guanine nucleotide exchange factor 16	hypo	Run_1
cg27588093	chr1	3276413	3276413	*	-4.05125	-0.100112	0.0211075	Intron (uc001akc.3/63976, intron 3 of 16)	ARHGEF16	Rho guanine nucleotide exchange factor 16	hypo	Run_1
cg02390319	chr1	3310268	3310268	*	-4.50172	-0.0527385	0.0109572	Intron (uc001akc.3/63976, intron 4 of 16)	ARHGEF16	Rho guanine nucleotide exchange factor 16	hypo	Run_1
cg10504805	chr1	3322222	3322222	*	-3.55887	-0.106009	0.0422223	Intron (uc001akc.3/63976, intron 8 of 16)	ARHGEF16	Rho guanine nucleotide exchange factor 16	hypo	Run_1
cg00706913	chr1	3330139	3330139	*	-4.04896	-0.106003	0.0211791	Intron (uc001akc.3/63976, intron 9 of 16)	ARHGEF16	Rho guanine nucleotide exchange factor 16	hypo	Run_1
cg18396811	chr1	3332264	3332264	*	-5.67049	-0.0882481	0.00193683	Intron (uc001akc.3/63976, intron 10 of 16)	ARHGEF16	Rho guanine nucleotide exchange factor 16	hypo	Run_1
cg09788762	chr1	3334101	3334101	*	-3.45648	-0.0579842	0.0487044	Intron (uc001akc.3/63976, intron 10 of 16)	ARHGEF16	Rho guanine nucleotide exchange factor 16	hypo	Run_1
cg13299984	chr1	3341944	3341944	*	-4.42953	-0.0996769	0.0121841	Intron (uc001akc.3/63976, intron 12 of 16)	ARHGEF16	Rho guanine nucleotide exchange factor 16	hypo	Run_1
cg12694058	chr1	3354467	3354467	*	-3.69885	-0.0766101	0.0347587	3' UTR	ARHGEF16	Rho guanine nucleotide exchange factor 16	hypo	Run_1
cg02737335	chr1	3379884	3379884	*	-3.74959	-0.075369	0.0323637	Promoter (2-3kb)	ARHGEF16	Rho guanine nucleotide exchange factor 16	hypo	Run_1
cg15900221	chr1	3382434	3382434	*	-3.69084	-0.0855116	0.0351281	Promoter (<=1kb)	ARHGEF16	Rho guanine nucleotide exchange factor 16	hypo	Run_1
cg08912801	chr1	3399260	3399260	*	3.89397	0.09294	0.0263355	Distal Intergenic	ARHGEF16	Rho guanine nucleotide exchange factor 16	hyper	Run_1
cg13901857	chr1	3401697	3401697	*	-5.84428	-0.128882	0.00150535	Downstream (2-3kb)	ARHGEF16	Rho guanine nucleotide exchange factor 16	hypo	Run_1
cg18024358	chr1	3420815	3420815	*	-3.55804	-0.0554921	0.0422689	Intron (uc001akk.3/1953, intron 14 of 29)	MEGF6	multiple EGF like domains 6	hypo	Run_1
cg03448635	chr1	3424354	3424354	*	-5.52977	-0.134941	0.00237916	Intron (uc001akk.3/1953, intron 11 of 29)	MEGF6	multiple EGF like domains 6	hypo	Run_1
cg01215682	chr1	3424530	3424530	*	-5.35683	-0.123395	0.00307423	Intron (uc001akk.3/1953, intron 10 of 29)	MEGF6	multiple EGF like domains 6	hypo	Run_1
cg21108519	chr1	3425603	3425603	*	-4.13893	-0.0909497	0.0186311	Intron (uc001akk.3/1953, intron 9 of 29)	MEGF6	multiple EGF like domains 6	hypo	Run_1
cg07048017	chr1	3428967	3428967	*	-3.57421	-0.0926902	0.0413486	Intron (uc001akk.3/1953, intron 4 of 29)	MEGF6	multiple EGF like domains 6	hypo	Run_1
cg05641278	chr1	3435887	3435887	*	-3.77139	-0.102539	0.0314107	Intron (uc001akk.3/1953, intron 2 of 29)	MEGF6	multiple EGF like domains 6	hypo	Run_1
cg24544656	chr1	3445026	3445026	*	-4.66669	-0.102567	0.00858859	Promoter (2-3kb)	MEGF6	multiple EGF like domains 6	hypo	Run_1
cg20451455	chr1	3449825	3449825	*	-6.5607	-0.168512	0.000539543	Promoter (1-2kb)	MEGF6	multiple EGF like domains 6	hypo	Run_1
cg02659581	chr1	3467842	3467842	*	-4.19759	-0.0782933	0.0170924	Intron (uc001akl.3/1953, intron 4 of 36)	MIR551A	microRNA 551a	hypo	Run_1
cg06176930	chr1	3472695	3472695	*	-4.0812	-0.0872584	0.0202321	Intron (uc001akl.3/1953, intron 4 of 36)	MIR551A	microRNA 551a	hypo	Run_1
cg02265922	chr1	3477168	3477168	*	-4.48414	-0.112551	0.0112445	Promoter (<=1kb)	MIR551A	microRNA 551a	hypo	Run_1
cg14311085	chr1	3488259	3488259	*	-4.74395	-0.107373	0.00767057	Intron (uc001akl.3/1953, intron 4 of 36)	MIR551A	microRNA 551a	hypo	Run_1
cg04572969	chr1	3503480	3503480	*	-3.45992	-0.0728142	0.0484814	Intron (uc001akl.3/1953, intron 3 of 36)	MEGF6	multiple EGF like domains 6	hypo	Run_1
cg16515815	chr1	3522768	3522768	*	-4.28457	-0.0809305	0.0150527	Intron (uc001akl.3/1953, intron 1 of 36)	MEGF6	multiple EGF like domains 6	hypo	Run_1
cg04549679	chr1	3524425	3524425	*	-4.54717	-0.0633509	0.0102285	Intron (uc001akl.3/1953, intron 1 of 36)	MEGF6	multiple EGF like domains 6	hypo	Run_1
cg04391111	chr1	3568004	3568004	*	3.82042	0.0434987	0.0293033	Promoter (1-2kb)	TP73	tumor protein p73	hyper	Run_1
cg02620329	chr1	3797503	3797503	*	3.92604	0.107247	0.0252009	Intron (uc001alb.3/1677, intron 6 of 6)	C1orf174	chromosome 1 open reading frame 174	hyper	Run_1
cg12594933	chr1	3806817	3806817	*	4.79802	0.126774	0.00707953	Intron (uc001alf.3/339448, intron 3 of 3)	C1orf174	chromosome 1 open reading frame 174	hyper	Run_1
cg13461247	chr1	3829106	3829106	*	-4.01056	-0.0483099	0.0223616	Intron (uc001alg.3/100133612, intron 2 of 3)	LINC01134	long intergenic non-protein coding RNA 1134	hypo	Run_1
cg14691009	chr1	3832849	3832849	*	-3.638	-0.0659639	0.0378315	Intron (uc001alh.4/100133612, intron 1 of 1)	LINC01134	long intergenic non-protein coding RNA 1134	hypo	Run_1
cg01366416	chr1	4000273	4000273	*	-3.5201	-0.0546464	0.0445413	Promoter (<=1kb)	LINC01346	long intergenic non-protein coding RNA 1346	hypo	Run_1
cg20181240	chr1	4029800	4029800	*	-3.83454	-0.125134	0.0287144	Distal Intergenic	LINC01346	long intergenic non-protein coding RNA 1346	hypo	Run_1
cg02941318	chr1	4107899	4107899	*	-3.52902	-0.0727478	0.0439914	Distal Intergenic	LINC01346	long intergenic non-protein coding RNA 1346	hypo	Run_1
cg22963332	chr1	4183348	4183348	*	-4.20691	-0.104322	0.0168747	Distal Intergenic	LINC01346	long intergenic non-protein coding RNA 1346	hypo	Run_1
cg14494450	chr1	4190881	4190881	*	-4.0002	-0.164491	0.022679	Distal Intergenic	LINC01346	long intergenic non-protein coding RNA 1346	hypo	Run_1
cg11005513	chr1	4235020	4235020	*	-3.96472	-0.047961	0.0238451	Distal Intergenic	LINC01346	long intergenic non-protein coding RNA 1346	hypo	Run_1
cg18685671	chr1	4484323	4484323	*	-3.45194	-0.0598346	0.0490063	Exon (uc001alj.2/284661, exon 6 of 6)	LINC01777	long intergenic non-protein coding RNA 1777	hypo	Run_1
cg11675720	chr1	4523989	4523989	*	-3.69011	-0.0689949	0.0351668	Distal Intergenic	LINC01777	long intergenic non-protein coding RNA 1777	hypo	Run_1
cg16140053	chr1	4585594	4585594	*	-3.71738	-0.15845	0.0338479	Distal Intergenic	LINC01777	long intergenic non-protein coding RNA 1777	hypo	Run_1
cg02063024	chr1	4611640	4611640	*	-3.50836	-0.11152	0.0452888	Distal Intergenic	AJAP1	adherens junctions associated protein 1	hypo	Run_1
cg16264595	chr1	4619207	4619207	*	-4.39622	-0.122999	0.012805	Distal Intergenic	AJAP1	adherens junctions associated protein 1	hypo	Run_1
cg15645728	chr1	4662148	4662148	*	-4.59205	-0.144318	0.00956489	Distal Intergenic	AJAP1	adherens junctions associated protein 1	hypo	Run_1
cg06493740	chr1	4760431	4760431	*	-4.50502	-0.0801104	0.0109017	Intron (uc001alm.1/55966, intron 1 of 5)	AJAP1	adherens junctions associated protein 1	hypo	Run_1
cg11791914	chr1	4772257	4772257	*	-4.23652	-0.0889881	0.0161611	Exon (uc001alm.1/55966, exon 2 of 6)	AJAP1	adherens junctions associated protein 1	hypo	Run_1
cg21267167	chr1	4786315	4786315	*	-5.37591	-0.0954367	0.00298458	Intron (uc001alm.1/55966, intron 2 of 5)	AJAP1	adherens junctions associated protein 1	hypo	Run_1
cg15088574	chr1	4848991	4848991	*	-3.84577	-0.0960942	0.0282359	3' UTR	AJAP1	adherens junctions associated protein 1	hypo	Run_1
cg18173106	chr1	5062141	5062141	*	-4.42973	-0.091273	0.0121808	Distal Intergenic	AJAP1	adherens junctions associated protein 1	hypo	Run_1
cg26538691	chr1	5328219	5328219	*	-4.08578	-0.106631	0.0200894	Distal Intergenic	NA	NA	hypo	Run_1
cg02114291	chr1	5504718	5504718	*	-3.77216	-0.0913476	0.0313875	Distal Intergenic	NA	NA	hypo	Run_1
cg24863823	chr1	5551570	5551570	*	-5.81821	-0.122326	0.00156186	Distal Intergenic	NA	NA	hypo	Run_1
cg12430137	chr1	5554690	5554690	*	-5.35767	-0.105796	0.00307198	Distal Intergenic	NA	NA	hypo	Run_1
cg09103769	chr1	5803246	5803246	*	-4.73391	-0.0472318	0.00778252	Distal Intergenic	MIR4689	microRNA 4689	hypo	Run_1
cg18774689	chr1	5809088	5809088	*	-3.7808	-0.0988737	0.0309976	Distal Intergenic	MIR4689	microRNA 4689	hypo	Run_1
cg12965802	chr1	5868797	5868797	*	-4.48788	-0.139327	0.0111826	Distal Intergenic	MIR4689	microRNA 4689	hypo	Run_1
cg24927323	chr1	5932625	5932625	*	-3.99401	-0.048396	0.0228848	Intron (uc001alq.2/261734, intron 23 of 29)	NPHP4	nephrocystin 4	hypo	Run_1
cg01821920	chr1	6015903	6015903	*	-5.87085	-0.397184	0.00145052	Intron (uc001alq.2/261734, intron 6 of 29)	KCNAB2	potassium voltage-gated channel subfamily A regulatory beta subunit 2	hypo	Run_1
cg05569533	chr1	6018305	6018305	*	5.15107	0.137518	0.00417262	Intron (uc001alq.2/261734, intron 6 of 29)	KCNAB2	potassium voltage-gated channel subfamily A regulatory beta subunit 2	hyper	Run_1
cg10779081	chr1	6052329	6052329	*	3.79472	0.0229955	0.0303912	Promoter (<=1kb)	KCNAB2	potassium voltage-gated channel subfamily A regulatory beta subunit 2	hyper	Run_1
cg04088152	chr1	6062462	6062462	*	3.76195	0.091666	0.0318071	Intron (uc009vlv.2/8514, intron 1 of 15)	NPHP4	nephrocystin 4	hyper	Run_1
cg13123771	chr1	6074441	6074441	*	3.89108	0.0715327	0.0264472	Intron (uc009vlv.2/8514, intron 1 of 15)	KCNAB2	potassium voltage-gated channel subfamily A regulatory beta subunit 2	hyper	Run_1
cg07922513	chr1	6089454	6089454	*	3.60355	0.0639328	0.039698	Intron (uc009vlv.2/8514, intron 1 of 15)	KCNAB2	potassium voltage-gated channel subfamily A regulatory beta subunit 2	hyper	Run_1
cg24331282	chr1	6236088	6236088	*	-4.15194	-0.0857435	0.0182944	Intron (uc001amb.2/26038, intron 1 of 41)	CHD5	chromodomain helicase DNA binding protein 5	hypo	Run_1
cg16359901	chr1	6269635	6269635	*	3.91423	0.0592686	0.0256003	Promoter (<=1kb)	RNF207	ring finger protein 207	hyper	Run_1
cg09702052	chr1	6296254	6296254	*	3.99174	0.059698	0.0229541	Promoter (<=1kb)	ICMT	isoprenylcysteine carboxyl methyltransferase	hyper	Run_1
cg25931201	chr1	6350405	6350405	*	3.60022	0.101154	0.0398783	Intron (uc001amq.3/11332, intron 7 of 8)	GPR153	G protein-coupled receptor 153	hyper	Run_1
cg15724772	chr1	6373534	6373534	*	4.44507	0.0857724	0.011896	Intron (uc001amq.3/11332, intron 6 of 8)	ACOT7	acyl-CoA thioesterase 7	hyper	Run_1
cg16306654	chr1	6419767	6419767	*	-4.33638	-0.137852	0.0139558	Promoter (<=1kb)	ACOT7	acyl-CoA thioesterase 7	hypo	Run_1
cg22346119	chr1	6453452	6453452	*	3.53559	0.0433288	0.0435987	Promoter (<=1kb)	ACOT7	acyl-CoA thioesterase 7	hyper	Run_1
cg20133249	chr1	6524448	6524448	*	3.7349	0.092595	0.0330497	Promoter (<=1kb)	TNFRSF25	TNF receptor superfamily member 25	hyper	Run_1
cg23080538	chr1	6537569	6537569	*	-3.65431	-0.0570762	0.0370066	Promoter (<=1kb)	PLEKHG5	pleckstrin homology and RhoGEF domain containing G5	hypo	Run_1
cg20472752	chr1	6551705	6551705	*	-3.63357	-0.0950522	0.0380743	Promoter (<=1kb)	PLEKHG5	pleckstrin homology and RhoGEF domain containing G5	hypo	Run_1
cg00821618	chr1	6581796	6581796	*	4.00349	0.0730578	0.0225789	Promoter (1-2kb)	PLEKHG5	pleckstrin homology and RhoGEF domain containing G5	hyper	Run_1
cg00547365	chr1	6605420	6605420	*	-3.68104	-0.10567	0.0356196	Intron (uc001ans.3/79707, intron 3 of 11)	NOL9	nucleolar protein 9	hypo	Run_1
cg16686458	chr1	6659522	6659522	*	-4.30454	-0.0613303	0.01464	Promoter (<=1kb)	KLHL21	kelch like family member 21	hypo	Run_1
cg01881062	chr1	6660403	6660403	*	-4.63998	-0.135516	0.00893658	Promoter (<=1kb)	KLHL21	kelch like family member 21	hypo	Run_1
cg27539986	chr1	6664103	6664103	*	-3.50746	-0.144174	0.0453363	Promoter (1-2kb)	KLHL21	kelch like family member 21	hypo	Run_1
cg11688219	chr1	6684919	6684919	*	5.3092	0.0489268	0.00329609	Promoter (<=1kb)	THAP3	THAP domain containing 3	hyper	Run_1
cg24117315	chr1	6988185	6988185	*	-4.10913	-0.107313	0.0194168	Intron (uc001aoi.3/23261, intron 3 of 22)	CAMTA1	calmodulin binding transcription activator 1	hypo	Run_1
cg09703491	chr1	6998235	6998235	*	-3.96377	-0.111098	0.0238698	Intron (uc001aoi.3/23261, intron 3 of 22)	CAMTA1	calmodulin binding transcription activator 1	hypo	Run_1
cg09276486	chr1	6999547	6999547	*	-4.27806	-0.110759	0.0152092	Intron (uc001aoi.3/23261, intron 3 of 22)	CAMTA1	calmodulin binding transcription activator 1	hypo	Run_1
cg24579970	chr1	7123315	7123315	*	-3.68752	-0.139213	0.03529	Intron (uc001aoi.3/23261, intron 3 of 22)	CAMTA1	calmodulin binding transcription activator 1	hypo	Run_1
cg17816038	chr1	7123346	7123346	*	-3.45437	-0.106625	0.0488449	Intron (uc001aoi.3/23261, intron 3 of 22)	CAMTA1	calmodulin binding transcription activator 1	hypo	Run_1
cg00219040	chr1	7170971	7170971	*	-3.9222	-0.0849654	0.0253298	Intron (uc001aoi.3/23261, intron 4 of 22)	CAMTA1	calmodulin binding transcription activator 1	hypo	Run_1
cg10511357	chr1	7196075	7196075	*	-4.5589	-0.132196	0.0100464	Intron (uc001aoi.3/23261, intron 4 of 22)	CAMTA1	calmodulin binding transcription activator 1	hypo	Run_1
cg21443133	chr1	7201539	7201539	*	-4.10218	-0.0955245	0.0196107	Intron (uc001aoi.3/23261, intron 4 of 22)	CAMTA1	calmodulin binding transcription activator 1	hypo	Run_1
cg18504143	chr1	7219603	7219603	*	-3.50576	-0.0915476	0.0454543	Intron (uc001aoi.3/23261, intron 4 of 22)	CAMTA1	calmodulin binding transcription activator 1	hypo	Run_1
cg03516301	chr1	7362873	7362873	*	-4.32441	-0.116895	0.0142035	Intron (uc001aoi.3/23261, intron 5 of 22)	CAMTA1	calmodulin binding transcription activator 1	hypo	Run_1
cg13803503	chr1	7402983	7402983	*	-4.36446	-0.0944937	0.0134108	Intron (uc001aoi.3/23261, intron 5 of 22)	CAMTA1	calmodulin binding transcription activator 1	hypo	Run_1
cg07453344	chr1	7407076	7407076	*	-3.52545	-0.0841773	0.0442355	Intron (uc001aoi.3/23261, intron 5 of 22)	CAMTA1	calmodulin binding transcription activator 1	hypo	Run_1
cg16958337	chr1	7428870	7428870	*	-4.31667	-0.104137	0.0143677	Intron (uc001aoi.3/23261, intron 5 of 22)	CAMTA1	calmodulin binding transcription activator 1	hypo	Run_1
cg09585616	chr1	7440953	7440953	*	-5.00474	-0.119547	0.00518421	Intron (uc001aoi.3/23261, intron 5 of 22)	CAMTA1	calmodulin binding transcription activator 1	hypo	Run_1
cg14238785	chr1	7447538	7447538	*	-3.57299	-0.062473	0.0414088	Intron (uc001aoi.3/23261, intron 5 of 22)	CAMTA1	calmodulin binding transcription activator 1	hypo	Run_1
cg04929544	chr1	7450634	7450634	*	-3.6588	-0.0973138	0.0367801	Intron (uc001aoi.3/23261, intron 5 of 22)	CAMTA1	calmodulin binding transcription activator 1	hypo	Run_1
cg25974448	chr1	7492376	7492376	*	-3.5687	-0.0574832	0.0416632	Intron (uc001aoi.3/23261, intron 5 of 22)	CAMTA1	calmodulin binding transcription activator 1	hypo	Run_1
cg26229018	chr1	7574875	7574875	*	-5.88605	-0.093685	0.00141983	Intron (uc001aoi.3/23261, intron 6 of 22)	CAMTA1	calmodulin binding transcription activator 1	hypo	Run_1
cg19657056	chr1	7575708	7575708	*	-4.6528	-0.0690987	0.00877593	Intron (uc001aoi.3/23261, intron 6 of 22)	CAMTA1	calmodulin binding transcription activator 1	hypo	Run_1
cg18795022	chr1	7587410	7587410	*	-8.63843	-0.238631	3.49339e-05	Intron (uc001aoi.3/23261, intron 6 of 22)	CAMTA1	calmodulin binding transcription activator 1	hypo	Run_1
cg05048057	chr1	7657351	7657351	*	-3.50309	-0.0554803	0.0456251	Intron (uc001aoi.3/23261, intron 6 of 22)	CAMTA1	calmodulin binding transcription activator 1	hypo	Run_1
cg22516307	chr1	7731906	7731906	*	-5.24798	-0.140081	0.00361967	Promoter (<=1kb)	CAMTA1	calmodulin binding transcription activator 1	hypo	Run_1
cg23228279	chr1	7757374	7757374	*	-3.5936	-0.0836756	0.040223	Intron (uc001aoi.3/23261, intron 11 of 22)	CAMTA1	calmodulin binding transcription activator 1	hypo	Run_1
cg08941669	chr1	7778234	7778234	*	-3.83414	-0.0625999	0.0287321	Intron (uc001aoi.3/23261, intron 11 of 22)	CAMTA1	calmodulin binding transcription activator 1	hypo	Run_1
cg12138124	chr1	7797432	7797432	*	-4.65492	-0.111706	0.00874996	Promoter (1-2kb)	CAMTA1	calmodulin binding transcription activator 1	hypo	Run_1
cg11978441	chr1	7902772	7902772	*	-5.10566	-0.13726	0.00446415	Exon (uc001aoo.3/8863, exon 21 of 21)	UTS2	urotensin 2	hypo	Run_1
cg00811891	chr1	7904830	7904830	*	-3.52443	-0.0549693	0.0442984	3' UTR	UTS2	urotensin 2	hypo	Run_1
cg13962846	chr1	7973298	7973298	*	4.37183	0.150303	0.0132678	Promoter (<=1kb)	UTS2	urotensin 2	hyper	Run_1
cg08840010	chr1	8000314	8000314	*	4.22951	0.233893	0.0163285	Promoter (2-3kb)	TNFRSF9	TNF receptor superfamily member 9	hyper	Run_1
cg08028047	chr1	8000952	8000952	*	-3.93534	-0.112642	0.02486	Promoter (2-3kb)	TNFRSF9	TNF receptor superfamily member 9	hypo	Run_1
cg06956444	chr1	8001309	8001309	*	5.18258	0.16838	0.00398453	Promoter (1-2kb)	TNFRSF9	TNF receptor superfamily member 9	hyper	Run_1
cg18964839	chr1	8003277	8003277	*	5.70681	0.129552	0.00183949	Promoter (<=1kb)	TNFRSF9	TNF receptor superfamily member 9	hyper	Run_1
cg23542859	chr1	8003422	8003422	*	7.11551	0.229055	0.000244926	Promoter (<=1kb)	TNFRSF9	TNF receptor superfamily member 9	hyper	Run_1
cg22494062	chr1	8025379	8025379	*	3.74419	0.0776998	0.0326192	Intron (uc001aou.4/11315, intron 2 of 6)	PARK7	Parkinsonism associated deglycase	hyper	Run_1
cg15314328	chr1	8076673	8076673	*	3.77324	0.133648	0.0313343	Promoter (<=1kb)	ERRFI1	ERBB receptor feedback inhibitor 1	hyper	Run_1
cg07629900	chr1	8158130	8158130	*	4.53458	0.109578	0.010424	Distal Intergenic	ERRFI1	ERBB receptor feedback inhibitor 1	hyper	Run_1
cg20244489	chr1	8209787	8209787	*	-6.38016	-0.209994	0.000701709	Distal Intergenic	ERRFI1	ERBB receptor feedback inhibitor 1	hypo	Run_1
cg01214909	chr1	8214978	8214978	*	5.05256	0.112499	0.00482576	Distal Intergenic	ERRFI1	ERBB receptor feedback inhibitor 1	hyper	Run_1
cg06471591	chr1	8250328	8250328	*	3.44978	0.0815259	0.0491525	Distal Intergenic	SLC45A1	solute carrier family 45 member 1	hyper	Run_1
cg12749164	chr1	8262925	8262925	*	-4.07881	-0.0500758	0.0203001	Distal Intergenic	SLC45A1	solute carrier family 45 member 1	hypo	Run_1
cg16734747	chr1	8267592	8267592	*	-3.63872	-0.0489429	0.037799	Distal Intergenic	SLC45A1	solute carrier family 45 member 1	hypo	Run_1
cg14413262	chr1	8384046	8384046	*	4.69803	0.0574127	0.00819667	Promoter (<=1kb)	SLC45A1	solute carrier family 45 member 1	hyper	Run_1
cg20316440	chr1	8457758	8457758	*	4.07517	0.0587002	0.0204035	Intron (uc001apd.3/473, intron 2 of 12)	RERE	arginine-glutamic acid dipeptide repeats	hyper	Run_1
cg19679865	chr1	8467904	8467904	*	4.14169	0.202084	0.0185618	Intron (uc001apd.3/473, intron 2 of 12)	RERE	arginine-glutamic acid dipeptide repeats	hyper	Run_1
cg15702277	chr1	8477935	8477935	*	6.06406	0.153784	0.00110023	Intron (uc001apd.3/473, intron 2 of 12)	RERE	arginine-glutamic acid dipeptide repeats	hyper	Run_1
cg01447281	chr1	8482689	8482689	*	11.5475	0.321808	1.7932e-06	Promoter (1-2kb)	RERE	arginine-glutamic acid dipeptide repeats	hyper	Run_1
cg19465883	chr1	8484670	8484670	*	-3.74941	-0.0513052	0.0323718	Promoter (<=1kb)	RERE	arginine-glutamic acid dipeptide repeats	hypo	Run_1
cg04317648	chr1	8485376	8485376	*	-4.10534	-0.102353	0.0195298	Promoter (1-2kb)	RERE	arginine-glutamic acid dipeptide repeats	hypo	Run_1
cg27049263	chr1	8488265	8488265	*	7.37053	0.18209	0.000174059	Intron (uc001ape.3/473, intron 12 of 23)	RERE	arginine-glutamic acid dipeptide repeats	hyper	Run_1
cg16563984	chr1	8490188	8490188	*	3.78552	0.0697504	0.0307997	Intron (uc001ape.3/473, intron 12 of 23)	RERE	arginine-glutamic acid dipeptide repeats	hyper	Run_1
cg00423486	chr1	8491132	8491132	*	5.03492	0.162102	0.00496108	Intron (uc001ape.3/473, intron 12 of 23)	RERE	arginine-glutamic acid dipeptide repeats	hyper	Run_1
cg09541539	chr1	8499462	8499462	*	3.81006	0.102033	0.0297283	Intron (uc001ape.3/473, intron 12 of 23)	RERE	arginine-glutamic acid dipeptide repeats	hyper	Run_1
cg11016910	chr1	8517952	8517952	*	5.88214	0.110169	0.00142736	Intron (uc001ape.3/473, intron 12 of 23)	RERE	arginine-glutamic acid dipeptide repeats	hyper	Run_1
cg20431434	chr1	8525400	8525400	*	5.39576	0.0801443	0.002897	3' UTR	RERE	arginine-glutamic acid dipeptide repeats	hyper	Run_1
cg11516004	chr1	8533501	8533501	*	8.54202	0.206727	3.93616e-05	Intron (uc001ape.3/473, intron 11 of 23)	RERE	arginine-glutamic acid dipeptide repeats	hyper	Run_1
cg07500486	chr1	8534629	8534629	*	6.05285	0.159321	0.00111816	Intron (uc001ape.3/473, intron 11 of 23)	RERE	arginine-glutamic acid dipeptide repeats	hyper	Run_1
cg19564590	chr1	8557499	8557499	*	7.43094	0.138188	0.000160901	Exon (uc001ape.3/473, exon 10 of 24)	RERE	arginine-glutamic acid dipeptide repeats	hyper	Run_1
cg14286456	chr1	8570225	8570225	*	4.696	0.173806	0.00821922	Intron (uc001ape.3/473, intron 8 of 23)	RERE	arginine-glutamic acid dipeptide repeats	hyper	Run_1
cg02737462	chr1	8572741	8572741	*	-5.63856	-0.151828	0.00202244	Intron (uc001ape.3/473, intron 8 of 23)	RERE	arginine-glutamic acid dipeptide repeats	hypo	Run_1
cg25559081	chr1	8572799	8572799	*	-4.23909	-0.12348	0.0161019	Intron (uc001ape.3/473, intron 8 of 23)	RERE	arginine-glutamic acid dipeptide repeats	hypo	Run_1
cg12779607	chr1	8615458	8615458	*	-4.78891	-0.181181	0.00718291	Intron (uc001ape.3/473, intron 7 of 23)	RERE	arginine-glutamic acid dipeptide repeats	hypo	Run_1
cg08285970	chr1	8643369	8643369	*	4.31047	0.0532206	0.0145007	Intron (uc001ape.3/473, intron 5 of 23)	RERE	arginine-glutamic acid dipeptide repeats	hyper	Run_1
cg02098619	chr1	8689772	8689772	*	-6.05767	-0.150319	0.00111047	Intron (uc001ape.3/473, intron 3 of 23)	RERE	arginine-glutamic acid dipeptide repeats	hypo	Run_1
cg03197919	chr1	8703678	8703678	*	4.11316	0.0847992	0.0193122	Intron (uc001ape.3/473, intron 3 of 23)	RERE	arginine-glutamic acid dipeptide repeats	hyper	Run_1
cg25570050	chr1	8712304	8712304	*	-3.72077	-0.0837701	0.033696	Intron (uc001ape.3/473, intron 3 of 23)	RERE	arginine-glutamic acid dipeptide repeats	hypo	Run_1
cg03579589	chr1	8735248	8735248	*	-5.0145	-0.204646	0.00510514	Intron (uc001ape.3/473, intron 2 of 23)	RERE	arginine-glutamic acid dipeptide repeats	hypo	Run_1
cg01173814	chr1	8762310	8762310	*	-5.52924	-0.201114	0.00238045	Intron (uc001ape.3/473, intron 2 of 23)	RERE	arginine-glutamic acid dipeptide repeats	hypo	Run_1
cg10467015	chr1	8762949	8762949	*	-4.06474	-0.103013	0.0207046	Intron (uc001ape.3/473, intron 2 of 23)	RERE	arginine-glutamic acid dipeptide repeats	hypo	Run_1
cg18269493	chr1	8772984	8772984	*	3.80384	0.0975121	0.0300024	Intron (uc001ape.3/473, intron 2 of 23)	RERE	arginine-glutamic acid dipeptide repeats	hyper	Run_1
cg06376507	chr1	8778987	8778987	*	4.01716	0.081624	0.0221604	Intron (uc001ape.3/473, intron 2 of 23)	RERE	arginine-glutamic acid dipeptide repeats	hyper	Run_1
cg10554691	chr1	8882831	8882831	*	5.50672	0.166782	0.00246477	Distal Intergenic	RERE	arginine-glutamic acid dipeptide repeats	hyper	Run_1
cg06635351	chr1	8882925	8882925	*	5.87277	0.116635	0.00144643	Distal Intergenic	RERE	arginine-glutamic acid dipeptide repeats	hyper	Run_1
cg18041278	chr1	8908057	8908057	*	6.42323	0.178611	0.000659195	Distal Intergenic	ENO1	enolase 1	hyper	Run_1
cg13530442	chr1	8939736	8939736	*	-3.52929	-0.100098	0.0439749	Promoter (<=1kb)	ENO1	enolase 1	hypo	Run_1
cg16812044	chr1	8940061	8940061	*	-13.909	-0.338127	2.92065e-07	Promoter (<=1kb)	ENO1	enolase 1	hypo	Run_1
cg04993279	chr1	8940460	8940460	*	-10.0365	-0.34657	7.43458e-06	Promoter (1-2kb)	ENO1	enolase 1	hypo	Run_1
cg20182684	chr1	8952456	8952456	*	5.39669	0.140354	0.00289249	Distal Intergenic	ENO1	enolase 1	hyper	Run_1
cg06107228	chr1	8999860	8999860	*	-4.73999	-0.11778	0.00771803	Distal Intergenic	CA6	carbonic anhydrase 6	hypo	Run_1
cg22900035	chr1	9001975	9001975	*	-8.61071	-0.293989	3.60975e-05	Distal Intergenic	CA6	carbonic anhydrase 6	hypo	Run_1
cg25919221	chr1	9006680	9006680	*	-3.90047	-0.0546473	0.0261046	Promoter (<=1kb)	CA6	carbonic anhydrase 6	hypo	Run_1
cg07601804	chr1	9023134	9023134	*	4.22648	0.123639	0.0164059	Intron (uc031plc.1/765, intron 5 of 7)	CA6	carbonic anhydrase 6	hyper	Run_1
cg24885723	chr1	9030439	9030439	*	-3.45235	-0.183527	0.0489751	Intron (uc031plc.1/765, intron 6 of 7)	CA6	carbonic anhydrase 6	hypo	Run_1
cg12102235	chr1	9047007	9047007	*	3.46319	0.142219	0.0482617	Distal Intergenic	SLC2A7	solute carrier family 2 member 7	hyper	Run_1
cg17746707	chr1	9048966	9048966	*	6.50614	0.153712	0.000584212	Distal Intergenic	SLC2A7	solute carrier family 2 member 7	hyper	Run_1
cg20253105	chr1	9050096	9050096	*	-4.59383	-0.204281	0.00953897	Distal Intergenic	SLC2A7	solute carrier family 2 member 7	hypo	Run_1
cg04599612	chr1	9086585	9086585	*	-3.53172	-0.0926134	0.0438268	Promoter (<=1kb)	SLC2A7	solute carrier family 2 member 7	hypo	Run_1
cg00113315	chr1	9098035	9098035	*	-3.79472	-0.143746	0.0303912	Exon (uc010nzy.2/6518, exon 9 of 10)	SLC2A5	solute carrier family 2 member 5	hypo	Run_1
cg12763828	chr1	9129646	9129646	*	4.47677	0.100293	0.0113696	Promoter (<=1kb)	SLC2A5	solute carrier family 2 member 5	hyper	Run_1
cg00310940	chr1	9129648	9129648	*	3.50104	0.0914334	0.0457659	Promoter (<=1kb)	SLC2A5	solute carrier family 2 member 5	hyper	Run_1
cg00738435	chr1	9130095	9130095	*	4.30887	0.127631	0.0145354	Promoter (<=1kb)	SLC2A5	solute carrier family 2 member 5	hyper	Run_1
cg06188496	chr1	9136476	9136476	*	3.62581	0.130768	0.0384918	Intron (uc021ofv.1/6518, intron 2 of 4)	SLC2A5	solute carrier family 2 member 5	hyper	Run_1
cg04034675	chr1	9142632	9142632	*	5.8485	0.137263	0.0014967	Intron (uc021ofv.1/6518, intron 2 of 4)	SLC2A5	solute carrier family 2 member 5	hyper	Run_1
cg17952939	chr1	9154250	9154250	*	3.48126	0.0815757	0.047062	Distal Intergenic	SLC2A5	solute carrier family 2 member 5	hyper	Run_1
cg13358044	chr1	9173270	9173270	*	-17.0599	-0.479037	4.13795e-08	Intron (uc001apq.1/80045, intron 1 of 3)	GPR157	G protein-coupled receptor 157	hypo	Run_1
cg18264158	chr1	9262713	9262713	*	3.51849	0.032569	0.0446519	Distal Intergenic	H6PD	hexose-6-phosphate dehydrogenase/glucose 1-dehydrogenase	hyper	Run_1
cg25017777	chr1	9298817	9298817	*	6.67617	0.125029	0.000457894	Intron (uc001apt.3/9563, intron 1 of 4)	H6PD	hexose-6-phosphate dehydrogenase/glucose 1-dehydrogenase	hyper	Run_1
cg11521888	chr1	9298840	9298840	*	6.19681	0.12336	0.000910239	Intron (uc001apt.3/9563, intron 1 of 4)	H6PD	hexose-6-phosphate dehydrogenase/glucose 1-dehydrogenase	hyper	Run_1
cg06779253	chr1	9375627	9375627	*	-4.98323	-0.0908347	0.00535228	Intron (uc010oae.2/80176, intron 1 of 2)	SPSB1	splA/ryanodine receptor domain and SOCS box containing 1	hypo	Run_1
cg17489312	chr1	9376039	9376039	*	-5.39519	-0.200458	0.00290023	Intron (uc010oae.2/80176, intron 1 of 2)	SPSB1	splA/ryanodine receptor domain and SOCS box containing 1	hypo	Run_1
cg08983446	chr1	9441406	9441406	*	-3.4513	-0.0617071	0.0490558	Distal Intergenic	SPSB1	splA/ryanodine receptor domain and SOCS box containing 1	hypo	Run_1
cg23212050	chr1	9450158	9450158	*	-6.27651	-0.172258	0.00081347	Distal Intergenic	SPSB1	splA/ryanodine receptor domain and SOCS box containing 1	hypo	Run_1
cg04972459	chr1	9460204	9460204	*	5.02574	0.110394	0.00502444	Distal Intergenic	SPSB1	splA/ryanodine receptor domain and SOCS box containing 1	hyper	Run_1
cg16295156	chr1	9466328	9466328	*	5.61652	0.182846	0.00209234	Distal Intergenic	SPSB1	splA/ryanodine receptor domain and SOCS box containing 1	hyper	Run_1
cg26734247	chr1	9477650	9477650	*	4.45265	0.137717	0.0117815	Distal Intergenic	SPSB1	splA/ryanodine receptor domain and SOCS box containing 1	hyper	Run_1
cg10157276	chr1	9479157	9479157	*	5.32945	0.0934473	0.00319906	Distal Intergenic	SPSB1	splA/ryanodine receptor domain and SOCS box containing 1	hyper	Run_1
cg15700754	chr1	9481218	9481218	*	-3.64251	-0.126275	0.0375937	Distal Intergenic	SPSB1	splA/ryanodine receptor domain and SOCS box containing 1	hypo	Run_1
cg04717485	chr1	9486780	9486780	*	4.53188	0.0673478	0.0104643	Distal Intergenic	SPSB1	splA/ryanodine receptor domain and SOCS box containing 1	hyper	Run_1
cg01901101	chr1	9486939	9486939	*	6.81735	0.19571	0.000374366	Distal Intergenic	SPSB1	splA/ryanodine receptor domain and SOCS box containing 1	hyper	Run_1
cg16413076	chr1	9621736	9621736	*	3.77896	0.0878113	0.0310676	Intron (uc001apw.3/84275, intron 2 of 6)	SLC25A33	solute carrier family 25 member 33	hyper	Run_1
cg03247435	chr1	9625084	9625084	*	3.93848	0.0878293	0.0247429	Intron (uc001apw.3/84275, intron 2 of 6)	TMEM201	transmembrane protein 201	hyper	Run_1
cg16146664	chr1	9648388	9648388	*	4.14707	0.0886596	0.0184205	Promoter (<=1kb)	TMEM201	transmembrane protein 201	hyper	Run_1
cg20880254	chr1	9711331	9711331	*	3.58628	0.0729923	0.0406434	Promoter (<=1kb)	PIK3CD	phosphatidylinositol-4,5-bisphosphate 3-kinase catalytic subunit delta	hyper	Run_1
cg08854008	chr1	9714397	9714397	*	3.94121	0.0637741	0.0246499	Promoter (<=1kb)	PIK3CD-AS1	PIK3CD antisense RNA 1	hyper	Run_1
cg08201721	chr1	9748229	9748229	*	-5.16613	-0.156616	0.00408393	Intron (uc001aqa.2/5293, intron 1 of 3)	PIK3CD	phosphatidylinositol-4,5-bisphosphate 3-kinase catalytic subunit delta	hypo	Run_1
cg20546648	chr1	9764863	9764863	*	7.90652	0.252315	8.63007e-05	Intron (uc001aqa.2/5293, intron 1 of 3)	PIK3CD	phosphatidylinositol-4,5-bisphosphate 3-kinase catalytic subunit delta	hyper	Run_1
cg05341549	chr1	9774742	9774742	*	-3.66553	-0.102372	0.0364279	Intron (uc001aqa.2/5293, intron 3 of 3)	PIK3CD	phosphatidylinositol-4,5-bisphosphate 3-kinase catalytic subunit delta	hypo	Run_1
cg01434679	chr1	9775302	9775302	*	-5.05142	-0.0775805	0.00483139	Intron (uc001aqa.2/5293, intron 3 of 3)	PIK3CD	phosphatidylinositol-4,5-bisphosphate 3-kinase catalytic subunit delta	hypo	Run_1
cg01943221	chr1	9776133	9776133	*	-5.02586	-0.129887	0.00502422	5' UTR	PIK3CD	phosphatidylinositol-4,5-bisphosphate 3-kinase catalytic subunit delta	hypo	Run_1
cg15192374	chr1	9776629	9776629	*	-5.59851	-0.176506	0.00215203	Exon (uc001aqb.4/5293, exon 6 of 24)	PIK3CD	phosphatidylinositol-4,5-bisphosphate 3-kinase catalytic subunit delta	hypo	Run_1
cg13920875	chr1	9776661	9776661	*	-3.82024	-0.124524	0.0293068	Exon (uc001aqb.4/5293, exon 6 of 24)	PIK3CD	phosphatidylinositol-4,5-bisphosphate 3-kinase catalytic subunit delta	hypo	Run_1
cg07805542	chr1	9779309	9779309	*	-8.24772	-0.227648	5.64693e-05	Intron (uc001aqb.4/5293, intron 9 of 23)	PIK3CD	phosphatidylinositol-4,5-bisphosphate 3-kinase catalytic subunit delta	hypo	Run_1
cg01320698	chr1	9788517	9788517	*	-5.63834	-0.104278	0.00202268	3' UTR	CLSTN1	calsyntenin 1	hypo	Run_1
cg07499142	chr1	9788715	9788715	*	-6.53266	-0.162254	0.000561324	3' UTR	CLSTN1	calsyntenin 1	hypo	Run_1
cg04340595	chr1	9789174	9789174	*	-4.35934	-0.158879	0.0135012	3' UTR	CLSTN1	calsyntenin 1	hypo	Run_1
cg08478622	chr1	9795222	9795222	*	3.4802	0.0418293	0.0471338	Promoter (1-2kb)	CLSTN1	calsyntenin 1	hyper	Run_1
cg24565187	chr1	9846818	9846818	*	3.59406	0.0758531	0.0402023	Intron (uc001aqh.3/22883, intron 1 of 18)	CLSTN1	calsyntenin 1	hyper	Run_1
cg25352208	chr1	9867673	9867673	*	3.63005	0.0795457	0.0382634	Intron (uc001aqh.3/22883, intron 1 of 18)	CLSTN1	calsyntenin 1	hyper	Run_1
cg21117808	chr1	9887936	9887936	*	-4.08892	-0.0865215	0.019998	Distal Intergenic	CLSTN1	calsyntenin 1	hypo	Run_1
cg22423930	chr1	9953177	9953177	*	4.90107	0.154313	0.00605395	Intron (uc001aqk.1/56998, intron 1 of 5)	CTNNBIP1	catenin beta interacting protein 1	hyper	Run_1
cg11665263	chr1	9960532	9960532	*	5.26233	0.174457	0.00354388	Intron (uc001aqk.1/56998, intron 1 of 5)	CTNNBIP1	catenin beta interacting protein 1	hyper	Run_1
cg23752454	chr1	9964074	9964074	*	-8.76545	-0.355295	2.99246e-05	Intron (uc001aqk.1/56998, intron 1 of 5)	CTNNBIP1	catenin beta interacting protein 1	hypo	Run_1
cg10740965	chr1	9969647	9969647	*	3.83132	0.0318972	0.0288585	Promoter (<=1kb)	CTNNBIP1	catenin beta interacting protein 1	hyper	Run_1
cg01415937	chr1	10134620	10134620	*	-3.54506	-0.0234848	0.0430415	Intron (uc001aqr.4/10277, intron 2 of 26)	UBE4B	ubiquitination factor E4B	hypo	Run_1
cg09494161	chr1	10168439	10168439	*	4.23079	0.07392	0.0162952	Intron (uc001aqr.4/10277, intron 6 of 26)	UBE4B	ubiquitination factor E4B	hyper	Run_1
cg09236551	chr1	10221878	10221878	*	-3.7557	-0.0778843	0.0320998	Intron (uc001aqr.4/10277, intron 22 of 26)	UBE4B	ubiquitination factor E4B	hypo	Run_1
cg10047110	chr1	10261457	10261457	*	4.95858	0.110435	0.00555999	Distal Intergenic	KIF1B	kinesin family member 1B	hyper	Run_1
cg24915233	chr1	10278214	10278214	*	-4.15018	-0.0913539	0.0183437	Intron (uc009vmt.3/23095, intron 1 of 10)	KIF1B	kinesin family member 1B	hypo	Run_1
cg11802797	chr1	10437649	10437649	*	3.87281	0.0923571	0.0271426	3' UTR	PGD	phosphogluconate dehydrogenase	hyper	Run_1
cg17000067	chr1	10438709	10438709	*	3.8401	0.076766	0.0284795	3' UTR	PGD	phosphogluconate dehydrogenase	hyper	Run_1
cg03534684	chr1	10447997	10447997	*	3.9717	0.157392	0.0236274	Distal Intergenic	PGD	phosphogluconate dehydrogenase	hyper	Run_1
cg13078941	chr1	10463746	10463746	*	-3.49738	-0.137187	0.046018	Intron (uc001arc.3/5226, intron 4 of 12)	PGD	phosphogluconate dehydrogenase	hypo	Run_1
cg12464625	chr1	10510967	10510967	*	3.54903	0.0894547	0.0427883	Promoter (1-2kb)	CORT	cortistatin	hyper	Run_1
cg07361747	chr1	10516255	10516255	*	3.92061	0.0884105	0.0253819	Distal Intergenic	CORT	cortistatin	hyper	Run_1
cg25859553	chr1	10519369	10519369	*	3.44614	0.0989542	0.0494262	Downstream (1-2kb)	CORT	cortistatin	hyper	Run_1
cg27571230	chr1	10557258	10557258	*	4.26168	0.0955079	0.0155849	Intron (uc001arl.3/5195, intron 2 of 2)	PEX14	peroxisomal biogenesis factor 14	hyper	Run_1
cg00391821	chr1	10566887	10566887	*	4.07444	0.100643	0.0204273	Intron (uc001arl.3/5195, intron 2 of 2)	PEX14	peroxisomal biogenesis factor 14	hyper	Run_1
cg04254468	chr1	10567470	10567470	*	-3.8808	-0.11928	0.0268447	Intron (uc001arl.3/5195, intron 2 of 2)	PEX14	peroxisomal biogenesis factor 14	hypo	Run_1
cg15938090	chr1	10570921	10570921	*	-4.52375	-0.0622867	0.0106003	Intron (uc001arl.3/5195, intron 2 of 2)	PEX14	peroxisomal biogenesis factor 14	hypo	Run_1
cg25310676	chr1	10575953	10575953	*	4.64911	0.143456	0.00881862	Intron (uc001arl.3/5195, intron 2 of 2)	PEX14	peroxisomal biogenesis factor 14	hyper	Run_1
cg13553120	chr1	10577460	10577460	*	4.41898	0.165342	0.0123726	Intron (uc001arl.3/5195, intron 2 of 2)	PEX14	peroxisomal biogenesis factor 14	hyper	Run_1
cg22515654	chr1	10590672	10590672	*	4.9142	0.0961889	0.00593008	Promoter (2-3kb)	PEX14	peroxisomal biogenesis factor 14	hyper	Run_1
cg06542282	chr1	10600222	10600222	*	-4.96512	-0.18452	0.00550596	Intron (uc001arm.1/5195, intron 2 of 3)	PEX14	peroxisomal biogenesis factor 14	hypo	Run_1
cg02172466	chr1	10708003	10708003	*	-3.80931	-0.0909979	0.0297643	Exon (uc001aro.4/54897, exon 16 of 21)	CASZ1	castor zinc finger 1	hypo	Run_1
cg01016030	chr1	10717077	10717077	*	-3.59876	-0.0733537	0.0399572	Intron (uc001aro.4/54897, intron 7 of 20)	CASZ1	castor zinc finger 1	hypo	Run_1
cg13428086	chr1	10743216	10743216	*	-4.6777	-0.115433	0.00844473	Intron (uc001aro.4/54897, intron 4 of 20)	CASZ1	castor zinc finger 1	hypo	Run_1
cg01589827	chr1	10779520	10779520	*	-4.3141	-0.0986685	0.0144228	Intron (uc001aro.4/54897, intron 2 of 20)	CASZ1	castor zinc finger 1	hypo	Run_1
cg12804772	chr1	10801612	10801612	*	-4.08656	-0.0895881	0.0200638	Intron (uc001aro.4/54897, intron 2 of 20)	CASZ1	castor zinc finger 1	hypo	Run_1
cg19704755	chr1	10965094	10965094	*	6.96308	0.339471	0.000304873	Distal Intergenic	C1orf127	chromosome 1 open reading frame 127	hyper	Run_1
cg22414239	chr1	10966685	10966685	*	3.86786	0.104834	0.0273395	Distal Intergenic	C1orf127	chromosome 1 open reading frame 127	hyper	Run_1
cg20980926	chr1	10977175	10977175	*	-3.4792	-0.106574	0.047192	Distal Intergenic	C1orf127	chromosome 1 open reading frame 127	hypo	Run_1
cg26153784	chr1	10999921	10999921	*	-5.07875	-0.0952849	0.00464046	Distal Intergenic	C1orf127	chromosome 1 open reading frame 127	hypo	Run_1
cg02153855	chr1	11041070	11041070	*	3.8377	0.154319	0.0285809	Promoter (1-2kb)	C1orf127	chromosome 1 open reading frame 127	hyper	Run_1
cg13686362	chr1	11119844	11119844	*	3.80305	0.0550323	0.0300383	Promoter (<=1kb)	SRM	spermidine synthase	hyper	Run_1
cg09501892	chr1	11121054	11121054	*	3.94687	0.0559021	0.0244355	Promoter (<=1kb)	SRM	spermidine synthase	hyper	Run_1
cg04885881	chr1	11123118	11123118	*	-3.90764	-0.23081	0.0258452	Distal Intergenic	SRM	spermidine synthase	hypo	Run_1
cg05192036	chr1	11133672	11133672	*	-3.63214	-0.156475	0.03816	Intron (uc001asa.3/5394, intron 19 of 24)	SRM	spermidine synthase	hypo	Run_1
cg06802996	chr1	11204131	11204131	*	-6.0921	-0.172436	0.00105907	Promoter (<=1kb)	MTOR-AS1	MTOR antisense RNA 1	hypo	Run_1
cg17282688	chr1	11516947	11516947	*	-5.75906	-0.144413	0.00170037	Distal Intergenic	DISP3	dispatched RND transporter family member 3	hypo	Run_1
cg15040404	chr1	11623074	11623074	*	-4.35725	-0.0556113	0.013541	Distal Intergenic	DISP3	dispatched RND transporter family member 3	hypo	Run_1
cg26437845	chr1	11779326	11779326	*	3.82061	0.0734124	0.0292965	Intron (uc001asr.1/374946, intron 6 of 6)	AGTRAP	angiotensin II receptor associated protein	hyper	Run_1
cg24724832	chr1	11779395	11779395	*	3.5576	0.0699084	0.0422986	Intron (uc001asr.1/374946, intron 6 of 6)	AGTRAP	angiotensin II receptor associated protein	hyper	Run_1
cg09551145	chr1	11790591	11790591	*	3.75899	0.038602	0.0319368	Distal Intergenic	AGTRAP	angiotensin II receptor associated protein	hyper	Run_1
cg22467321	chr1	11826109	11826109	*	-3.68211	-0.101178	0.0355673	Exon (uc001asy.1/uc001asy.1, exon 2 of 2)	AGTRAP	angiotensin II receptor associated protein	hypo	Run_1
cg20620484	chr1	11858027	11858027	*	4.9357	0.0773516	0.00575506	Promoter (1-2kb)	MTHFR	methylenetetrahydrofolate reductase	hyper	Run_1
cg07980026	chr1	11858064	11858064	*	4.1524	0.0704472	0.0182778	Promoter (1-2kb)	MTHFR	methylenetetrahydrofolate reductase	hyper	Run_1
cg04727199	chr1	11865051	11865051	*	9.10502	0.176518	2.04064e-05	Promoter (<=1kb)	MTHFR	methylenetetrahydrofolate reductase	hyper	Run_1
cg19774357	chr1	11902947	11902947	*	4.31083	0.0758167	0.0144905	Promoter (2-3kb)	NPPA-AS1	NPPA antisense RNA 1	hyper	Run_1
cg17407342	chr1	12015416	12015416	*	4.0469	0.0714489	0.0212496	Intron (uc001atm.3/5351, intron 6 of 18)	PLOD1	procollagen-lysine,2-oxoglutarate 5-dioxygenase 1	hyper	Run_1
cg20463261	chr1	12073445	12073445	*	-11.5377	-0.42883	1.79861e-06	3' UTR	MIIP	migration and invasion inhibitory protein	hypo	Run_1
cg09233112	chr1	12074638	12074638	*	-11.8649	-0.413625	1.36891e-06	Distal Intergenic	MIIP	migration and invasion inhibitory protein	hypo	Run_1
cg22659865	chr1	12095619	12095619	*	4.35713	0.0951911	0.0135421	Distal Intergenic	MIIP	migration and invasion inhibitory protein	hyper	Run_1
cg02156723	chr1	12100631	12100631	*	-3.8581	-0.127078	0.0277178	Distal Intergenic	MIIP	migration and invasion inhibitory protein	hypo	Run_1
cg05963376	chr1	12105516	12105516	*	4.27406	0.091164	0.0152983	Distal Intergenic	TNFRSF8	TNF receptor superfamily member 8	hyper	Run_1
cg07790960	chr1	12109773	12109773	*	7.30802	0.288345	0.000188518	Distal Intergenic	TNFRSF8	TNF receptor superfamily member 8	hyper	Run_1
cg07155422	chr1	12114402	12114402	*	-5.67191	-0.194306	0.00193332	Distal Intergenic	TNFRSF8	TNF receptor superfamily member 8	hypo	Run_1
cg24427243	chr1	12128100	12128100	*	-10.167	-0.212094	6.53213e-06	Intron (uc001atq.3/943, intron 1 of 14)	TNFRSF8	TNF receptor superfamily member 8	hypo	Run_1
cg22428027	chr1	12128827	12128827	*	-3.75995	-0.0857925	0.0318968	Intron (uc001atq.3/943, intron 1 of 14)	TNFRSF8	TNF receptor superfamily member 8	hypo	Run_1
cg10623981	chr1	12132786	12132786	*	4.11727	0.0675869	0.0192032	Intron (uc001atq.3/943, intron 1 of 14)	TNFRSF8	TNF receptor superfamily member 8	hyper	Run_1
cg02010586	chr1	12138792	12138792	*	4.85267	0.12514	0.00651945	Intron (uc001atq.3/943, intron 1 of 14)	TNFRSF8	TNF receptor superfamily member 8	hyper	Run_1
cg11304772	chr1	12167491	12167491	*	5.18248	0.120517	0.00398498	Intron (uc001atq.3/943, intron 4 of 14)	TNFRSF8	TNF receptor superfamily member 8	hyper	Run_1
cg00569500	chr1	12181636	12181636	*	3.90537	0.0901593	0.0259331	Intron (uc001atq.3/943, intron 8 of 14)	TNFRSF8	TNF receptor superfamily member 8	hyper	Run_1
cg10058766	chr1	12186079	12186079	*	4.70938	0.168038	0.0080648	Promoter (<=1kb)	TNFRSF8	TNF receptor superfamily member 8	hyper	Run_1
cg07499259	chr1	12188502	12188502	*	4.74841	0.18229	0.00762566	Promoter (2-3kb)	TNFRSF8	TNF receptor superfamily member 8	hyper	Run_1
cg00463840	chr1	12188549	12188549	*	5.14285	0.176518	0.00422269	Promoter (2-3kb)	TNFRSF8	TNF receptor superfamily member 8	hyper	Run_1
cg20820107	chr1	12193099	12193099	*	8.31421	0.217625	5.18419e-05	Intron (uc001atq.3/943, intron 12 of 14)	TNFRSF8	TNF receptor superfamily member 8	hyper	Run_1
cg04707845	chr1	12193186	12193186	*	3.86564	0.0993776	0.0274222	Intron (uc001atq.3/943, intron 12 of 14)	TNFRSF8	TNF receptor superfamily member 8	hyper	Run_1
cg06853894	chr1	12204096	12204096	*	5.94017	0.162549	0.00131534	3' UTR	TNFRSF8	TNF receptor superfamily member 8	hyper	Run_1
cg11732301	chr1	12210795	12210795	*	4.1357	0.031549	0.0187211	Distal Intergenic	TNFRSF1B	TNF receptor superfamily member 1B	hyper	Run_1
cg00233464	chr1	12213275	12213275	*	5.52389	0.128969	0.00239995	Distal Intergenic	TNFRSF1B	TNF receptor superfamily member 1B	hyper	Run_1
cg13239848	chr1	12213514	12213514	*	7.45884	0.238344	0.000154998	Distal Intergenic	TNFRSF1B	TNF receptor superfamily member 1B	hyper	Run_1
cg16549957	chr1	12218933	12218933	*	-3.96288	-0.126512	0.0238975	Distal Intergenic	TNFRSF1B	TNF receptor superfamily member 1B	hypo	Run_1
cg00175403	chr1	12223543	12223543	*	-5.65122	-0.162467	0.00199241	Distal Intergenic	TNFRSF1B	TNF receptor superfamily member 1B	hypo	Run_1
cg04003505	chr1	12235110	12235110	*	5.26419	0.240398	0.00353228	Intron (uc001att.3/7133, intron 1 of 9)	TNFRSF1B	TNF receptor superfamily member 1B	hyper	Run_1
cg12126781	chr1	12236388	12236388	*	3.73826	0.161988	0.0328976	Intron (uc001att.3/7133, intron 1 of 9)	TNFRSF1B	TNF receptor superfamily member 1B	hyper	Run_1
cg18231005	chr1	12237420	12237420	*	4.88728	0.13025	0.00618604	Intron (uc001att.3/7133, intron 1 of 9)	TNFRSF1B	TNF receptor superfamily member 1B	hyper	Run_1
cg22677556	chr1	12238390	12238390	*	-3.62999	-0.0790676	0.0382643	Intron (uc001att.3/7133, intron 1 of 9)	TNFRSF1B	TNF receptor superfamily member 1B	hypo	Run_1
cg15526535	chr1	12238546	12238546	*	-5.57137	-0.0966107	0.00224236	Intron (uc001att.3/7133, intron 1 of 9)	TNFRSF1B	TNF receptor superfamily member 1B	hypo	Run_1
cg13509638	chr1	12240593	12240593	*	4.1145	0.0952143	0.0192739	Intron (uc001att.3/7133, intron 1 of 9)	MIR4632	microRNA 4632	hyper	Run_1
cg05599723	chr1	12241073	12241073	*	4.36712	0.0979246	0.0133595	Intron (uc001att.3/7133, intron 1 of 9)	MIR4632	microRNA 4632	hyper	Run_1
cg20572374	chr1	12244271	12244271	*	4.63268	0.189658	0.00902881	Intron (uc001att.3/7133, intron 1 of 9)	MIR4632	microRNA 4632	hyper	Run_1
cg11801676	chr1	12255804	12255804	*	4.73931	0.138043	0.00772689	Intron (uc001att.3/7133, intron 8 of 9)	MIR4632	microRNA 4632	hyper	Run_1
cg17946161	chr1	12258322	12258322	*	3.84057	0.0883925	0.0284595	Intron (uc001att.3/7133, intron 8 of 9)	MIR4632	microRNA 4632	hyper	Run_1
cg16513984	chr1	12261884	12261884	*	-5.77233	-0.17011	0.00166936	Intron (uc001att.3/7133, intron 8 of 9)	MIR4632	microRNA 4632	hypo	Run_1
cg23843705	chr1	12270775	12270775	*	6.09172	0.064124	0.00105972	Distal Intergenic	MIR4632	microRNA 4632	hyper	Run_1
cg08531380	chr1	12270887	12270887	*	4.26687	0.0657817	0.0154632	Distal Intergenic	MIR4632	microRNA 4632	hyper	Run_1
cg21686632	chr1	12348112	12348112	*	4.20358	0.0900867	0.0169582	Intron (uc001atv.3/55187, intron 21 of 69)	VPS13D	vacuolar protein sorting 13 homolog D	hyper	Run_1
cg04275506	chr1	12445337	12445337	*	-3.76263	-0.128203	0.0317829	Exon (uc001atv.3/55187, exon 59 of 70)	VPS13D	vacuolar protein sorting 13 homolog D	hypo	Run_1
cg07759992	chr1	12468933	12468933	*	5.19389	0.166371	0.00392079	Promoter (<=1kb)	VPS13D	vacuolar protein sorting 13 homolog D	hyper	Run_1
cg12541280	chr1	12509445	12509445	*	-5.1989	-0.0602995	0.00389298	Intron (uc001atv.3/55187, intron 65 of 69)	VPS13D	vacuolar protein sorting 13 homolog D	hypo	Run_1
cg04725597	chr1	12510657	12510657	*	-4.01607	-0.197557	0.0221954	Intron (uc001atv.3/55187, intron 65 of 69)	VPS13D	vacuolar protein sorting 13 homolog D	hypo	Run_1
cg17494034	chr1	12513497	12513497	*	-7.34232	-0.273059	0.000180311	Intron (uc001atv.3/55187, intron 65 of 69)	VPS13D	vacuolar protein sorting 13 homolog D	hypo	Run_1
cg09655719	chr1	12513560	12513560	*	-6.57157	-0.323415	0.000531297	Intron (uc001atv.3/55187, intron 65 of 69)	VPS13D	vacuolar protein sorting 13 homolog D	hypo	Run_1
cg26228280	chr1	12514410	12514410	*	-4.46146	-0.0625752	0.011633	Intron (uc001atv.3/55187, intron 65 of 69)	VPS13D	vacuolar protein sorting 13 homolog D	hypo	Run_1
cg04608253	chr1	12538512	12538512	*	3.74064	0.144017	0.0327824	Intron (uc001atv.3/55187, intron 67 of 69)	SNORA59B	small nucleolar RNA, H/ACA box 59B	hyper	Run_1
cg06088645	chr1	12605332	12605332	*	5.08983	0.113111	0.00456807	Distal Intergenic	SNORA59B	small nucleolar RNA, H/ACA box 59B	hyper	Run_1
cg23603036	chr1	12675777	12675777	*	-4.23681	-0.16322	0.0161576	Promoter (1-2kb)	DHRS3	dehydrogenase/reductase 3	hypo	Run_1
cg00008254	chr1	12676745	12676745	*	-3.58811	-0.0921026	0.0405497	Promoter (<=1kb)	DHRS3	dehydrogenase/reductase 3	hypo	Run_1
cg13698714	chr1	12676759	12676759	*	-4.11633	-0.091569	0.0192305	Promoter (<=1kb)	DHRS3	dehydrogenase/reductase 3	hypo	Run_1
cg14360499	chr1	12676950	12676950	*	-4.15908	-0.0676152	0.0180978	Promoter (<=1kb)	DHRS3	dehydrogenase/reductase 3	hypo	Run_1
cg00945108	chr1	12806027	12806027	*	-3.89468	-0.0727966	0.0263028	Promoter (<=1kb)	C1orf158	chromosome 1 open reading frame 158	hypo	Run_1
cg23813012	chr1	14026482	14026482	*	3.9146	0.0268215	0.0255847	Promoter (<=1kb)	PRDM2	PR/SET domain 2	hyper	Run_1
cg09168292	chr1	14029508	14029508	*	4.08839	0.156521	0.0200086	Promoter (1-2kb)	PRDM2	PR/SET domain 2	hyper	Run_1
cg25402049	chr1	14029875	14029875	*	3.5107	0.0649348	0.045144	Promoter (1-2kb)	PRDM2	PR/SET domain 2	hyper	Run_1
cg19359071	chr1	14030010	14030010	*	5.97849	0.112709	0.00124462	Promoter (1-2kb)	PRDM2	PR/SET domain 2	hyper	Run_1
cg23267665	chr1	14030141	14030141	*	6.60039	0.158068	0.000510514	Promoter (1-2kb)	PRDM2	PR/SET domain 2	hyper	Run_1
cg00840770	chr1	14040123	14040123	*	5.18777	0.0779305	0.00395019	Intron (uc001avg.3/7799, intron 1 of 7)	PRDM2	PR/SET domain 2	hyper	Run_1
cg14093474	chr1	14052489	14052489	*	5.11449	0.165628	0.00440744	Intron (uc001avg.3/7799, intron 2 of 7)	PRDM2	PR/SET domain 2	hyper	Run_1
cg14139123	chr1	14052568	14052568	*	8.08466	0.0840405	6.90073e-05	Intron (uc001avg.3/7799, intron 2 of 7)	PRDM2	PR/SET domain 2	hyper	Run_1
cg11287692	chr1	14192265	14192265	*	-4.19367	-0.0891805	0.0171919	Distal Intergenic	PRDM2	PR/SET domain 2	hypo	Run_1
cg18042077	chr1	14550219	14550219	*	-3.89157	-0.0664204	0.0264248	Distal Intergenic	KAZN	kazrin, periplakin interacting protein	hypo	Run_1
cg09098978	chr1	14748474	14748474	*	-5.84836	-0.0995327	0.00149673	Distal Intergenic	KAZN	kazrin, periplakin interacting protein	hypo	Run_1
cg17590914	chr1	14813284	14813284	*	-5.64295	-0.157906	0.00201409	Distal Intergenic	KAZN	kazrin, periplakin interacting protein	hypo	Run_1
cg06151579	chr1	14862767	14862767	*	-3.50568	-0.129169	0.0454569	Distal Intergenic	KAZN	kazrin, periplakin interacting protein	hypo	Run_1
cg07540520	chr1	14925170	14925170	*	-4.11797	-0.117291	0.0191831	Promoter (<=1kb)	KAZN	kazrin, periplakin interacting protein	hypo	Run_1
cg22507727	chr1	15005987	15005987	*	-4.30093	-0.0915088	0.0147127	Intron (uc009vog.1/23254, intron 1 of 7)	KAZN	kazrin, periplakin interacting protein	hypo	Run_1
cg12634113	chr1	15082412	15082412	*	-4.12992	-0.0975041	0.0188685	Intron (uc009vog.1/23254, intron 1 of 7)	KAZN	kazrin, periplakin interacting protein	hypo	Run_1
cg08329719	chr1	15114228	15114228	*	-3.86575	-0.130994	0.0274177	Intron (uc009vog.1/23254, intron 1 of 7)	KAZN	kazrin, periplakin interacting protein	hypo	Run_1
cg18480457	chr1	15160031	15160031	*	-4.16245	-0.064332	0.0180118	Intron (uc009vog.1/23254, intron 1 of 7)	KAZN	kazrin, periplakin interacting protein	hypo	Run_1
cg05046721	chr1	15208255	15208255	*	-3.45475	-0.130642	0.0488187	Intron (uc009vog.1/23254, intron 1 of 7)	KAZN	kazrin, periplakin interacting protein	hypo	Run_1
cg08479136	chr1	15283982	15283982	*	-3.8331	-0.058251	0.0287825	Intron (uc009vog.1/23254, intron 1 of 7)	KAZN	kazrin, periplakin interacting protein	hypo	Run_1
cg00915214	chr1	15349101	15349101	*	-4.14466	-0.0729347	0.0184884	Intron (uc009vog.1/23254, intron 2 of 7)	KAZN	kazrin, periplakin interacting protein	hypo	Run_1
cg22186219	chr1	15357571	15357571	*	-3.70218	-0.121552	0.0346046	Intron (uc009vog.1/23254, intron 2 of 7)	KAZN	kazrin, periplakin interacting protein	hypo	Run_1
cg20696698	chr1	15379308	15379308	*	-4.44194	-0.0984409	0.0119513	Intron (uc009vog.1/23254, intron 4 of 7)	KAZN	kazrin, periplakin interacting protein	hypo	Run_1
cg20611731	chr1	15389011	15389011	*	-4.97541	-0.109389	0.00541421	Intron (uc009vog.1/23254, intron 6 of 7)	KAZN	kazrin, periplakin interacting protein	hypo	Run_1
cg11741753	chr1	15541217	15541217	*	-3.50692	-0.0522853	0.0453701	Intron (uc001avw.4/55092, intron 2 of 3)	FHAD1	forkhead associated phosphopeptide binding domain 1	hypo	Run_1
cg17994196	chr1	15617106	15617106	*	-5.58764	-0.141361	0.00218885	Intron (uc001awa.1/114827, intron 4 of 15)	FHAD1	forkhead associated phosphopeptide binding domain 1	hypo	Run_1
cg02023986	chr1	15668855	15668855	*	-3.95882	-0.154171	0.0240341	Promoter (<=1kb)	FHAD1	forkhead associated phosphopeptide binding domain 1	hypo	Run_1
cg13265331	chr1	15671522	15671522	*	3.79491	0.0803035	0.0303821	Promoter (<=1kb)	FHAD1	forkhead associated phosphopeptide binding domain 1	hyper	Run_1
cg25978218	chr1	15738732	15738732	*	-7.02285	-0.300583	0.000280963	Promoter (2-3kb)	EFHD2	EF-hand domain family member D2	hypo	Run_1
cg23945334	chr1	15738831	15738831	*	-9.32879	-0.322643	1.58832e-05	Promoter (2-3kb)	EFHD2	EF-hand domain family member D2	hypo	Run_1
cg04922576	chr1	15745308	15745308	*	3.68201	0.0810129	0.0355732	Intron (uc001awh.2/79180, intron 1 of 3)	EFHD2	EF-hand domain family member D2	hyper	Run_1
cg04412800	chr1	16044144	16044144	*	-3.78873	-0.0564818	0.0306629	Intron (uc010obo.2/23207, intron 3 of 19)	SLC25A34	solute carrier family 25 member 34	hypo	Run_1
cg03926702	chr1	16156523	16156523	*	4.34882	0.106747	0.0137085	Distal Intergenic	SPEN	spen family transcriptional repressor	hyper	Run_1
cg26206779	chr1	16176754	16176754	*	4.54737	0.0538073	0.0102251	Promoter (2-3kb)	FLJ37453	uncharacterized LOC729614	hyper	Run_1
cg12462099	chr1	16212825	16212825	*	3.46714	0.107854	0.0479967	Intron (uc001axk.1/23013, intron 3 of 14)	SPEN	spen family transcriptional repressor	hyper	Run_1
cg00334168	chr1	16236100	16236100	*	3.76508	0.0813586	0.0316884	Intron (uc001axk.1/23013, intron 4 of 14)	SPEN	spen family transcriptional repressor	hyper	Run_1
cg05099985	chr1	16245931	16245931	*	-6.95131	-0.134569	0.000310272	Exon (uc001axk.1/23013, exon 8 of 15)	SPEN	spen family transcriptional repressor	hypo	Run_1
cg03515844	chr1	16277545	16277545	*	-4.09099	-0.0642715	0.0199358	Intron (uc001axl.4/7709, intron 2 of 15)	ZBTB17	zinc finger and BTB domain containing 17	hypo	Run_1
cg05703302	chr1	16279468	16279468	*	-6.56734	-0.144411	0.000534779	Intron (uc001axl.4/7709, intron 2 of 15)	ZBTB17	zinc finger and BTB domain containing 17	hypo	Run_1
cg08064161	chr1	16284457	16284457	*	6.3578	0.149968	0.000724156	Intron (uc001axl.4/7709, intron 2 of 15)	ZBTB17	zinc finger and BTB domain containing 17	hyper	Run_1
cg03699844	chr1	16284631	16284631	*	4.23525	0.13973	0.0161859	Intron (uc001axl.4/7709, intron 2 of 15)	ZBTB17	zinc finger and BTB domain containing 17	hyper	Run_1
cg10406180	chr1	16289271	16289271	*	3.50892	0.0618722	0.0452551	Intron (uc001axl.4/7709, intron 2 of 15)	ZBTB17	zinc finger and BTB domain containing 17	hyper	Run_1
cg05997779	chr1	16292047	16292047	*	-8.81858	-0.270863	2.81077e-05	Intron (uc001axl.4/7709, intron 2 of 15)	ZBTB17	zinc finger and BTB domain containing 17	hypo	Run_1
cg07529461	chr1	16309960	16309960	*	4.31694	0.123004	0.0143612	Distal Intergenic	ZBTB17	zinc finger and BTB domain containing 17	hyper	Run_1
cg10798048	chr1	16399867	16399867	*	3.53683	0.0277309	0.0435148	Promoter (<=1kb)	FAM131C	family with sequence similarity 131 member C	hyper	Run_1
cg07218114	chr1	16476534	16476534	*	-5.4604	-0.143782	0.00264221	Intron (uc001aya.2/1969, intron 2 of 16)	EPHA2	EPH receptor A2	hypo	Run_1
cg15483964	chr1	16482439	16482439	*	-3.49429	-0.102239	0.0462127	Promoter (<=1kb)	EPHA2	EPH receptor A2	hypo	Run_1
cg00519104	chr1	16482611	16482611	*	-3.79477	-0.0652096	0.0303906	Promoter (<=1kb)	EPHA2	EPH receptor A2	hypo	Run_1
cg12548558	chr1	16499875	16499875	*	4.24672	0.0970156	0.0159288	Distal Intergenic	EPHA2	EPH receptor A2	hyper	Run_1
cg09011316	chr1	16544950	16544950	*	3.52155	0.0605694	0.0444644	Distal Intergenic	ARHGEF19	Rho guanine nucleotide exchange factor 19	hyper	Run_1
cg19418009	chr1	16564689	16564689	*	-5.70212	-0.172396	0.00185061	Promoter (1-2kb)	CPLANE2	ciliogenesis and planar polarity effector 2	hypo	Run_1
cg25485640	chr1	16710678	16710678	*	3.78224	0.0483364	0.0309396	Intron (uc010ocb.2/26099, intron 1 of 3)	SZRD1	SUZ RNA binding domain containing 1	hyper	Run_1
cg17594757	chr1	16769001	16769001	*	-13.6954	-0.312127	3.48022e-07	Promoter (1-2kb)	NECAP2	NECAP endocytosis associated 2	hypo	Run_1
cg01866689	chr1	16778019	16778019	*	3.58617	0.0904438	0.0406477	Intron (uc001ayo.3/55707, intron 5 of 7)	NECAP2	NECAP endocytosis associated 2	hyper	Run_1
cg27540189	chr1	16819659	16819659	*	-5.43893	-0.15209	0.00272237	Promoter (<=1kb)	CROCCP3	CROCC pseudogene 3	hypo	Run_1
cg03772852	chr1	16965062	16965062	*	-4.56603	-0.0611287	0.00994399	Intron (uc001azg.1/84809, intron 2 of 9)	CROCCP2	CROCC pseudogene 2	hypo	Run_1
cg04763852	chr1	17323416	17323416	*	-3.85365	-0.0762199	0.0278919	Intron (uc001baa.2/23400, intron 12 of 28)	ATP13A2	ATPase cation transporting 13A2	hypo	Run_1
cg23855107	chr1	17336286	17336286	*	5.40584	0.121884	0.00285192	Promoter (2-3kb)	ATP13A2	ATPase cation transporting 13A2	hyper	Run_1
cg15465571	chr1	17338208	17338208	*	3.89592	0.0383095	0.0262648	Promoter (<=1kb)	ATP13A2	ATPase cation transporting 13A2	hyper	Run_1
cg12742199	chr1	17422175	17422175	*	-3.46235	-0.0796733	0.0483307	Intron (uc001baf.3/11240, intron 4 of 15)	PADI2	peptidyl arginine deiminase 2	hypo	Run_1
cg24202430	chr1	17472934	17472934	*	-3.74363	-0.0759164	0.0326453	Distal Intergenic	PADI2	peptidyl arginine deiminase 2	hypo	Run_1
cg23013029	chr1	17508341	17508341	*	5.69774	0.210405	0.00186324	Distal Intergenic	PADI1	peptidyl arginine deiminase 1	hyper	Run_1
cg18302737	chr1	17515574	17515574	*	-3.91788	-0.0601149	0.0254647	Distal Intergenic	PADI1	peptidyl arginine deiminase 1	hypo	Run_1
cg13512883	chr1	17555906	17555906	*	-4.26069	-0.0828251	0.0156066	Intron (uc001bah.1/29943, intron 8 of 15)	PADI1	peptidyl arginine deiminase 1	hypo	Run_1
cg24613220	chr1	17612554	17612554	*	-3.71916	-0.101216	0.0337746	Distal Intergenic	PADI4	peptidyl arginine deiminase 4	hypo	Run_1
cg23228178	chr1	17633681	17633681	*	-3.66088	-0.0977392	0.0366694	Promoter (1-2kb)	PADI4	peptidyl arginine deiminase 4	hypo	Run_1
cg12336009	chr1	17697922	17697922	*	-3.64946	-0.0449908	0.0372494	Promoter (<=1kb)	PADI6	peptidyl arginine deiminase 6	hypo	Run_1
cg05523906	chr1	17751761	17751761	*	4.26049	0.0996845	0.0156091	Intron (uc001bal.3/55920, intron 3 of 11)	RCC2	regulator of chromosome condensation 2	hyper	Run_1
cg10582712	chr1	17767282	17767282	*	3.85326	0.065089	0.0279086	Promoter (1-2kb)	RCC2	regulator of chromosome condensation 2	hyper	Run_1
cg10786474	chr1	17802476	17802476	*	-9.98954	-0.321403	7.8242e-06	Distal Intergenic	RCC2	regulator of chromosome condensation 2	hypo	Run_1
cg23280305	chr1	17834982	17834982	*	-3.56258	-0.120752	0.0420127	Distal Intergenic	ARHGEF10L	Rho guanine nucleotide exchange factor 10 like	hypo	Run_1
cg09127170	chr1	17873547	17873547	*	-3.51305	-0.0609539	0.0449933	Intron (uc031pli.1/55160, intron 1 of 1)	ARHGEF10L	Rho guanine nucleotide exchange factor 10 like	hypo	Run_1
cg06980341	chr1	17874602	17874602	*	-3.55047	-0.0630751	0.0427136	Intron (uc031pli.1/55160, intron 1 of 1)	ARHGEF10L	Rho guanine nucleotide exchange factor 10 like	hypo	Run_1
cg16813499	chr1	17953971	17953971	*	-3.52345	-0.0726831	0.0443514	Promoter (1-2kb)	ARHGEF10L	Rho guanine nucleotide exchange factor 10 like	hypo	Run_1
cg11807529	chr1	17958884	17958884	*	-4.01864	-0.035904	0.0221147	Exon (uc009vpe.1/55160, exon 15 of 27)	ARHGEF10L	Rho guanine nucleotide exchange factor 10 like	hypo	Run_1
cg19420599	chr1	17966166	17966166	*	-3.74891	-0.101935	0.0323986	Intron (uc009vpe.1/55160, intron 19 of 26)	ARHGEF10L	Rho guanine nucleotide exchange factor 10 like	hypo	Run_1
cg08714895	chr1	17996919	17996919	*	-3.8516	-0.0273414	0.0279785	Intron (uc009vpe.1/55160, intron 25 of 26)	ARHGEF10L	Rho guanine nucleotide exchange factor 10 like	hypo	Run_1
cg02903137	chr1	18056815	18056815	*	-4.30722	-0.0644691	0.0145734	Distal Intergenic	ACTL8	actin like 8	hypo	Run_1
cg07466820	chr1	18095691	18095691	*	-3.44855	-0.062018	0.0492489	Intron (uc001bat.3/81569, intron 1 of 2)	ACTL8	actin like 8	hypo	Run_1
cg17246438	chr1	18150957	18150957	*	-5.06439	-0.110412	0.00474865	Intron (uc001bat.3/81569, intron 2 of 2)	ACTL8	actin like 8	hypo	Run_1
cg02138813	chr1	18171399	18171399	*	-3.67753	-0.0863776	0.0357953	Distal Intergenic	ACTL8	actin like 8	hypo	Run_1
cg17961164	chr1	18175954	18175954	*	-3.93968	-0.0783665	0.0246955	Distal Intergenic	ACTL8	actin like 8	hypo	Run_1
cg15223126	chr1	18392089	18392089	*	-3.73635	-0.0936248	0.032975	Distal Intergenic	IGSF21	immunoglobin superfamily member 21	hypo	Run_1
cg26910132	chr1	18396374	18396374	*	-3.94238	-0.091323	0.0246082	Distal Intergenic	IGSF21	immunoglobin superfamily member 21	hypo	Run_1
cg13166025	chr1	18506652	18506652	*	-3.92989	-0.0480691	0.0250652	Intron (uc001bau.2/84966, intron 1 of 9)	IGSF21	immunoglobin superfamily member 21	hypo	Run_1
cg07768026	chr1	18619043	18619043	*	-4.52084	-0.0802377	0.0106459	Intron (uc001bau.2/84966, intron 3 of 9)	IGSF21	immunoglobin superfamily member 21	hypo	Run_1
cg13908805	chr1	18678375	18678375	*	-4.27408	-0.0617954	0.0152983	Intron (uc001bau.2/84966, intron 4 of 9)	IGSF21	immunoglobin superfamily member 21	hypo	Run_1
cg13840174	chr1	18693462	18693462	*	-4.45099	-0.128446	0.0118033	Intron (uc001bau.2/84966, intron 6 of 9)	IGSF21	immunoglobin superfamily member 21	hypo	Run_1
cg18493276	chr1	18702350	18702350	*	-4.57751	-0.144613	0.00977583	Intron (uc001bau.2/84966, intron 6 of 9)	IGSF21	immunoglobin superfamily member 21	hypo	Run_1
cg17109725	chr1	18707479	18707479	*	-4.17851	-0.101777	0.0175845	Distal Intergenic	IGSF21	immunoglobin superfamily member 21	hypo	Run_1
cg17156862	chr1	18806982	18806982	*	-3.9567	-0.140984	0.0240951	Promoter (<=1kb)	KLHDC7A	kelch domain containing 7A	hypo	Run_1
cg06370771	chr1	18960940	18960940	*	-4.30219	-0.029451	0.0146861	Exon (uc001bay.3/5081, exon 2 of 8)	PAX7	paired box 7	hypo	Run_1
cg14826624	chr1	19044837	19044837	*	-3.71332	-0.092331	0.0340519	Intron (uc001bay.3/5081, intron 7 of 7)	PAX7	paired box 7	hypo	Run_1
cg13638622	chr1	19058732	19058732	*	-4.05248	-0.0991294	0.021066	Intron (uc001bay.3/5081, intron 7 of 7)	PAX7	paired box 7	hypo	Run_1
cg03315346	chr1	19109544	19109544	*	-3.79128	-0.108021	0.0305609	Distal Intergenic	TAS1R2	taste 1 receptor member 2	hypo	Run_1
cg11090640	chr1	19110052	19110052	*	-4.18509	-0.133885	0.0174104	Distal Intergenic	TAS1R2	taste 1 receptor member 2	hypo	Run_1
cg15605096	chr1	19178957	19178957	*	-5.27951	-0.133294	0.0034492	Intron (uc001bba.1/80834, intron 3 of 5)	TAS1R2	taste 1 receptor member 2	hypo	Run_1
cg18524091	chr1	19185772	19185772	*	-3.44184	-0.0518286	0.0497349	Promoter (<=1kb)	TAS1R2	taste 1 receptor member 2	hypo	Run_1
cg18895413	chr1	19228616	19228616	*	3.62137	0.0302355	0.0387289	Promoter (<=1kb)	ALDH4A1	aldehyde dehydrogenase 4 family member A1	hyper	Run_1
cg05945559	chr1	19249872	19249872	*	3.94846	0.0529255	0.0243884	Intron (uc001bbd.2/126917, intron 1 of 8)	ALDH4A1	aldehyde dehydrogenase 4 family member A1	hyper	Run_1
cg09012001	chr1	19250279	19250279	*	7.54789	0.218263	0.000137436	Intron (uc001bbd.2/126917, intron 1 of 8)	ALDH4A1	aldehyde dehydrogenase 4 family member A1	hyper	Run_1
cg10992634	chr1	19255712	19255712	*	3.55958	0.0904756	0.0421926	Intron (uc001bbd.2/126917, intron 1 of 8)	ALDH4A1	aldehyde dehydrogenase 4 family member A1	hyper	Run_1
cg27034521	chr1	19258096	19258096	*	4.40866	0.171135	0.0125705	Intron (uc001bbd.2/126917, intron 1 of 8)	IFFO2	intermediate filament family orphan 2	hyper	Run_1
cg17594662	chr1	19258466	19258466	*	5.3892	0.0864709	0.00292337	Intron (uc001bbd.2/126917, intron 1 of 8)	IFFO2	intermediate filament family orphan 2	hyper	Run_1
cg12433790	chr1	19274958	19274958	*	5.7998	0.0720381	0.00160601	Intron (uc001bbd.2/126917, intron 1 of 8)	IFFO2	intermediate filament family orphan 2	hyper	Run_1
cg23463897	chr1	19276144	19276144	*	4.494	0.097975	0.0110836	Intron (uc001bbd.2/126917, intron 1 of 8)	IFFO2	intermediate filament family orphan 2	hyper	Run_1
cg16552822	chr1	19278734	19278734	*	4.09029	0.0417904	0.0199589	Intron (uc001bbd.2/126917, intron 1 of 8)	IFFO2	intermediate filament family orphan 2	hyper	Run_1
cg00594610	chr1	19284402	19284402	*	-4.60923	-0.130421	0.00934252	Promoter (1-2kb)	IFFO2	intermediate filament family orphan 2	hypo	Run_1
cg11971239	chr1	19330056	19330056	*	-4.50124	-0.16538	0.010964	Distal Intergenic	IFFO2	intermediate filament family orphan 2	hypo	Run_1
cg16443716	chr1	19330155	19330155	*	-3.81172	-0.0975142	0.0296573	Distal Intergenic	IFFO2	intermediate filament family orphan 2	hypo	Run_1
cg14135758	chr1	19336030	19336030	*	3.76973	0.0716938	0.0314723	Distal Intergenic	IFFO2	intermediate filament family orphan 2	hyper	Run_1
cg23332713	chr1	19407878	19407878	*	3.63441	0.0612879	0.0380313	Promoter (<=1kb)	UBR4	ubiquitin protein ligase E3 component n-recognin 4	hyper	Run_1
cg02862467	chr1	19407897	19407897	*	4.54855	0.08367	0.0102083	Promoter (<=1kb)	UBR4	ubiquitin protein ligase E3 component n-recognin 4	hyper	Run_1
cg08530036	chr1	19496406	19496406	*	-7.69285	-0.164155	0.000113104	Intron (uc001bbi.3/23352, intron 26 of 105)	UBR4	ubiquitin protein ligase E3 component n-recognin 4	hypo	Run_1
cg13923024	chr1	19549665	19549665	*	4.21366	0.0617286	0.0167228	Promoter (1-2kb)	EMC1	ER membrane protein complex subunit 1	hyper	Run_1
cg13935437	chr1	19600673	19600673	*	-4.19216	-0.160523	0.0172253	Promoter (<=1kb)	AKR7L	aldo-keto reductase family 7 like (gene/pseudogene)	hypo	Run_1
cg00784105	chr1	19636065	19636065	*	3.69737	0.0865941	0.0348189	Promoter (2-3kb)	AKR7A2	aldo-keto reductase family 7 member A2	hyper	Run_1
cg21370352	chr1	19651020	19651020	*	4.36059	0.0731989	0.0134771	Intron (uc001bby.3/54896, intron 3 of 8)	SLC66A1	solute carrier family 66 member 1	hyper	Run_1
cg12065228	chr1	19652788	19652788	*	6.29305	0.157064	0.000792701	Exon (uc001bby.3/54896, exon 6 of 9)	SLC66A1	solute carrier family 66 member 1	hyper	Run_1
cg08308754	chr1	19705003	19705003	*	-7.45314	-0.257614	0.000156152	Intron (uc010ocz.2/832, intron 4 of 8)	SLC66A1	solute carrier family 66 member 1	hypo	Run_1
cg00228931	chr1	19716911	19716911	*	6.42171	0.177083	0.000660482	Intron (uc010ocz.2/832, intron 2 of 8)	SLC66A1	solute carrier family 66 member 1	hyper	Run_1
cg06360604	chr1	19725051	19725051	*	-5.36799	-0.146167	0.00302213	Intron (uc010ocz.2/832, intron 2 of 8)	CAPZB	capping actin protein of muscle Z-line subunit beta	hypo	Run_1
cg08558153	chr1	19772830	19772830	*	3.47528	0.0663142	0.0474431	Intron (uc010ocz.2/832, intron 1 of 8)	CAPZB	capping actin protein of muscle Z-line subunit beta	hyper	Run_1
cg27647503	chr1	19795252	19795252	*	4.23628	0.103386	0.0161668	Intron (uc010ocz.2/832, intron 1 of 8)	CAPZB	capping actin protein of muscle Z-line subunit beta	hyper	Run_1
cg00344494	chr1	19798914	19798914	*	5.12244	0.112293	0.00435506	Intron (uc010ocz.2/832, intron 1 of 8)	CAPZB	capping actin protein of muscle Z-line subunit beta	hyper	Run_1
cg03654273	chr1	19803932	19803932	*	4.02253	0.0447262	0.0220005	Intron (uc010ocz.2/832, intron 1 of 8)	CAPZB	capping actin protein of muscle Z-line subunit beta	hyper	Run_1
cg05828408	chr1	19832306	19832306	*	3.98611	0.136357	0.0231421	Distal Intergenic	CAPZB	capping actin protein of muscle Z-line subunit beta	hyper	Run_1
cg03455534	chr1	19832487	19832487	*	4.23284	0.14315	0.0162454	Distal Intergenic	CAPZB	capping actin protein of muscle Z-line subunit beta	hyper	Run_1
cg20248822	chr1	19922867	19922867	*	3.79883	0.0958592	0.0302091	Promoter (<=1kb)	MICOS10-NBL1	MICOS10-NBL1 readthrough	hyper	Run_1
cg09860653	chr1	19970708	19970708	*	4.90855	0.210264	0.00598151	Promoter (<=1kb)	NBL1	NBL1, DAN family BMP antagonist	hyper	Run_1
cg10211745	chr1	19972150	19972150	*	5.91259	0.115654	0.00137002	Promoter (<=1kb)	NBL1	NBL1, DAN family BMP antagonist	hyper	Run_1
cg14304787	chr1	19972777	19972777	*	3.64351	0.0954572	0.0375522	Promoter (<=1kb)	NBL1	NBL1, DAN family BMP antagonist	hyper	Run_1
cg14714346	chr1	19974176	19974176	*	4.38291	0.165318	0.0130519	Promoter (<=1kb)	NBL1	NBL1, DAN family BMP antagonist	hyper	Run_1
cg04607131	chr1	19990783	19990783	*	-3.65629	-0.0698541	0.0369174	Promoter (<=1kb)	HTR6	5-hydroxytryptamine receptor 6	hypo	Run_1
cg22416183	chr1	19990826	19990826	*	-3.49416	-0.101447	0.0462184	Promoter (<=1kb)	HTR6	5-hydroxytryptamine receptor 6	hypo	Run_1
cg03669374	chr1	19990845	19990845	*	-4.91583	-0.131055	0.00591724	Promoter (<=1kb)	HTR6	5-hydroxytryptamine receptor 6	hypo	Run_1
cg27549720	chr1	19992167	19992167	*	-3.65249	-0.114009	0.0370932	Promoter (<=1kb)	HTR6	5-hydroxytryptamine receptor 6	hypo	Run_1
cg06579999	chr1	20020827	20020827	*	-3.7808	-0.050063	0.0309976	Intron (uc001bcn.3/255104, intron 15 of 15)	HTR6	5-hydroxytryptamine receptor 6	hypo	Run_1
cg24641014	chr1	20042065	20042065	*	3.80033	0.0728433	0.0301424	Intron (uc001bcn.3/255104, intron 13 of 15)	HTR6	5-hydroxytryptamine receptor 6	hyper	Run_1
cg00498617	chr1	20386648	20386648	*	5.86899	0.209036	0.0014533	Intron (uc001bcx.3/5322, intron 4 of 9)	PLA2G5	phospholipase A2 group V	hyper	Run_1
cg11788598	chr1	20439325	20439325	*	-3.90275	-0.101587	0.0260266	3' UTR	PLA2G2D	phospholipase A2 group IID	hypo	Run_1
cg08130175	chr1	20512143	20512143	*	-5.23467	-0.0752756	0.00369197	Promoter (<=1kb)	UBXN10	UBX domain protein 10	hypo	Run_1
cg08455486	chr1	20514522	20514522	*	-3.68917	-0.097011	0.0352228	Promoter (1-2kb)	UBXN10	UBX domain protein 10	hypo	Run_1
cg17903275	chr1	20616496	20616496	*	-4.0549	-0.0518243	0.0209966	Promoter (<=1kb)	VWA5B1	von Willebrand factor A domain containing 5B1	hypo	Run_1
cg04160899	chr1	20631919	20631919	*	-4.22756	-0.108706	0.016379	Intron (uc001bdd.2/127731, intron 1 of 14)	VWA5B1	von Willebrand factor A domain containing 5B1	hypo	Run_1
cg00407259	chr1	20640797	20640797	*	-3.61434	-0.0795087	0.0390877	Intron (uc001bdd.2/127731, intron 3 of 14)	VWA5B1	von Willebrand factor A domain containing 5B1	hypo	Run_1
cg15677883	chr1	20658462	20658462	*	-3.98535	-0.0455951	0.0231667	Promoter (<=1kb)	VWA5B1	von Willebrand factor A domain containing 5B1	hypo	Run_1
cg26141661	chr1	20727578	20727578	*	-3.48784	-0.0849408	0.046632	Intron (uc009vpu.2/339505, intron 1 of 3)	LINC01141	long intergenic non-protein coding RNA 1141	hypo	Run_1
cg16357353	chr1	20737787	20737787	*	-3.45948	-0.0858628	0.0485036	Intron (uc001bdf.2/339505, intron 1 of 11)	LINC01141	long intergenic non-protein coding RNA 1141	hypo	Run_1
cg03533072	chr1	20739759	20739759	*	-4.07689	-0.0858009	0.0203504	Intron (uc001bdf.2/339505, intron 1 of 11)	LINC01141	long intergenic non-protein coding RNA 1141	hypo	Run_1
cg24130851	chr1	20762181	20762181	*	-3.66478	-0.118343	0.0364713	Distal Intergenic	LINC01141	long intergenic non-protein coding RNA 1141	hypo	Run_1
cg27395190	chr1	20959892	20959892	*	3.90784	0.0402055	0.0258385	Promoter (<=1kb)	PINK1	PTEN induced kinase 1	hyper	Run_1
cg12446953	chr1	20960867	20960867	*	3.95197	0.05088	0.0242557	Promoter (<=1kb)	PINK1	PTEN induced kinase 1	hyper	Run_1
cg14035553	chr1	21029443	21029443	*	-3.57288	-0.099516	0.0414164	Intron (uc001bdr.4/57576, intron 5 of 14)	KIF17	kinesin family member 17	hypo	Run_1
cg06947431	chr1	21231684	21231684	*	4.4636	0.0797151	0.0115988	Intron (uc010odi.2/8672, intron 3 of 25)	EIF4G3	eukaryotic translation initiation factor 4 gamma 3	hyper	Run_1
cg09165856	chr1	21291806	21291806	*	3.73333	0.0981116	0.0331151	Intron (uc010odi.2/8672, intron 2 of 25)	EIF4G3	eukaryotic translation initiation factor 4 gamma 3	hyper	Run_1
cg06786434	chr1	21316199	21316199	*	3.86876	0.0975014	0.0273014	Intron (uc009vpz.3/8672, intron 2 of 29)	EIF4G3	eukaryotic translation initiation factor 4 gamma 3	hyper	Run_1
cg01786082	chr1	21390797	21390797	*	3.77975	0.0809967	0.0310337	Intron (uc001bec.3/8672, intron 1 of 31)	EIF4G3	eukaryotic translation initiation factor 4 gamma 3	hyper	Run_1
cg08752986	chr1	21416170	21416170	*	4.17933	0.0985637	0.0175626	Promoter (<=1kb)	EIF4G3	eukaryotic translation initiation factor 4 gamma 3	hyper	Run_1
cg15181108	chr1	21521531	21521531	*	-6.20523	-0.0959994	0.000898969	Distal Intergenic	EIF4G3	eukaryotic translation initiation factor 4 gamma 3	hypo	Run_1
cg21005416	chr1	21606617	21606617	*	3.60116	0.0599224	0.0398295	Promoter (<=1kb)	ECE1	endothelin converting enzyme 1	hyper	Run_1
cg23072086	chr1	21606767	21606767	*	11.9105	0.19444	1.33443e-06	Promoter (<=1kb)	ECE1	endothelin converting enzyme 1	hyper	Run_1
cg15130132	chr1	21619582	21619582	*	-3.61948	-0.0601198	0.0388214	Promoter (<=1kb)	ECE1-AS1	ECE1 antisense RNA 1	hypo	Run_1
cg10869378	chr1	21636989	21636989	*	-3.75412	-0.0425435	0.0321651	Intron (uc001bem.2/1889, intron 1 of 18)	ECE1-AS1	ECE1 antisense RNA 1	hypo	Run_1
cg10699884	chr1	21661045	21661045	*	3.77328	0.0609233	0.0313331	Intron (uc001bem.2/1889, intron 1 of 18)	ECE1	endothelin converting enzyme 1	hyper	Run_1
cg16033503	chr1	21663709	21663709	*	4.08385	0.0721612	0.0201505	Intron (uc001bem.2/1889, intron 1 of 18)	ECE1	endothelin converting enzyme 1	hyper	Run_1
cg00831171	chr1	21664105	21664105	*	5.89354	0.0969442	0.00140527	Intron (uc001bem.2/1889, intron 1 of 18)	ECE1	endothelin converting enzyme 1	hyper	Run_1
cg13086983	chr1	21664810	21664810	*	4.56623	0.0962814	0.00994197	Intron (uc001bem.2/1889, intron 1 of 18)	ECE1	endothelin converting enzyme 1	hyper	Run_1
cg17514850	chr1	21919131	21919131	*	-3.63603	-0.103577	0.0379421	Distal Intergenic	RAP1GAP	RAP1 GTPase activating protein	hypo	Run_1
cg24863176	chr1	21919208	21919208	*	-3.9094	-0.0902388	0.0257751	Distal Intergenic	RAP1GAP	RAP1 GTPase activating protein	hypo	Run_1
cg04832599	chr1	21920028	21920028	*	-3.87721	-0.103845	0.0269881	Downstream (2-3kb)	RAP1GAP	RAP1 GTPase activating protein	hypo	Run_1
cg19952435	chr1	22094929	22094929	*	-6.89839	-0.167309	0.000334079	Intron (uc001bfb.3/84196, intron 1 of 26)	USP48	ubiquitin specific peptidase 48	hypo	Run_1
cg06830981	chr1	22142491	22142491	*	3.93236	0.104453	0.0249739	Exon (uc001bfg.1/401944, exon 3 of 5)	LDLRAD2	low density lipoprotein receptor class A domain containing 2	hyper	Run_1
cg04406908	chr1	22187269	22187269	*	-4.14259	-0.0865742	0.0185374	Intron (uc001bfj.3/3339, intron 39 of 96)	HSPG2	heparan sulfate proteoglycan 2	hypo	Run_1
cg26433593	chr1	22188531	22188531	*	-3.59183	-0.0595238	0.0403256	Exon (uc001bfj.3/3339, exon 38 of 97)	HSPG2	heparan sulfate proteoglycan 2	hypo	Run_1
cg16068534	chr1	22232849	22232849	*	3.78558	0.0819781	0.0307988	Intron (uc001bfj.3/3339, intron 1 of 96)	HSPG2	heparan sulfate proteoglycan 2	hyper	Run_1
cg00907715	chr1	22233389	22233389	*	3.65755	0.0968825	0.0368475	Intron (uc001bfj.3/3339, intron 1 of 96)	HSPG2	heparan sulfate proteoglycan 2	hyper	Run_1
cg12415382	chr1	22251044	22251044	*	-4.66901	-0.0984155	0.00855533	Intron (uc001bfj.3/3339, intron 1 of 96)	HSPG2	heparan sulfate proteoglycan 2	hypo	Run_1
cg02020376	chr1	22354371	22354371	*	3.96482	0.0739051	0.0238438	Promoter (2-3kb)	LINC00339	long intergenic non-protein coding RNA 339	hyper	Run_1
cg01225948	chr1	22366897	22366897	*	4.11362	0.14025	0.0192985	Distal Intergenic	CDC42	cell division cycle 42	hyper	Run_1
cg08608952	chr1	22383198	22383198	*	5.41178	0.145242	0.00282669	Intron (uc009vqg.1/998, intron 1 of 5)	CDC42	cell division cycle 42	hyper	Run_1
cg23019935	chr1	22416488	22416488	*	4.25068	0.0601912	0.0158335	Exon (uc001bfp.3/998, exon 6 of 6)	CDC42	cell division cycle 42	hyper	Run_1
cg02285917	chr1	22485574	22485574	*	-4.46447	-0.0982606	0.0115867	Distal Intergenic	WNT4	Wnt family member 4	hypo	Run_1
cg19214239	chr1	22834996	22834996	*	-4.38092	-0.107322	0.0130907	Intron (uc001bft.2/9923, intron 8 of 18)	ZBTB40	zinc finger and BTB domain containing 40	hypo	Run_1
cg04195852	chr1	22867029	22867029	*	3.47159	0.0660827	0.0476979	Distal Intergenic	EPHA8	EPH receptor A8	hyper	Run_1
cg02484391	chr1	22889301	22889301	*	-3.44359	-0.0542953	0.0496205	Promoter (<=1kb)	EPHA8	EPH receptor A8	hypo	Run_1
cg09259759	chr1	23126213	23126213	*	-4.44056	-0.115709	0.0119788	Intron (uc009vqj.1/2048, intron 3 of 16)	MIR4253	microRNA 4253	hypo	Run_1
cg08239371	chr1	23133885	23133885	*	-4.09541	-0.0947758	0.0198001	Intron (uc009vqj.1/2048, intron 3 of 16)	MIR4253	microRNA 4253	hypo	Run_1
cg16555541	chr1	23164074	23164074	*	-4.9592	-0.112786	0.00555693	Intron (uc009vqj.1/2048, intron 3 of 16)	MIR4253	microRNA 4253	hypo	Run_1
cg15715121	chr1	23174778	23174778	*	-4.03996	-0.108253	0.0214685	Intron (uc009vqj.1/2048, intron 3 of 16)	MIR4253	microRNA 4253	hypo	Run_1
cg20301961	chr1	23235987	23235987	*	-4.31403	-0.0841142	0.0144236	Intron (uc009vqj.1/2048, intron 13 of 16)	MIR4253	microRNA 4253	hypo	Run_1
cg24762154	chr1	23435907	23435907	*	4.06698	0.0918454	0.0206387	Intron (uc001bgk.2/7798, intron 2 of 4)	LUZP1	leucine zipper protein 1	hyper	Run_1
cg14529022	chr1	23441024	23441024	*	3.65118	0.166141	0.0371626	Intron (uc001bgk.2/7798, intron 1 of 4)	LUZP1	leucine zipper protein 1	hyper	Run_1
cg11825603	chr1	23449368	23449368	*	5.06111	0.0954449	0.00476475	Intron (uc001bgk.2/7798, intron 1 of 4)	LUZP1	leucine zipper protein 1	hyper	Run_1
cg02022289	chr1	23451449	23451449	*	-5.70446	-0.216422	0.0018462	Intron (uc001bgk.2/7798, intron 1 of 4)	LUZP1	leucine zipper protein 1	hypo	Run_1
cg01820314	chr1	23504503	23504503	*	3.82343	0.0457027	0.029171	Promoter (<=1kb)	LUZP1	leucine zipper protein 1	hyper	Run_1
cg26999579	chr1	23697364	23697364	*	3.82364	0.0873263	0.0291645	Promoter (1-2kb)	ZNF436	zinc finger protein 436	hyper	Run_1
cg06267139	chr1	23704878	23704878	*	4.39827	0.142293	0.0127706	Downstream (2-3kb)	ZNF436	zinc finger protein 436	hyper	Run_1
cg25141726	chr1	23758082	23758082	*	-3.91477	-0.0934587	0.0255787	Intron (uc001bgy.1/55616, intron 8 of 9)	ASAP3	ArfGAP with SH3 domain, ankyrin repeat and PH domain 3	hypo	Run_1
cg02951134	chr1	23762558	23762558	*	-4.15411	-0.0975387	0.0182286	Promoter (<=1kb)	ASAP3	ArfGAP with SH3 domain, ankyrin repeat and PH domain 3	hypo	Run_1
cg09099510	chr1	23765525	23765525	*	-4.7386	-0.120657	0.00773473	Promoter (2-3kb)	ASAP3	ArfGAP with SH3 domain, ankyrin repeat and PH domain 3	hypo	Run_1
cg07597714	chr1	23800264	23800264	*	-3.71819	-0.0936471	0.0338146	Intron (uc010odz.1/55616, intron 1 of 24)	ASAP3	ArfGAP with SH3 domain, ankyrin repeat and PH domain 3	hypo	Run_1
cg09119494	chr1	23851471	23851471	*	5.55593	0.0917022	0.00229172	Intron (uc001bhe.2/1870, intron 1 of 6)	E2F2	E2F transcription factor 2	hyper	Run_1
cg05590755	chr1	23855149	23855149	*	5.53076	0.0617382	0.00237502	Promoter (2-3kb)	E2F2	E2F transcription factor 2	hyper	Run_1
cg14262506	chr1	23859668	23859668	*	5.97581	0.183564	0.00124872	Promoter (1-2kb)	E2F2	E2F transcription factor 2	hyper	Run_1
cg09923668	chr1	23864102	23864102	*	4.37921	0.16607	0.0131274	Distal Intergenic	E2F2	E2F transcription factor 2	hyper	Run_1
cg09720570	chr1	23871876	23871876	*	-4.22019	-0.0691509	0.0165528	Distal Intergenic	E2F2	E2F transcription factor 2	hypo	Run_1
cg24777046	chr1	23882632	23882632	*	7.23902	0.233876	0.00020665	Downstream (1-2kb)	ID3	inhibitor of DNA binding 3, HLH protein	hyper	Run_1
cg13977835	chr1	23883338	23883338	*	8.33726	0.427374	5.06085e-05	Promoter (2-3kb)	ID3	inhibitor of DNA binding 3, HLH protein	hyper	Run_1
cg11336311	chr1	23887324	23887324	*	3.58437	0.0717838	0.0407528	Promoter (1-2kb)	ID3	inhibitor of DNA binding 3, HLH protein	hyper	Run_1
cg08563773	chr1	23887676	23887676	*	3.65662	0.0918151	0.036901	Promoter (1-2kb)	ID3	inhibitor of DNA binding 3, HLH protein	hyper	Run_1
cg18150584	chr1	23887816	23887816	*	4.15283	0.108443	0.0182674	Promoter (1-2kb)	ID3	inhibitor of DNA binding 3, HLH protein	hyper	Run_1
cg11180237	chr1	23903795	23903795	*	-3.56314	-0.107905	0.0419845	Distal Intergenic	MDS2	myelodysplastic syndrome 2 translocation associated	hypo	Run_1
cg12684820	chr1	23917192	23917192	*	-7.16099	-0.290721	0.000229956	Intron (uc001bhi.3/259283, intron 1 of 6)	MDS2	myelodysplastic syndrome 2 translocation associated	hypo	Run_1
cg01162865	chr1	23926982	23926982	*	5.22805	0.128097	0.00373082	Intron (uc001bhi.3/259283, intron 2 of 6)	MDS2	myelodysplastic syndrome 2 translocation associated	hyper	Run_1
cg12362977	chr1	23928846	23928846	*	6.02667	0.210647	0.00115881	Intron (uc001bhi.3/259283, intron 2 of 6)	MDS2	myelodysplastic syndrome 2 translocation associated	hyper	Run_1
cg04789201	chr1	23943848	23943848	*	-4.29985	-0.0844821	0.0147344	Intron (uc001bhi.3/259283, intron 2 of 6)	MDS2	myelodysplastic syndrome 2 translocation associated	hypo	Run_1
cg22613968	chr1	23953556	23953556	*	-5.8247	-0.129906	0.00154775	Promoter (<=1kb)	MDS2	myelodysplastic syndrome 2 translocation associated	hypo	Run_1
cg16695469	chr1	23961659	23961659	*	3.71353	0.0223034	0.0340436	Intron (uc001bhi.3/259283, intron 5 of 6)	MDS2	myelodysplastic syndrome 2 translocation associated	hyper	Run_1
cg04534144	chr1	23982218	23982218	*	3.86527	0.0859834	0.0274341	Distal Intergenic	MDS2	myelodysplastic syndrome 2 translocation associated	hyper	Run_1
cg03529960	chr1	24018470	24018470	*	3.65346	0.0345293	0.037048	Promoter (<=1kb)	RPL11	ribosomal protein L11	hyper	Run_1
cg23240473	chr1	24053350	24053350	*	5.16913	0.0737428	0.00406578	Distal Intergenic	ELOA	elongin A	hyper	Run_1
cg16469266	chr1	24061612	24061612	*	3.60845	0.0578026	0.0394188	Distal Intergenic	ELOA	elongin A	hyper	Run_1
cg22341848	chr1	24106359	24106359	*	-3.88108	-0.106074	0.0268334	Promoter (1-2kb)	PITHD1	PITH domain containing 1	hypo	Run_1
cg14567769	chr1	24111297	24111297	*	-4.55322	-0.123855	0.0101297	Intron (uc001bhq.3/57095, intron 3 of 5)	LYPLA2	lysophospholipase 2	hypo	Run_1
cg22189357	chr1	24136425	24136425	*	3.88345	0.0491214	0.0267301	Intron (uc001bib.3/3155, intron 6 of 8)	HMGCL	3-hydroxy-3-methylglutaryl-CoA lyase	hyper	Run_1
cg01586797	chr1	24223252	24223252	*	16.8889	0.275008	4.55811e-08	Intron (uc001bif.3/1269, intron 1 of 1)	CNR2	cannabinoid receptor 2	hyper	Run_1
cg00089107	chr1	24235303	24235303	*	4.48542	0.101577	0.0112195	Intron (uc001bif.3/1269, intron 1 of 1)	CNR2	cannabinoid receptor 2	hyper	Run_1
cg18869856	chr1	24235340	24235340	*	4.92291	0.161797	0.005859	Intron (uc001bif.3/1269, intron 1 of 1)	CNR2	cannabinoid receptor 2	hyper	Run_1
cg16679650	chr1	24239820	24239820	*	3.57946	0.0687187	0.0410477	Promoter (<=1kb)	CNR2	cannabinoid receptor 2	hyper	Run_1
cg26151675	chr1	24240069	24240069	*	3.89636	0.116263	0.0262488	Promoter (<=1kb)	CNR2	cannabinoid receptor 2	hyper	Run_1
cg11455174	chr1	24242814	24242814	*	4.40522	0.126503	0.0126316	Promoter (2-3kb)	CNR2	cannabinoid receptor 2	hyper	Run_1
cg11500257	chr1	24284506	24284506	*	3.85406	0.151969	0.0278764	Promoter (1-2kb)	PNRC2	proline rich nuclear receptor coactivator 2	hyper	Run_1
cg01395538	chr1	24284794	24284794	*	8.03962	0.280165	7.30118e-05	Promoter (1-2kb)	PNRC2	proline rich nuclear receptor coactivator 2	hyper	Run_1
cg07500424	chr1	24393225	24393225	*	-4.93651	-0.160043	0.00574675	Promoter (<=1kb)	MYOM3	myomesin 3	hypo	Run_1
cg06196597	chr1	24435477	24435477	*	-4.91805	-0.131612	0.00589801	Promoter (<=1kb)	MYOM3	myomesin 3	hypo	Run_1
cg23076913	chr1	24435582	24435582	*	-5.72488	-0.186027	0.00179155	Promoter (<=1kb)	MYOM3	myomesin 3	hypo	Run_1
cg03389215	chr1	24476532	24476532	*	-4.65574	-0.137996	0.0087402	Distal Intergenic	IL22RA1	interleukin 22 receptor subunit alpha 1	hypo	Run_1
cg19588697	chr1	24515560	24515560	*	5.48625	0.130714	0.00253864	Promoter (1-2kb)	IFNLR1	interferon lambda receptor 1	hyper	Run_1
cg15930310	chr1	24517831	24517831	*	6.84451	0.139437	0.000360073	Distal Intergenic	IFNLR1	interferon lambda receptor 1	hyper	Run_1
cg19221395	chr1	24519677	24519677	*	4.33912	0.0618506	0.0138965	Distal Intergenic	IFNLR1	interferon lambda receptor 1	hyper	Run_1
cg15571353	chr1	24528833	24528833	*	-4.73451	-0.136787	0.00777906	Promoter (2-3kb)	LINC02800	long intergenic non-protein coding RNA 2800	hypo	Run_1
cg15160686	chr1	24562825	24562825	*	-4.60484	-0.0830539	0.00939711	Distal Intergenic	LINC02800	long intergenic non-protein coding RNA 2800	hypo	Run_1
cg13987674	chr1	24649494	24649494	*	4.42911	0.0921163	0.0121917	Promoter (<=1kb)	GRHL3	grainyhead like transcription factor 3	hyper	Run_1
cg05408442	chr1	24691920	24691920	*	-8.77994	-0.319519	2.94254e-05	Intron (uc010oej.2/90529, intron 2 of 4)	STPG1	sperm tail PG-rich repeat containing 1	hypo	Run_1
cg12855555	chr1	24700385	24700385	*	4.24164	0.068337	0.0160493	Promoter (<=1kb)	STPG1	sperm tail PG-rich repeat containing 1	hyper	Run_1
cg08507462	chr1	24745979	24745979	*	4.18379	0.101633	0.0174483	5' UTR	NIPAL3	NIPA like domain containing 3	hyper	Run_1
cg12209494	chr1	24746023	24746023	*	5.1331	0.106936	0.00428307	5' UTR	NIPAL3	NIPA like domain containing 3	hyper	Run_1
cg03816099	chr1	24797290	24797290	*	3.66222	0.0542925	0.0365993	3' UTR	NIPAL3	NIPA like domain containing 3	hyper	Run_1
cg11257888	chr1	24828096	24828096	*	-4.99586	-0.0574385	0.00525184	Promoter (<=1kb)	RCAN3	RCAN family member 3	hypo	Run_1
cg04031455	chr1	24833972	24833972	*	3.67702	0.167219	0.0358214	Promoter (<=1kb)	RCAN3	RCAN family member 3	hyper	Run_1
cg18128887	chr1	24861708	24861708	*	-7.20813	-0.240366	0.000215426	Exon (uc021ojc.1/11123, exon 5 of 5)	NCMAP	non-compact myelin associated protein	hypo	Run_1
cg01519464	chr1	24861818	24861818	*	-9.63642	-0.143206	1.11789e-05	3' UTR	NCMAP	non-compact myelin associated protein	hypo	Run_1
cg25140783	chr1	24861872	24861872	*	-7.1432	-0.262372	0.000235467	3' UTR	NCMAP	non-compact myelin associated protein	hypo	Run_1
cg26692749	chr1	24861919	24861919	*	-4.71023	-0.0721199	0.0080596	3' UTR	NCMAP	non-compact myelin associated protein	hypo	Run_1
cg12258037	chr1	24878379	24878379	*	4.50114	0.114466	0.0109654	Distal Intergenic	NCMAP	non-compact myelin associated protein	hyper	Run_1
cg03655701	chr1	24885664	24885664	*	5.17726	0.10416	0.00401552	Intron (uc001bjk.2/400746, intron 1 of 3)	NCMAP	non-compact myelin associated protein	hyper	Run_1
cg11391564	chr1	25022105	25022105	*	4.17983	0.0993162	0.0175524	Distal Intergenic	SRRM1	serine and arginine repetitive matrix 1	hyper	Run_1
cg07201717	chr1	25031947	25031947	*	3.84054	0.113029	0.0284604	Distal Intergenic	CLIC4	chloride intracellular channel 4	hyper	Run_1
cg07056132	chr1	25036916	25036916	*	3.59955	0.0460652	0.0399084	Distal Intergenic	CLIC4	chloride intracellular channel 4	hyper	Run_1
cg11966720	chr1	25059454	25059454	*	4.43889	0.0822721	0.0120075	Distal Intergenic	CLIC4	chloride intracellular channel 4	hyper	Run_1
cg10012595	chr1	25174504	25174504	*	4.7794	0.0821579	0.00728675	Distal Intergenic	RUNX3	RUNX family transcription factor 3	hyper	Run_1
cg00147638	chr1	25228039	25228039	*	4.09572	0.10909	0.0197889	3' UTR	RUNX3	RUNX family transcription factor 3	hyper	Run_1
cg12483301	chr1	25239107	25239107	*	3.52119	0.0952675	0.0444838	Intron (uc001bjq.3/864, intron 3 of 4)	RUNX3	RUNX family transcription factor 3	hyper	Run_1
cg15498134	chr1	25246854	25246854	*	-9.29979	-0.288564	1.6382e-05	Intron (uc001bjq.3/864, intron 2 of 4)	RUNX3	RUNX family transcription factor 3	hypo	Run_1
cg08544331	chr1	25246922	25246922	*	-6.47275	-0.412917	0.000613146	Intron (uc001bjq.3/864, intron 2 of 4)	RUNX3	RUNX family transcription factor 3	hypo	Run_1
cg03961551	chr1	25251730	25251730	*	-4.01692	-0.0514979	0.0221663	Intron (uc001bjq.3/864, intron 2 of 4)	RUNX3	RUNX family transcription factor 3	hypo	Run_1
cg25616056	chr1	25252163	25252163	*	-5.45809	-0.0724074	0.00265036	Intron (uc001bjq.3/864, intron 2 of 4)	RUNX3	RUNX family transcription factor 3	hypo	Run_1
cg15963463	chr1	25253237	25253237	*	-4.39289	-0.129356	0.0128739	Intron (uc001bjq.3/864, intron 2 of 4)	RUNX3	RUNX family transcription factor 3	hypo	Run_1
cg03769939	chr1	25254129	25254129	*	-3.45388	-0.104259	0.0488782	Promoter (2-3kb)	RUNX3	RUNX family transcription factor 3	hypo	Run_1
cg11336061	chr1	25254149	25254149	*	-4.38868	-0.165042	0.0129407	Promoter (2-3kb)	RUNX3	RUNX family transcription factor 3	hypo	Run_1
cg19270505	chr1	25256705	25256705	*	3.66778	0.0894443	0.0363088	Promoter (<=1kb)	RUNX3	RUNX family transcription factor 3	hyper	Run_1
cg20670361	chr1	25258679	25258679	*	3.55431	0.0892086	0.0424979	Promoter (1-2kb)	RUNX3	RUNX family transcription factor 3	hyper	Run_1
cg14182690	chr1	25290947	25290947	*	-4.16991	-0.197157	0.0178211	Promoter (<=1kb)	RUNX3	RUNX family transcription factor 3	hypo	Run_1
cg13461622	chr1	25291385	25291385	*	-6.3421	-0.257022	0.000741379	Promoter (<=1kb)	RUNX3	RUNX family transcription factor 3	hypo	Run_1
cg06640822	chr1	25291472	25291472	*	-5.95626	-0.21962	0.00128377	Promoter (<=1kb)	RUNX3	RUNX family transcription factor 3	hypo	Run_1
cg27058497	chr1	25291546	25291546	*	-7.95786	-0.106136	8.05541e-05	Promoter (<=1kb)	RUNX3	RUNX family transcription factor 3	hypo	Run_1
cg05714960	chr1	25291695	25291695	*	-6.69905	-0.104356	0.00044202	Promoter (<=1kb)	RUNX3	RUNX family transcription factor 3	hypo	Run_1
cg16063783	chr1	25291720	25291720	*	-5.29355	-0.113118	0.00337295	Promoter (<=1kb)	RUNX3	RUNX family transcription factor 3	hypo	Run_1
cg09993145	chr1	25291905	25291905	*	-7.59195	-0.172733	0.000129384	Promoter (<=1kb)	RUNX3	RUNX family transcription factor 3	hypo	Run_1
cg16529592	chr1	25292215	25292215	*	-3.67547	-0.133151	0.035896	Promoter (<=1kb)	RUNX3	RUNX family transcription factor 3	hypo	Run_1
cg19253333	chr1	25295652	25295652	*	5.48505	0.0814333	0.00254359	Distal Intergenic	RUNX3	RUNX family transcription factor 3	hyper	Run_1
cg19434718	chr1	25297752	25297752	*	5.68393	0.135457	0.0019011	Distal Intergenic	RUNX3	RUNX family transcription factor 3	hyper	Run_1
cg06113339	chr1	25298996	25298996	*	6.86127	0.134845	0.000351746	Distal Intergenic	RUNX3	RUNX family transcription factor 3	hyper	Run_1
cg07307844	chr1	25318459	25318459	*	-7.48187	-0.211142	0.000150517	Distal Intergenic	RUNX3	RUNX family transcription factor 3	hypo	Run_1
cg16987984	chr1	25333751	25333751	*	5.35402	0.127949	0.00308575	Distal Intergenic	RUNX3	RUNX family transcription factor 3	hyper	Run_1
cg04487595	chr1	25346057	25346057	*	4.79916	0.118587	0.00706943	Distal Intergenic	RUNX3	RUNX family transcription factor 3	hyper	Run_1
cg13050408	chr1	25353861	25353861	*	5.52413	0.163646	0.00239988	Distal Intergenic	RUNX3	RUNX family transcription factor 3	hyper	Run_1
cg02789354	chr1	25357289	25357289	*	-11.0345	-0.263947	2.77515e-06	Distal Intergenic	RUNX3	RUNX family transcription factor 3	hypo	Run_1
cg24214164	chr1	25358170	25358170	*	-9.51557	-0.25804	1.26903e-05	Distal Intergenic	RUNX3	RUNX family transcription factor 3	hypo	Run_1
cg20692268	chr1	25358981	25358981	*	4.30924	0.1493	0.0145269	Distal Intergenic	RUNX3	RUNX family transcription factor 3	hyper	Run_1
cg03782127	chr1	25360341	25360341	*	6.11202	0.142089	0.00102846	Distal Intergenic	RUNX3	RUNX family transcription factor 3	hyper	Run_1
cg15698548	chr1	25554514	25554514	*	-4.77994	-0.16406	0.00728178	Intron (uc001bjt.1/25949, intron 4 of 6)	SYF2	SYF2 pre-mRNA splicing factor	hypo	Run_1
cg11164998	chr1	25682428	25682428	*	-7.97188	-0.386199	7.95126e-05	Intron (uc001bke.3/23585, intron 5 of 6)	TMEM50A	transmembrane protein 50A	hypo	Run_1
cg15782465	chr1	25774461	25774461	*	3.6378	0.122496	0.0378393	Intron (uc009vrt.2/55219, intron 2 of 5)	MACO1	macoilin 1	hyper	Run_1
cg13386331	chr1	25788495	25788495	*	3.66213	0.0938888	0.0366058	Intron (uc001bkk.3/55219, intron 6 of 10)	MACO1	macoilin 1	hyper	Run_1
cg01059929	chr1	25812268	25812268	*	8.19052	0.229724	6.07401e-05	Exon (uc001bkk.3/55219, exon 8 of 11)	MACO1	macoilin 1	hyper	Run_1
cg10867751	chr1	25870981	25870981	*	6.87926	0.110576	0.00034207	Promoter (<=1kb)	LDLRAP1	low density lipoprotein receptor adaptor protein 1	hyper	Run_1
cg04344749	chr1	25871814	25871814	*	5.93827	0.202088	0.00131917	Promoter (1-2kb)	LDLRAP1	low density lipoprotein receptor adaptor protein 1	hyper	Run_1
cg19759804	chr1	25889155	25889155	*	3.61105	0.0591951	0.0392685	Promoter (<=1kb)	LDLRAP1	low density lipoprotein receptor adaptor protein 1	hyper	Run_1
cg22434421	chr1	25889997	25889997	*	10.0564	0.336348	7.30578e-06	Promoter (<=1kb)	LDLRAP1	low density lipoprotein receptor adaptor protein 1	hyper	Run_1
cg17876463	chr1	25891032	25891032	*	9.06538	0.238256	2.11836e-05	Promoter (1-2kb)	LDLRAP1	low density lipoprotein receptor adaptor protein 1	hyper	Run_1
cg01287031	chr1	25901444	25901444	*	-6.35835	-0.123944	0.000723939	Distal Intergenic	LDLRAP1	low density lipoprotein receptor adaptor protein 1	hypo	Run_1
cg08468449	chr1	25907602	25907602	*	4.33062	0.0810772	0.0140696	Distal Intergenic	LDLRAP1	low density lipoprotein receptor adaptor protein 1	hyper	Run_1
cg16836311	chr1	25944712	25944712	*	-5.4354	-0.338353	0.00273747	Promoter (<=1kb)	MAN1C1	mannosidase alpha class 1C member 1	hypo	Run_1
cg16585234	chr1	25944802	25944802	*	-5.03761	-0.116509	0.00493972	Promoter (<=1kb)	MAN1C1	mannosidase alpha class 1C member 1	hypo	Run_1
cg10555744	chr1	25946258	25946258	*	-5.43278	-0.181979	0.00274851	Promoter (2-3kb)	MAN1C1	mannosidase alpha class 1C member 1	hypo	Run_1
cg08760589	chr1	26002451	26002451	*	-4.31691	-0.0612074	0.0143612	Intron (uc001bkm.2/57134, intron 1 of 11)	MAN1C1	mannosidase alpha class 1C member 1	hypo	Run_1
cg22125902	chr1	26002535	26002535	*	-5.86539	-0.0735493	0.00146122	Intron (uc001bkm.2/57134, intron 1 of 11)	MAN1C1	mannosidase alpha class 1C member 1	hypo	Run_1
cg18878872	chr1	26003182	26003182	*	6.07448	0.135545	0.00108508	Intron (uc001bkm.2/57134, intron 1 of 11)	MAN1C1	mannosidase alpha class 1C member 1	hyper	Run_1
cg20400639	chr1	26022691	26022691	*	-3.59557	-0.0852078	0.0401295	Intron (uc001bkm.2/57134, intron 2 of 11)	MAN1C1	mannosidase alpha class 1C member 1	hypo	Run_1
cg07424646	chr1	26031001	26031001	*	4.25753	0.0592213	0.015681	Intron (uc001bkm.2/57134, intron 2 of 11)	MAN1C1	mannosidase alpha class 1C member 1	hyper	Run_1
cg07975212	chr1	26057394	26057394	*	-5.13944	-0.0857169	0.00424196	Intron (uc001bkm.2/57134, intron 2 of 11)	SELENON	selenoprotein N	hypo	Run_1
cg08028384	chr1	26091858	26091858	*	4.37892	0.108254	0.0131338	Intron (uc001bkm.2/57134, intron 7 of 11)	SELENON	selenoprotein N	hyper	Run_1
cg12534265	chr1	26092973	26092973	*	4.48887	0.148715	0.0111689	Intron (uc001bkm.2/57134, intron 7 of 11)	SELENON	selenoprotein N	hyper	Run_1
cg01349024	chr1	26102026	26102026	*	3.86527	0.0787427	0.0274341	Intron (uc001bkm.2/57134, intron 8 of 11)	SELENON	selenoprotein N	hyper	Run_1
cg19375710	chr1	26105045	26105045	*	5.21645	0.128107	0.00379595	Intron (uc001bkm.2/57134, intron 9 of 11)	SELENON	selenoprotein N	hyper	Run_1
cg12749636	chr1	26126442	26126442	*	6.65994	0.123222	0.000468466	Promoter (<=1kb)	SELENON	selenoprotein N	hyper	Run_1
cg23931558	chr1	26126460	26126460	*	4.38161	0.100482	0.0130793	Promoter (<=1kb)	SELENON	selenoprotein N	hyper	Run_1
cg21433770	chr1	26164222	26164222	*	3.71465	0.0500793	0.0339835	Intron (uc001bkw.1/79000, intron 1 of 2)	MTFR1L	mitochondrial fission regulator 1 like	hyper	Run_1
cg12390824	chr1	26186473	26186473	*	5.02104	0.0428066	0.00505786	Promoter (<=1kb)	AUNIP	aurora kinase A and ninein interacting protein	hyper	Run_1
cg15662251	chr1	26197855	26197855	*	4.1235	0.103344	0.0190246	Promoter (<=1kb)	PAQR7	progestin and adipoQ receptor family member 7	hyper	Run_1
cg27297761	chr1	26241217	26241217	*	4.48593	0.116561	0.0112114	Distal Intergenic	STMN1	stathmin 1	hyper	Run_1
cg18143792	chr1	26250290	26250290	*	7.86308	0.180048	9.16056e-05	Distal Intergenic	STMN1	stathmin 1	hyper	Run_1
cg04292247	chr1	26298376	26298376	*	-4.02537	-0.101098	0.0219075	Intron (uc001bld.4/5051, intron 10 of 10)	PAFAH2	platelet activating factor acetylhydrolase 2	hypo	Run_1
cg02875645	chr1	26320225	26320225	*	3.67533	0.0904075	0.0359015	Intron (uc001bld.4/5051, intron 1 of 10)	PAFAH2	platelet activating factor acetylhydrolase 2	hyper	Run_1
cg01895164	chr1	26332153	26332153	*	-5.51334	-0.13588	0.00244034	Distal Intergenic	PAFAH2	platelet activating factor acetylhydrolase 2	hypo	Run_1
cg20588986	chr1	26342063	26342063	*	3.63699	0.0987824	0.0378844	Distal Intergenic	EXTL1	exostosin like glycosyltransferase 1	hyper	Run_1
cg11252625	chr1	26349557	26349557	*	-4.24312	-0.108399	0.0160155	Promoter (1-2kb)	EXTL1	exostosin like glycosyltransferase 1	hypo	Run_1
cg14534354	chr1	26391309	26391309	*	3.56356	0.0850831	0.0419579	Promoter (2-3kb)	TRIM63	tripartite motif containing 63	hyper	Run_1
cg04489573	chr1	26394009	26394009	*	-4.37814	-0.0970804	0.0131499	Promoter (<=1kb)	TRIM63	tripartite motif containing 63	hypo	Run_1
cg03348845	chr1	26402313	26402313	*	4.70201	0.12437	0.00815304	Distal Intergenic	TRIM63	tripartite motif containing 63	hyper	Run_1
cg00201145	chr1	26436760	26436760	*	3.57933	0.0641019	0.0410556	Promoter (<=1kb)	PDIK1L	PDLIM1 interacting kinase 1 like	hyper	Run_1
cg01736264	chr1	26448411	26448411	*	4.75352	0.0797619	0.00756857	Exon (uc010oew.2/149420, exon 3 of 3)	PDIK1L	PDLIM1 interacting kinase 1 like	hyper	Run_1
cg05389935	chr1	26610757	26610757	*	4.6405	0.105181	0.00893209	Intron (uc001blw.3/91544, intron 12 of 15)	SH3BGRL3	SH3 domain binding glutamate rich protein like 3	hyper	Run_1
cg12709196	chr1	26616481	26616481	*	9.6607	0.222775	1.09015e-05	Intron (uc001blw.3/91544, intron 9 of 15)	SH3BGRL3	SH3 domain binding glutamate rich protein like 3	hyper	Run_1
cg06641938	chr1	26633271	26633271	*	-4.06041	-0.109445	0.0208292	Promoter (<=1kb)	UBXN11	UBX domain protein 11	hypo	Run_1
cg23679662	chr1	26633288	26633288	*	3.58266	0.0486492	0.0408539	Promoter (<=1kb)	UBXN11	UBX domain protein 11	hyper	Run_1
cg22005806	chr1	26634827	26634827	*	-8.66575	-0.167624	3.36776e-05	Promoter (1-2kb)	UBXN11	UBX domain protein 11	hypo	Run_1
cg03373913	chr1	26644762	26644762	*	3.53196	0.0524672	0.0438172	Promoter (<=1kb)	UBXN11	UBX domain protein 11	hyper	Run_1
cg19677267	chr1	26645161	26645161	*	6.08493	0.0477653	0.00106884	Promoter (<=1kb)	UBXN11	UBX domain protein 11	hyper	Run_1
cg27430637	chr1	26646801	26646801	*	3.73967	0.078374	0.0328288	Promoter (2-3kb)	UBXN11	UBX domain protein 11	hyper	Run_1
cg13857689	chr1	26672613	26672613	*	-3.4921	-0.041765	0.0463612	Exon (uc001bmd.4/55057, exon 2 of 20)	CRYBG2	crystallin beta-gamma domain containing 2	hypo	Run_1
cg10769253	chr1	26736064	26736064	*	-3.65397	-0.0520193	0.0370225	Promoter (1-2kb)	LIN28A	lin-28 homolog A	hypo	Run_1
cg23731663	chr1	26825530	26825530	*	3.93071	0.106988	0.0250333	Distal Intergenic	HMGN2	high mobility group nucleosomal binding domain 2	hyper	Run_1
cg24618999	chr1	26862023	26862023	*	4.97995	0.0577295	0.0053775	Intron (uc001bmr.1/6195, intron 1 of 21)	RPS6KA1	ribosomal protein S6 kinase A1	hyper	Run_1
cg09900893	chr1	26865376	26865376	*	-4.6795	-0.129508	0.00842288	Intron (uc001bmr.1/6195, intron 2 of 21)	RPS6KA1	ribosomal protein S6 kinase A1	hypo	Run_1
cg01060323	chr1	26865643	26865643	*	3.72212	0.078428	0.0336304	Intron (uc001bmr.1/6195, intron 2 of 21)	RPS6KA1	ribosomal protein S6 kinase A1	hyper	Run_1
cg19052371	chr1	26869340	26869340	*	5.31594	0.115776	0.00326271	Promoter (<=1kb)	RPS6KA1	ribosomal protein S6 kinase A1	hyper	Run_1
cg16022904	chr1	26870173	26870173	*	-4.07152	-0.177412	0.0205104	Promoter (<=1kb)	RPS6KA1	ribosomal protein S6 kinase A1	hypo	Run_1
cg19426454	chr1	26872016	26872016	*	3.74531	0.0567738	0.0325584	Promoter (<=1kb)	RPS6KA1	ribosomal protein S6 kinase A1	hyper	Run_1
cg22850886	chr1	26901676	26901676	*	3.89482	0.10606	0.0262993	Distal Intergenic	MIR1976	microRNA 1976	hyper	Run_1
cg20745693	chr1	26909537	26909537	*	-4.58694	-0.132282	0.00964296	Distal Intergenic	MIR1976	microRNA 1976	hypo	Run_1
cg11975185	chr1	26910914	26910914	*	3.44431	0.0788275	0.0495661	Distal Intergenic	MIR1976	microRNA 1976	hyper	Run_1
cg19704489	chr1	26924211	26924211	*	3.84494	0.112254	0.0282691	Distal Intergenic	MIR1976	microRNA 1976	hyper	Run_1
cg07198620	chr1	26935573	26935573	*	3.61939	0.0840439	0.0388265	Distal Intergenic	MIR1976	microRNA 1976	hyper	Run_1
cg12373058	chr1	26941780	26941780	*	4.20722	0.0647318	0.0168678	Distal Intergenic	MIR1976	microRNA 1976	hyper	Run_1
cg02593099	chr1	27011393	27011393	*	5.28044	0.177866	0.00344561	Distal Intergenic	ARID1A	AT-rich interaction domain 1A	hyper	Run_1
cg16701767	chr1	27026841	27026841	*	3.72369	0.136245	0.0335667	Intron (uc001bmt.1/8289, intron 1 of 18)	ARID1A	AT-rich interaction domain 1A	hyper	Run_1
cg12971683	chr1	27032989	27032989	*	3.5671	0.0685404	0.0417728	Intron (uc001bmt.1/8289, intron 1 of 18)	ARID1A	AT-rich interaction domain 1A	hyper	Run_1
cg07674974	chr1	27033343	27033343	*	4.06613	0.0897986	0.0206659	Intron (uc001bmt.1/8289, intron 1 of 18)	ARID1A	AT-rich interaction domain 1A	hyper	Run_1
cg19375767	chr1	27048589	27048589	*	-7.11342	-0.212468	0.000245434	Intron (uc001bmt.1/8289, intron 1 of 18)	ARID1A	AT-rich interaction domain 1A	hypo	Run_1
cg13867915	chr1	27050039	27050039	*	12.6797	0.189489	7.50511e-07	Intron (uc001bmt.1/8289, intron 1 of 18)	ARID1A	AT-rich interaction domain 1A	hyper	Run_1
cg22042546	chr1	27050491	27050491	*	10.014	0.476826	7.59688e-06	Intron (uc001bmt.1/8289, intron 1 of 18)	ARID1A	AT-rich interaction domain 1A	hyper	Run_1
cg08605038	chr1	27107158	27107158	*	3.80369	0.0788609	0.0300059	Exon (uc001bmu.1/8289, exon 20 of 20)	ARID1A	AT-rich interaction domain 1A	hyper	Run_1
cg24313303	chr1	27113219	27113219	*	8.79071	0.224508	2.90446e-05	Promoter (1-2kb)	PIGV	phosphatidylinositol glycan anchor biosynthesis class V	hyper	Run_1
cg13391849	chr1	27113508	27113508	*	3.97355	0.0236078	0.023556	Promoter (<=1kb)	PIGV	phosphatidylinositol glycan anchor biosynthesis class V	hyper	Run_1
cg14037036	chr1	27113573	27113573	*	3.88514	0.0360327	0.0266793	Promoter (<=1kb)	PIGV	phosphatidylinositol glycan anchor biosynthesis class V	hyper	Run_1
cg15497006	chr1	27147585	27147585	*	4.76399	0.0952116	0.00745619	Intron (uc021ojq.1/uc021ojq.1, intron 1 of 1)	ZDHHC18	zinc finger DHHC-type palmitoyltransferase 18	hyper	Run_1
cg04427651	chr1	27152694	27152694	*	7.55932	0.17465	0.000135605	Promoter (<=1kb)	ZDHHC18	zinc finger DHHC-type palmitoyltransferase 18	hyper	Run_1
cg16177693	chr1	27240669	27240669	*	3.68813	0.070672	0.0352634	Promoter (<=1kb)	NR0B2	nuclear receptor subfamily 0 group B member 2	hyper	Run_1
cg06732258	chr1	27433285	27433285	*	4.22493	0.0622767	0.0164423	Promoter (2-3kb)	SLC9A1	solute carrier family 9 member A1	hyper	Run_1
cg17820878	chr1	27440463	27440463	*	-3.50384	-0.0717198	0.0455878	Exon (uc001bnm.4/6548, exon 2 of 12)	SLC9A1	solute carrier family 9 member A1	hypo	Run_1
cg13300580	chr1	27440539	27440539	*	-4.57994	-0.139306	0.00973952	Exon (uc001bnm.4/6548, exon 2 of 12)	SLC9A1	solute carrier family 9 member A1	hypo	Run_1
cg25130381	chr1	27440721	27440721	*	-3.99399	-0.0989244	0.0228848	Exon (uc001bnm.4/6548, exon 2 of 12)	SLC9A1	solute carrier family 9 member A1	hypo	Run_1
cg27531366	chr1	27627058	27627058	*	4.23213	0.0846164	0.016263	Intron (uc001bno.4/23038, intron 12 of 15)	TMEM222	transmembrane protein 222	hyper	Run_1
cg15908125	chr1	27668098	27668098	*	4.62526	0.108638	0.00912446	Promoter (<=1kb)	SYTL1	synaptotagmin like 1	hyper	Run_1
cg01870058	chr1	27668112	27668112	*	9.52183	0.177752	1.26281e-05	Promoter (<=1kb)	SYTL1	synaptotagmin like 1	hyper	Run_1
cg04862314	chr1	27692533	27692533	*	-3.47638	-0.0749305	0.0473708	Promoter (<=1kb)	MAP3K6	mitogen-activated protein kinase kinase kinase 6	hypo	Run_1
cg11529819	chr1	27695677	27695677	*	3.94309	0.13843	0.0245791	Promoter (2-3kb)	MAP3K6	mitogen-activated protein kinase kinase kinase 6	hyper	Run_1
cg14374913	chr1	27695921	27695921	*	3.5115	0.113883	0.0450927	Promoter (2-3kb)	MAP3K6	mitogen-activated protein kinase kinase kinase 6	hyper	Run_1
cg02365086	chr1	27701171	27701171	*	-3.93579	-0.105008	0.0248433	Promoter (<=1kb)	FCN3	ficolin 3	hypo	Run_1
cg27513684	chr1	27729053	27729053	*	5.37967	0.145464	0.00296806	Downstream (1-2kb)	GPR3	G protein-coupled receptor 3	hyper	Run_1
cg20675286	chr1	27772303	27772303	*	-3.75662	-0.0642714	0.032061	Intron (uc001bof.2/10163, intron 1 of 8)	WASF2	WASP family member 2	hypo	Run_1
cg19254948	chr1	27852156	27852156	*	3.80795	0.0451741	0.0298194	Distal Intergenic	WASF2	WASP family member 2	hyper	Run_1
cg10400390	chr1	27853797	27853797	*	7.58272	0.1852	0.000131122	Distal Intergenic	WASF2	WASP family member 2	hyper	Run_1
cg27402404	chr1	27865547	27865547	*	4.47481	0.0701055	0.0113997	Intron (uc009vsy.3/27245, intron 6 of 6)	WASF2	WASP family member 2	hyper	Run_1
cg27508623	chr1	27868615	27868615	*	4.24814	0.0757696	0.0158917	Intron (uc009vsy.3/27245, intron 6 of 6)	WASF2	WASP family member 2	hyper	Run_1
cg20298199	chr1	27874568	27874568	*	-4.84555	-0.0808877	0.006593	Exon (uc009vsy.3/27245, exon 6 of 7)	AHDC1	AT-hook DNA binding motif containing 1	hypo	Run_1
cg02576395	chr1	27884179	27884179	*	4.47305	0.137061	0.0114355	Intron (uc009vsy.3/27245, intron 3 of 6)	AHDC1	AT-hook DNA binding motif containing 1	hyper	Run_1
cg16075933	chr1	27890125	27890125	*	4.19	0.0890252	0.0172822	Intron (uc009vsy.3/27245, intron 1 of 6)	AHDC1	AT-hook DNA binding motif containing 1	hyper	Run_1
cg02067603	chr1	27934134	27934134	*	3.63016	0.0768581	0.0382598	Distal Intergenic	AHDC1	AT-hook DNA binding motif containing 1	hyper	Run_1
cg03018771	chr1	27940619	27940619	*	3.64652	0.117392	0.0374	Promoter (1-2kb)	FGR	FGR proto-oncogene, Src family tyrosine kinase	hyper	Run_1
cg23561791	chr1	27952665	27952665	*	11.4391	0.157881	1.92916e-06	Promoter (<=1kb)	FGR	FGR proto-oncogene, Src family tyrosine kinase	hyper	Run_1
cg26707200	chr1	27953026	27953026	*	3.8517	0.0795885	0.0279734	Promoter (<=1kb)	FGR	FGR proto-oncogene, Src family tyrosine kinase	hyper	Run_1
cg25783189	chr1	27953220	27953220	*	6.04932	0.114497	0.00112272	Promoter (<=1kb)	FGR	FGR proto-oncogene, Src family tyrosine kinase	hyper	Run_1
cg12465678	chr1	27953336	27953336	*	4.81874	0.104921	0.00686534	Promoter (<=1kb)	FGR	FGR proto-oncogene, Src family tyrosine kinase	hyper	Run_1
cg09370867	chr1	27961680	27961680	*	3.64675	0.0452044	0.0373879	Promoter (<=1kb)	FGR	FGR proto-oncogene, Src family tyrosine kinase	hyper	Run_1
cg16922167	chr1	27961746	27961746	*	3.96325	0.0827659	0.0238861	Promoter (<=1kb)	FGR	FGR proto-oncogene, Src family tyrosine kinase	hyper	Run_1
cg01891738	chr1	27961772	27961772	*	4.38025	0.0854778	0.0131047	Promoter (<=1kb)	FGR	FGR proto-oncogene, Src family tyrosine kinase	hyper	Run_1
cg13448978	chr1	27961796	27961796	*	6.57391	0.0692541	0.000529882	Promoter (<=1kb)	FGR	FGR proto-oncogene, Src family tyrosine kinase	hyper	Run_1
cg24809029	chr1	27961860	27961860	*	3.88759	0.0908931	0.0265776	Promoter (<=1kb)	FGR	FGR proto-oncogene, Src family tyrosine kinase	hyper	Run_1
cg00065048	chr1	27962037	27962037	*	3.66155	0.0821807	0.0366382	Promoter (<=1kb)	FGR	FGR proto-oncogene, Src family tyrosine kinase	hyper	Run_1
cg00407926	chr1	27982013	27982013	*	3.69262	0.0566006	0.0350339	Distal Intergenic	IFI6	interferon alpha inducible protein 6	hyper	Run_1
cg06875162	chr1	28184973	28184973	*	3.76472	0.0828978	0.0316972	Distal Intergenic	THEMIS2	thymocyte selection associated family member 2	hyper	Run_1
cg03245099	chr1	28201862	28201862	*	3.77962	0.0849754	0.0310408	Promoter (2-3kb)	THEMIS2	thymocyte selection associated family member 2	hyper	Run_1
cg24824128	chr1	28202085	28202085	*	4.86486	0.111932	0.00640108	Intron (uc001boz.3/9473, intron 1 of 4)	THEMIS2	thymocyte selection associated family member 2	hyper	Run_1
cg08623383	chr1	28205926	28205926	*	3.43871	0.112155	0.0499367	Intron (uc001boz.3/9473, intron 2 of 4)	THEMIS2	thymocyte selection associated family member 2	hyper	Run_1
cg23691781	chr1	28212827	28212827	*	3.46662	0.0670193	0.048035	3' UTR	THEMIS2	thymocyte selection associated family member 2	hyper	Run_1
cg12694142	chr1	28217105	28217105	*	4.92619	0.065537	0.00583483	Downstream (<1kb)	THEMIS2	thymocyte selection associated family member 2	hyper	Run_1
cg23448720	chr1	28270137	28270137	*	3.44177	0.0640197	0.0497366	Intron (uc001bpf.3/27293, intron 1 of 6)	SMPDL3B	sphingomyelin phosphodiesterase acid like 3B	hyper	Run_1
cg14691111	chr1	28319022	28319022	*	10.2796	0.178189	5.81276e-06	Intron (uc001bpi.2/2140, intron 14 of 17)	XKR8	XK related 8	hyper	Run_1
cg13400109	chr1	28384890	28384890	*	5.2021	0.16854	0.00387468	Intron (uc001bpi.2/2140, intron 1 of 17)	EYA3	EYA transcriptional coactivator and phosphatase 3	hyper	Run_1
cg13210571	chr1	28385279	28385279	*	5.09287	0.0903339	0.00454726	Intron (uc001bpi.2/2140, intron 1 of 17)	EYA3	EYA transcriptional coactivator and phosphatase 3	hyper	Run_1
cg27509347	chr1	28385657	28385657	*	6.61865	0.178334	0.000497879	Intron (uc001bpi.2/2140, intron 1 of 17)	EYA3	EYA transcriptional coactivator and phosphatase 3	hyper	Run_1
cg24647919	chr1	28439864	28439864	*	4.28477	0.100982	0.0150473	Distal Intergenic	EYA3	EYA transcriptional coactivator and phosphatase 3	hyper	Run_1
cg25960268	chr1	28459201	28459201	*	4.2895	0.105308	0.0149451	Distal Intergenic	EYA3	EYA transcriptional coactivator and phosphatase 3	hyper	Run_1
cg03741388	chr1	28470093	28470093	*	-3.79444	-0.0582759	0.0304033	Distal Intergenic	PTAFR	platelet activating factor receptor	hypo	Run_1
cg23310123	chr1	28471208	28471208	*	-5.02418	-0.0755825	0.00503444	Downstream (2-3kb)	PTAFR	platelet activating factor receptor	hypo	Run_1
cg12076479	chr1	28535613	28535613	*	5.90168	0.137697	0.00139031	Intron (uc001bpn.3/22826, intron 5 of 8)	PTAFR	platelet activating factor receptor	hyper	Run_1
cg24819463	chr1	28613551	28613551	*	-4.11557	-0.152946	0.0192486	Distal Intergenic	SESN2	sestrin 2	hypo	Run_1
cg09818863	chr1	28624451	28624451	*	-6.04001	-0.134464	0.00113756	Distal Intergenic	MED18	mediator complex subunit 18	hypo	Run_1
cg06576634	chr1	28782767	28782767	*	-4.07569	-0.117581	0.0203898	Intron (uc001bpu.3/65979, intron 2 of 5)	PHACTR4	phosphatase and actin regulator 4	hypo	Run_1
cg02781614	chr1	28843701	28843701	*	-11.4348	-0.331914	1.92916e-06	Promoter (1-2kb)	RCC1	regulator of chromosome condensation 1	hypo	Run_1
cg05047493	chr1	28844580	28844580	*	4.00375	0.0429881	0.0225703	Promoter (<=1kb)	RCC1	regulator of chromosome condensation 1	hyper	Run_1
cg25213620	chr1	28865005	28865005	*	4.48499	0.0820341	0.0112269	3' UTR	TRNAU1AP	tRNA selenocysteine 1 associated protein 1	hyper	Run_1
cg21438252	chr1	28904846	28904846	*	4.3851	0.124856	0.0130105	Promoter (<=1kb)	SNORD99	small nucleolar RNA, C/D box 99	hyper	Run_1
cg03915268	chr1	28969692	28969692	*	3.76283	0.0585893	0.0317756	Promoter (<=1kb)	TAF12	TATA-box binding protein associated factor 12	hyper	Run_1
cg04234465	chr1	28974730	28974730	*	4.21444	0.0245785	0.0167041	Promoter (<=1kb)	RNU11	RNA, U11 small nuclear	hyper	Run_1
cg02330710	chr1	29072718	29072718	*	4.52816	0.125878	0.0105256	Intron (uc021okf.1/51441, intron 5 of 5)	YTHDF2	YTH N6-methyladenosine RNA binding protein 2	hyper	Run_1
cg06514859	chr1	29077140	29077140	*	3.83782	0.0370392	0.0285737	Intron (uc021okf.1/51441, intron 5 of 5)	YTHDF2	YTH N6-methyladenosine RNA binding protein 2	hyper	Run_1
cg18141828	chr1	29139121	29139121	*	-4.49266	-0.111114	0.0111017	Promoter (<=1kb)	OPRD1	opioid receptor delta 1	hypo	Run_1
cg27527371	chr1	29214792	29214792	*	7.04115	0.160873	0.000273226	Promoter (1-2kb)	EPB41	erythrocyte membrane protein band 4.1	hyper	Run_1
cg23840027	chr1	29225533	29225533	*	4.61486	0.0742717	0.00926239	Intron (uc001brg.2/2035, intron 1 of 20)	EPB41	erythrocyte membrane protein band 4.1	hyper	Run_1
cg13641532	chr1	29502946	29502946	*	4.09831	0.0806697	0.019719	Intron (uc001bro.3/6429, intron 1 of 5)	SRSF4	serine and arginine rich splicing factor 4	hyper	Run_1
cg00685585	chr1	29503379	29503379	*	6.46302	0.183733	0.000622144	Intron (uc001bro.3/6429, intron 1 of 5)	SRSF4	serine and arginine rich splicing factor 4	hyper	Run_1
cg13128436	chr1	29529506	29529506	*	-4.34422	-0.078152	0.0137933	Intron (uc001brp.1/51102, intron 5 of 9)	SRSF4	serine and arginine rich splicing factor 4	hypo	Run_1
cg07634627	chr1	29547473	29547473	*	3.80561	0.122785	0.0299156	Intron (uc001brp.1/51102, intron 1 of 9)	MECR	mitochondrial trans-2-enoyl-CoA reductase	hyper	Run_1
cg25049299	chr1	29637853	29637853	*	-4.69003	-0.120843	0.00829334	Intron (uc001bru.3/10076, intron 20 of 30)	PTPRU	protein tyrosine phosphatase receptor type U	hypo	Run_1
cg14803256	chr1	29714677	29714677	*	-3.89632	-0.148208	0.0262505	Distal Intergenic	PTPRU	protein tyrosine phosphatase receptor type U	hypo	Run_1
cg05743513	chr1	29870672	29870672	*	-3.68171	-0.0741161	0.0355865	Distal Intergenic	PTPRU	protein tyrosine phosphatase receptor type U	hypo	Run_1
cg18289141	chr1	30182218	30182218	*	7.15856	0.175541	0.000230772	Distal Intergenic	PTPRU	protein tyrosine phosphatase receptor type U	hyper	Run_1
cg20284696	chr1	30182918	30182918	*	3.87916	0.0946334	0.0269104	Distal Intergenic	PTPRU	protein tyrosine phosphatase receptor type U	hyper	Run_1
cg10561184	chr1	30182943	30182943	*	4.56311	0.15071	0.00998315	Distal Intergenic	PTPRU	protein tyrosine phosphatase receptor type U	hyper	Run_1
cg12737620	chr1	30184633	30184633	*	-4.77739	-0.142515	0.00730716	Distal Intergenic	PTPRU	protein tyrosine phosphatase receptor type U	hypo	Run_1
cg23704642	chr1	30211964	30211964	*	-4.04544	-0.0915012	0.0212991	Distal Intergenic	PTPRU	protein tyrosine phosphatase receptor type U	hypo	Run_1
cg23144598	chr1	30309219	30309219	*	-3.50982	-0.104593	0.0452016	Distal Intergenic	PTPRU	protein tyrosine phosphatase receptor type U	hypo	Run_1
cg11299989	chr1	30357541	30357541	*	-3.789	-0.10454	0.0306561	Distal Intergenic	PTPRU	protein tyrosine phosphatase receptor type U	hypo	Run_1
cg04034345	chr1	30385047	30385047	*	-3.6701	-0.0613605	0.0361813	Distal Intergenic	PTPRU	protein tyrosine phosphatase receptor type U	hypo	Run_1
cg11510001	chr1	30525303	30525303	*	-4.17982	-0.0877646	0.0175524	Distal Intergenic	MATN1-AS1	MATN1 antisense RNA 1	hypo	Run_1
cg26236888	chr1	30604812	30604812	*	-4.11256	-0.0965294	0.0193294	Distal Intergenic	MATN1-AS1	MATN1 antisense RNA 1	hypo	Run_1
cg04084356	chr1	30612702	30612702	*	-4.33016	-0.0568161	0.0140782	Distal Intergenic	MATN1-AS1	MATN1 antisense RNA 1	hypo	Run_1
cg05271406	chr1	30887513	30887513	*	-4.09208	-0.0606123	0.0199015	Distal Intergenic	MATN1-AS1	MATN1 antisense RNA 1	hypo	Run_1
cg01532487	chr1	31156665	31156665	*	-3.57978	-0.107228	0.0410293	Distal Intergenic	MATN1-AS1	MATN1 antisense RNA 1	hypo	Run_1
cg24875288	chr1	31185714	31185714	*	-5.1104	-0.132552	0.00443312	3' UTR	MATN1-AS1	MATN1 antisense RNA 1	hypo	Run_1
cg14032195	chr1	31187861	31187861	*	-6.04779	-0.0818408	0.00112533	Intron (uc001brz.3/4146, intron 6 of 7)	MATN1-AS1	MATN1 antisense RNA 1	hypo	Run_1
cg19510565	chr1	31217240	31217240	*	-3.76496	-0.0693523	0.0316915	Intron (uc001bsc.2/7805, intron 1 of 7)	MIR4420	microRNA 4420	hypo	Run_1
cg15459165	chr1	31223850	31223850	*	11.8138	0.525606	1.4281e-06	Intron (uc001bsc.2/7805, intron 1 of 7)	LAPTM5	lysosomal protein transmembrane 5	hyper	Run_1
cg12374834	chr1	31227605	31227605	*	4.30471	0.104749	0.0146358	Intron (uc001bsc.2/7805, intron 1 of 7)	LAPTM5	lysosomal protein transmembrane 5	hyper	Run_1
cg17418085	chr1	31229122	31229122	*	3.79617	0.0566108	0.0303279	Promoter (1-2kb)	LAPTM5	lysosomal protein transmembrane 5	hyper	Run_1
cg25310233	chr1	31234437	31234437	*	5.87997	0.185166	0.00143	Distal Intergenic	LAPTM5	lysosomal protein transmembrane 5	hyper	Run_1
cg21810778	chr1	31251307	31251307	*	4.45993	0.103123	0.0116522	Distal Intergenic	LAPTM5	lysosomal protein transmembrane 5	hyper	Run_1
cg00581541	chr1	31423283	31423283	*	6.3952	0.171567	0.000686514	Promoter (1-2kb)	SNORD103A	small nucleolar RNA, C/D box 103A	hyper	Run_1
cg05750303	chr1	31436078	31436078	*	5.73658	0.125265	0.00175992	Intron (uc001bsf.1/9698, intron 8 of 15)	SNORD103C	small nucleolar RNA, C/D box 103C	hyper	Run_1
cg02771649	chr1	31474920	31474920	*	4.34472	0.0937387	0.0137852	Intron (uc001bsh.1/9698, intron 5 of 21)	PUM1	pumilio RNA binding family member 1	hyper	Run_1
cg07891248	chr1	31498267	31498267	*	-6.299	-0.204947	0.000786869	Intron (uc001bsh.1/9698, intron 3 of 21)	PUM1	pumilio RNA binding family member 1	hypo	Run_1
cg08877374	chr1	31845904	31845904	*	3.78132	0.0913585	0.0309745	Promoter (<=1kb)	FABP3	fatty acid binding protein 3	hyper	Run_1
cg18368411	chr1	31845959	31845959	*	3.76327	0.0694739	0.0317558	Promoter (<=1kb)	FABP3	fatty acid binding protein 3	hyper	Run_1
cg19316148	chr1	31846089	31846089	*	3.87825	0.0786223	0.0269446	Promoter (<=1kb)	FABP3	fatty acid binding protein 3	hyper	Run_1
cg11018165	chr1	31867608	31867608	*	3.57155	0.0736782	0.0414903	Distal Intergenic	SERINC2	serine incorporator 2	hyper	Run_1
cg24188350	chr1	31918300	31918300	*	-5.92349	-0.0867425	0.00135114	Distal Intergenic	SERINC2	serine incorporator 2	hypo	Run_1
cg10080942	chr1	31956270	31956270	*	3.69608	0.0866412	0.0348816	Distal Intergenic	LDC1P	leucine decarboxylase 1, pseudogene	hyper	Run_1
cg04552418	chr1	31958245	31958245	*	4.1605	0.0734165	0.0180638	Distal Intergenic	LDC1P	leucine decarboxylase 1, pseudogene	hyper	Run_1
cg18953891	chr1	31986789	31986789	*	-3.56587	-0.0613192	0.0418379	Promoter (2-3kb)	LINC01226	long intergenic non-protein coding RNA 1226	hypo	Run_1
cg06277957	chr1	32040692	32040692	*	3.45087	0.0653553	0.0490846	Promoter (1-2kb)	TINAGL1	tubulointerstitial nephritis antigen like 1	hyper	Run_1
cg03314569	chr1	32041732	32041732	*	3.48824	0.0592405	0.0466086	Promoter (<=1kb)	TINAGL1	tubulointerstitial nephritis antigen like 1	hyper	Run_1
cg24554789	chr1	32046825	32046825	*	-3.89043	-0.117357	0.0264716	Intron (uc001bta.3/64129, intron 3 of 11)	TINAGL1	tubulointerstitial nephritis antigen like 1	hypo	Run_1
cg24814328	chr1	32104077	32104077	*	3.71785	0.117341	0.0338355	Intron (uc021okp.1/553115, intron 1 of 4)	PEF1	penta-EF-hand domain containing 1	hyper	Run_1
cg25231123	chr1	32120171	32120171	*	-4.38973	-0.101719	0.012923	Intron (uc001btj.1/1307, intron 62 of 64)	PEF1	penta-EF-hand domain containing 1	hypo	Run_1
cg24078870	chr1	32121604	32121604	*	-4.18936	-0.0656161	0.0173014	Intron (uc001btj.1/1307, intron 60 of 64)	PEF1	penta-EF-hand domain containing 1	hypo	Run_1
cg07112959	chr1	32122582	32122582	*	-3.90281	-0.112408	0.0260252	Intron (uc001btj.1/1307, intron 59 of 64)	PEF1	penta-EF-hand domain containing 1	hypo	Run_1
cg03600588	chr1	32127319	32127319	*	-3.48312	-0.110801	0.0469394	Intron (uc001btj.1/1307, intron 52 of 64)	PEF1	penta-EF-hand domain containing 1	hypo	Run_1
cg10269000	chr1	32140488	32140488	*	-4.14133	-0.0847224	0.0185692	Intron (uc001btj.1/1307, intron 39 of 64)	COL16A1	collagen type XVI alpha 1 chain	hypo	Run_1
cg07701109	chr1	32209386	32209386	*	-4.25004	-0.11691	0.0158472	Promoter (<=1kb)	ADGRB2	adhesion G protein-coupled receptor B2	hypo	Run_1
cg18943655	chr1	32209578	32209578	*	-3.81434	-0.0971338	0.0295543	Promoter (<=1kb)	ADGRB2	adhesion G protein-coupled receptor B2	hypo	Run_1
cg14625801	chr1	32216877	32216877	*	4.21493	0.121381	0.0166894	Intron (uc010ogp.2/576, intron 1 of 28)	ADGRB2	adhesion G protein-coupled receptor B2	hyper	Run_1
cg00170381	chr1	32262136	32262136	*	-5.58517	-0.146437	0.00219655	Promoter (2-3kb)	SPOCD1	SPOC domain containing 1	hypo	Run_1
cg15529914	chr1	32264360	32264360	*	-5.38498	-0.142924	0.00294262	Promoter (<=1kb)	SPOCD1	SPOC domain containing 1	hypo	Run_1
cg24500927	chr1	32264474	32264474	*	-6.49022	-0.154949	0.000598344	Promoter (<=1kb)	SPOCD1	SPOC domain containing 1	hypo	Run_1
cg06808725	chr1	32264502	32264502	*	-8.87124	-0.260745	2.64018e-05	Promoter (<=1kb)	SPOCD1	SPOC domain containing 1	hypo	Run_1
cg21470589	chr1	32282693	32282693	*	3.9169	0.125354	0.0254986	Promoter (1-2kb)	SPOCD1	SPOC domain containing 1	hyper	Run_1
cg20898952	chr1	32293964	32293964	*	3.96591	0.115822	0.0238134	Distal Intergenic	SPOCD1	SPOC domain containing 1	hyper	Run_1
cg14002520	chr1	32300270	32300270	*	-3.92566	-0.106111	0.0252124	Distal Intergenic	SPOCD1	SPOC domain containing 1	hypo	Run_1
cg07222861	chr1	32355084	32355084	*	13.2118	0.243151	4.46841e-07	Distal Intergenic	PTP4A2	protein tyrosine phosphatase 4A2	hyper	Run_1
cg17920108	chr1	32380300	32380300	*	3.92331	0.0574709	0.0252908	Intron (uc001btx.2/8073, intron 2 of 3)	PTP4A2	protein tyrosine phosphatase 4A2	hyper	Run_1
cg10589408	chr1	32393306	32393306	*	6.82484	0.230646	0.00037027	Intron (uc001bty.2/8073, intron 1 of 5)	PTP4A2	protein tyrosine phosphatase 4A2	hyper	Run_1
cg10184881	chr1	32404326	32404326	*	4.26833	0.0320745	0.0154342	Promoter (<=1kb)	PTP4A2	protein tyrosine phosphatase 4A2	hyper	Run_1
cg09373727	chr1	32405360	32405360	*	-4.60878	-0.15638	0.00934944	Promoter (1-2kb)	PTP4A2	protein tyrosine phosphatase 4A2	hypo	Run_1
cg06939307	chr1	32408132	32408132	*	5.28187	0.167649	0.00343819	Distal Intergenic	PTP4A2	protein tyrosine phosphatase 4A2	hyper	Run_1
cg16170467	chr1	32408314	32408314	*	6.61114	0.137956	0.000503347	Distal Intergenic	PTP4A2	protein tyrosine phosphatase 4A2	hyper	Run_1
cg17942618	chr1	32409867	32409867	*	4.71256	0.0672781	0.00803195	Distal Intergenic	PTP4A2	protein tyrosine phosphatase 4A2	hyper	Run_1
cg00925616	chr1	32410211	32410211	*	5.38555	0.117024	0.00294029	Distal Intergenic	PTP4A2	protein tyrosine phosphatase 4A2	hyper	Run_1
cg15535138	chr1	32410585	32410585	*	7.29233	0.18847	0.000192827	Distal Intergenic	PTP4A2	protein tyrosine phosphatase 4A2	hyper	Run_1
cg11756095	chr1	32410614	32410614	*	7.04376	0.182773	0.000272177	Distal Intergenic	PTP4A2	protein tyrosine phosphatase 4A2	hyper	Run_1
cg24585459	chr1	32417868	32417868	*	7.99638	0.403644	7.71243e-05	Distal Intergenic	PTP4A2	protein tyrosine phosphatase 4A2	hyper	Run_1
cg15802887	chr1	32420496	32420496	*	9.20441	0.230151	1.8251e-05	Distal Intergenic	PTP4A2	protein tyrosine phosphatase 4A2	hyper	Run_1
cg07915117	chr1	32421131	32421131	*	4.40716	0.126905	0.0125959	Distal Intergenic	PTP4A2	protein tyrosine phosphatase 4A2	hyper	Run_1
cg05166530	chr1	32427280	32427280	*	5.62285	0.191206	0.00207179	Distal Intergenic	PTP4A2	protein tyrosine phosphatase 4A2	hyper	Run_1
cg03164177	chr1	32436927	32436927	*	-6.56917	-0.188664	0.000533447	Distal Intergenic	PTP4A2	protein tyrosine phosphatase 4A2	hypo	Run_1
cg17697753	chr1	32447675	32447675	*	6.83445	0.162405	0.000364986	Distal Intergenic	KHDRBS1	KH RNA binding domain containing, signal transduction associated 1	hyper	Run_1
cg05140425	chr1	32452378	32452378	*	-5.98699	-0.103619	0.00122999	Distal Intergenic	KHDRBS1	KH RNA binding domain containing, signal transduction associated 1	hypo	Run_1
cg17796511	chr1	32566833	32566833	*	-8.12598	-0.180304	6.56016e-05	Intron (uc001buf.4/55116, intron 6 of 6)	KPNA6	karyopherin subunit alpha 6	hypo	Run_1
cg21896865	chr1	32625023	32625023	*	-4.23794	-0.132343	0.0161281	5' UTR	KPNA6	karyopherin subunit alpha 6	hypo	Run_1
cg10892587	chr1	32666244	32666244	*	-3.4704	-0.0265975	0.0477942	Promoter (<=1kb)	CCDC28B	coiled-coil domain containing 28B	hypo	Run_1
cg16512755	chr1	32670916	32670916	*	-5.6821	-0.0600379	0.00190548	Promoter (<=1kb)	IQCC	IQ motif containing C	hypo	Run_1
cg01935086	chr1	32674191	32674191	*	3.66265	0.0713803	0.0365824	Promoter (<=1kb)	DCDC2B	doublecortin domain containing 2B	hyper	Run_1
cg00293644	chr1	32674341	32674341	*	4.50662	0.0622554	0.0108769	Promoter (<=1kb)	DCDC2B	doublecortin domain containing 2B	hyper	Run_1
cg16985778	chr1	32708234	32708234	*	5.23354	0.168707	0.00369988	Promoter (<=1kb)	MTMR9LP	myotubularin related protein 9 like, pseudogene	hyper	Run_1
cg02184418	chr1	32715449	32715449	*	-3.78791	-0.0638221	0.0307017	Promoter (1-2kb)	LCK	LCK proto-oncogene, Src family tyrosine kinase	hypo	Run_1
cg17078393	chr1	32717002	32717002	*	-6.98472	-0.162058	0.000296654	Promoter (<=1kb)	LCK	LCK proto-oncogene, Src family tyrosine kinase	hypo	Run_1
cg06517940	chr1	32717620	32717620	*	-6.3977	-0.0928728	0.000683767	Promoter (<=1kb)	LCK	LCK proto-oncogene, Src family tyrosine kinase	hypo	Run_1
cg20180051	chr1	32721065	32721065	*	-5.0325	-0.0945329	0.00498018	Intron (uc001bux.3/3932, intron 1 of 12)	LCK	LCK proto-oncogene, Src family tyrosine kinase	hypo	Run_1
cg18359575	chr1	32721190	32721190	*	-6.38722	-0.0823461	0.000694045	Intron (uc001bux.3/3932, intron 1 of 12)	LCK	LCK proto-oncogene, Src family tyrosine kinase	hypo	Run_1
cg10809828	chr1	32722278	32722278	*	-5.17318	-0.0649368	0.00404085	Intron (uc001bux.3/3932, intron 1 of 12)	LCK	LCK proto-oncogene, Src family tyrosine kinase	hypo	Run_1
cg16348358	chr1	32731477	32731477	*	4.28041	0.0884637	0.0151509	Intron (uc001bux.3/3932, intron 1 of 12)	LCK	LCK proto-oncogene, Src family tyrosine kinase	hyper	Run_1
cg10325497	chr1	32739049	32739049	*	-3.76428	-0.0803525	0.0317122	Promoter (<=1kb)	LCK	LCK proto-oncogene, Src family tyrosine kinase	hypo	Run_1
cg10994944	chr1	32741152	32741152	*	7.86453	0.123495	9.14944e-05	Promoter (1-2kb)	LCK	LCK proto-oncogene, Src family tyrosine kinase	hyper	Run_1
cg16349331	chr1	32782341	32782341	*	3.49426	0.0642288	0.0462137	Exon (uc010ohd.1/3065, exon 3 of 6)	HDAC1	histone deacetylase 1	hyper	Run_1
cg02450981	chr1	32825803	32825803	*	3.78949	0.110747	0.0306344	Promoter (2-3kb)	FAM229A	family with sequence similarity 229 member A	hyper	Run_1
cg08859095	chr1	32827824	32827824	*	3.9221	0.0856696	0.0253307	Promoter (<=1kb)	FAM229A	family with sequence similarity 229 member A	hyper	Run_1
cg01586952	chr1	32891825	32891825	*	-3.45734	-0.0903811	0.048652	Distal Intergenic	BSDC1	BSD domain containing 1	hypo	Run_1
cg04260867	chr1	33004424	33004424	*	3.44	0.0765039	0.0498395	Promoter (<=1kb)	ZBTB8A	zinc finger and BTB domain containing 8A	hyper	Run_1
cg08219087	chr1	33254893	33254893	*	-4.35944	-0.0701223	0.0135	Intron (uc001bvy.1/8565, intron 6 of 12)	YARS1	tyrosyl-tRNA synthetase 1	hypo	Run_1
cg25759087	chr1	33257568	33257568	*	4.88677	0.0740094	0.00619108	Intron (uc001bvy.1/8565, intron 5 of 12)	YARS1	tyrosyl-tRNA synthetase 1	hyper	Run_1
cg26787521	chr1	33264501	33264501	*	-6.43442	-0.209037	0.000649182	Intron (uc001bvy.1/8565, intron 4 of 12)	YARS1	tyrosyl-tRNA synthetase 1	hypo	Run_1
cg22209898	chr1	33405542	33405542	*	-4.36008	-0.144733	0.0134859	Intron (uc001bwm.4/127544, intron 7 of 8)	RNF19B	ring finger protein 19B	hypo	Run_1
cg14806693	chr1	33405842	33405842	*	-4.63639	-0.126508	0.00897734	Intron (uc001bwm.4/127544, intron 7 of 8)	RNF19B	ring finger protein 19B	hypo	Run_1
cg10120255	chr1	33426740	33426740	*	5.78198	0.106609	0.00164673	Intron (uc001bwm.4/127544, intron 1 of 8)	RNF19B	ring finger protein 19B	hyper	Run_1
cg04906435	chr1	33426807	33426807	*	4.29395	0.132257	0.0148588	Intron (uc001bwm.4/127544, intron 1 of 8)	RNF19B	ring finger protein 19B	hyper	Run_1
cg00398673	chr1	33448891	33448891	*	3.97369	0.0962223	0.023551	Distal Intergenic	RNF19B	ring finger protein 19B	hyper	Run_1
cg10677991	chr1	33450808	33450808	*	3.98284	0.0789805	0.0232495	Distal Intergenic	RNF19B	ring finger protein 19B	hyper	Run_1
cg04628419	chr1	33455100	33455100	*	-10.4461	-0.511921	4.9973e-06	Intron (uc001bwn.3/uc001bwn.3, intron 1 of 1)	RNF19B	ring finger protein 19B	hypo	Run_1
cg02073304	chr1	33457500	33457500	*	5.70385	0.110576	0.0018471	Intron (uc001bwn.3/uc001bwn.3, intron 1 of 1)	RNF19B	ring finger protein 19B	hyper	Run_1
cg06382040	chr1	33458850	33458850	*	5.74464	0.146846	0.00173605	Intron (uc001bwn.3/uc001bwn.3, intron 1 of 1)	RNF19B	ring finger protein 19B	hyper	Run_1
cg00584323	chr1	33463340	33463340	*	5.37099	0.156091	0.00300688	Intron (uc001bwn.3/uc001bwn.3, intron 1 of 1)	RNF19B	ring finger protein 19B	hyper	Run_1
cg11254053	chr1	33497125	33497125	*	4.05751	0.0613884	0.0209164	Exon (uc001bwn.3/uc001bwn.3, exon 2 of 2)	AK2	adenylate kinase 2	hyper	Run_1
cg03267959	chr1	33511511	33511511	*	4.05456	0.127767	0.0210043	Distal Intergenic	AK2	adenylate kinase 2	hyper	Run_1
cg13401963	chr1	33613158	33613158	*	-3.53504	-0.0372923	0.0436284	Exon (uc001bxb.3/55223, exon 5 of 5)	TRIM62	tripartite motif containing 62	hypo	Run_1
cg11249066	chr1	33700126	33700126	*	5.25636	0.157196	0.00357678	Distal Intergenic	ZNF362	zinc finger protein 362	hyper	Run_1
cg00853964	chr1	33814536	33814536	*	3.97852	0.0819557	0.023384	Promoter (<=1kb)	PHC2	polyhomeotic homolog 2	hyper	Run_1
cg17381235	chr1	33816758	33816758	*	3.62212	0.0906692	0.0386825	Promoter (1-2kb)	PHC2	polyhomeotic homolog 2	hyper	Run_1
cg03944314	chr1	33827344	33827344	*	4.77347	0.134165	0.00735166	Intron (uc001bxg.1/1912, intron 6 of 13)	PHC2	polyhomeotic homolog 2	hyper	Run_1
cg15528028	chr1	33828944	33828944	*	3.47195	0.109074	0.0476776	Intron (uc001bxg.1/1912, intron 6 of 13)	PHC2	polyhomeotic homolog 2	hyper	Run_1
cg00777331	chr1	33847865	33847865	*	5.64655	0.189044	0.00200411	Intron (uc009vuh.1/1912, intron 1 of 14)	PHC2	polyhomeotic homolog 2	hyper	Run_1
cg16158487	chr1	33891592	33891592	*	-5.5189	-0.305773	0.00241874	Intron (uc009vuh.1/1912, intron 1 of 14)	PHC2	polyhomeotic homolog 2	hypo	Run_1
cg19021032	chr1	33896232	33896232	*	3.51029	0.129165	0.0451703	Promoter (<=1kb)	PHC2	polyhomeotic homolog 2	hyper	Run_1
cg09805902	chr1	34000495	34000495	*	-3.61403	-0.0901832	0.0391006	Intron (uc001bxm.1/114784, intron 62 of 70)	ZSCAN20	zinc finger and SCAN domain containing 20	hypo	Run_1
cg13150854	chr1	34005181	34005181	*	-6.39454	-0.181766	0.000687282	Intron (uc001bxm.1/114784, intron 60 of 70)	ZSCAN20	zinc finger and SCAN domain containing 20	hypo	Run_1
cg26045166	chr1	34069126	34069126	*	-3.61251	-0.0593829	0.0391827	Intron (uc001bxm.1/114784, intron 42 of 70)	CSMD2	CUB and Sushi multiple domains 2	hypo	Run_1
cg04405760	chr1	34069156	34069156	*	-4.49013	-0.0934076	0.0111434	Intron (uc001bxm.1/114784, intron 42 of 70)	CSMD2	CUB and Sushi multiple domains 2	hypo	Run_1
cg18187148	chr1	34090853	34090853	*	-4.04012	-0.043587	0.0214651	Exon (uc001bxm.1/114784, exon 34 of 71)	CSMD2	CUB and Sushi multiple domains 2	hypo	Run_1
cg10863702	chr1	34101098	34101098	*	-5.85368	-0.153491	0.00148654	Intron (uc001bxm.1/114784, intron 30 of 70)	CSMD2	CUB and Sushi multiple domains 2	hypo	Run_1
cg09124230	chr1	34115605	34115605	*	-3.59758	-0.0956282	0.0400207	Intron (uc001bxm.1/114784, intron 28 of 70)	CSMD2	CUB and Sushi multiple domains 2	hypo	Run_1
cg02819835	chr1	34280189	34280189	*	-4.59179	-0.100648	0.00956802	Intron (uc001bxm.1/114784, intron 9 of 70)	HMGB4	high mobility group box 4	hypo	Run_1
cg07768554	chr1	34336192	34336192	*	-4.21149	-0.0705672	0.0167701	Promoter (1-2kb)	CSMD2-AS1	CSMD2 antisense RNA 1	hypo	Run_1
cg13080029	chr1	34639624	34639624	*	-3.94365	-0.0770254	0.0245599	Promoter (2-3kb)	C1orf94	chromosome 1 open reading frame 94	hypo	Run_1
cg00619807	chr1	35220115	35220115	*	-4.53453	-0.0952848	0.010424	Promoter (<=1kb)	GJB5	gap junction protein beta 5	hypo	Run_1
cg27632959	chr1	35220839	35220839	*	-3.43893	-0.0786285	0.0499184	Promoter (<=1kb)	GJB5	gap junction protein beta 5	hypo	Run_1
cg15554401	chr1	35226891	35226891	*	-4.38064	-0.096738	0.0130966	Promoter (1-2kb)	GJB4	gap junction protein beta 4	hypo	Run_1
cg12278018	chr1	35266042	35266042	*	-7.50852	-0.218897	0.000145127	Distal Intergenic	GJA4	gap junction protein alpha 4	hypo	Run_1
cg14829553	chr1	35324702	35324702	*	3.48013	0.0284718	0.0471362	Promoter (<=1kb)	SMIM12	small integral membrane protein 12	hyper	Run_1
cg22735028	chr1	35365035	35365035	*	-3.89967	-0.101943	0.0261316	Intron (uc001byc.3/58512, intron 3 of 9)	DLGAP3	DLG associated protein 3	hypo	Run_1
cg10127739	chr1	35647907	35647907	*	5.64051	0.128825	0.00201999	Downstream (1-2kb)	SFPQ	splicing factor proline and glutamine rich	hyper	Run_1
cg14210447	chr1	35688002	35688002	*	5.01278	0.0831156	0.00511705	Distal Intergenic	SFPQ	splicing factor proline and glutamine rich	hyper	Run_1
cg21199093	chr1	35836009	35836009	*	4.60137	0.124461	0.00944007	5' UTR	ZMYM4	zinc finger MYM-type containing 4	hyper	Run_1
cg04309504	chr1	35886627	35886627	*	3.64011	0.0742292	0.0377232	3' UTR	KIAA0319L	KIAA0319 like	hyper	Run_1
cg01425249	chr1	35915735	35915735	*	3.46151	0.0355556	0.0483877	Intron (uc001byw.3/79932, intron 5 of 11)	KIAA0319L	KIAA0319 like	hyper	Run_1
cg11983385	chr1	35917355	35917355	*	-4.37517	-0.14744	0.0132087	Promoter (2-3kb)	KIAA0319L	KIAA0319 like	hypo	Run_1
cg24791618	chr1	35917793	35917793	*	5.5634	0.176757	0.00226638	Promoter (2-3kb)	KIAA0319L	KIAA0319 like	hyper	Run_1
cg14543189	chr1	35920210	35920210	*	3.65083	0.10157	0.0371807	Promoter (<=1kb)	KIAA0319L	KIAA0319 like	hyper	Run_1
cg17361569	chr1	35965792	35965792	*	-6.55813	-0.102458	0.000541112	Intron (uc001byx.3/79932, intron 3 of 20)	KIAA0319L	KIAA0319 like	hypo	Run_1
cg07167423	chr1	36042986	36042986	*	3.6156	0.0397993	0.0390297	Exon (uc001bzd.2/5690, exon 6 of 7)	TFAP2E	transcription factor AP-2 epsilon	hyper	Run_1
cg18131141	chr1	36043002	36043002	*	6.60847	0.174174	0.000504957	Exon (uc001bzd.2/5690, exon 6 of 7)	TFAP2E	transcription factor AP-2 epsilon	hyper	Run_1
cg10117719	chr1	36181173	36181173	*	-3.45228	-0.0907992	0.0489811	3' UTR	C1orf216	chromosome 1 open reading frame 216	hypo	Run_1
cg12667125	chr1	36181447	36181447	*	-4.75909	-0.110274	0.00750974	Exon (uc001bzh.1/127703, exon 2 of 2)	C1orf216	chromosome 1 open reading frame 216	hypo	Run_1
cg27567083	chr1	36187779	36187779	*	4.17162	0.115529	0.0177737	Promoter (2-3kb)	C1orf216	chromosome 1 open reading frame 216	hyper	Run_1
cg19350003	chr1	36240505	36240505	*	3.98302	0.057018	0.0232441	Distal Intergenic	CLSPN	claspin	hyper	Run_1
cg06561166	chr1	36348629	36348629	*	3.46829	0.0555172	0.0479294	Promoter (<=1kb)	AGO1	argonaute RISC component 1	hyper	Run_1
cg08076643	chr1	36411096	36411096	*	6.65092	0.154959	0.00047438	Intron (uc001bzn.1/192669, intron 2 of 6)	AGO3	argonaute RISC catalytic component 3	hyper	Run_1
cg24210959	chr1	36609083	36609083	*	-6.61131	-0.170262	0.000503302	Intron (uc001bzx.4/27095, intron 1 of 4)	TRAPPC3	trafficking protein particle complex 3	hypo	Run_1
cg19822229	chr1	36616030	36616030	*	3.76819	0.0972004	0.0315403	Promoter (<=1kb)	TRAPPC3	trafficking protein particle complex 3	hyper	Run_1
cg25304816	chr1	36627734	36627734	*	7.7094	0.066096	0.000110741	Intron (uc001bzz.3/55700, intron 1 of 16)	MAP7D1	MAP7 domain containing 1	hyper	Run_1
cg21168718	chr1	36714441	36714441	*	3.648	0.0637217	0.037329	Intron (uc001cae.4/9967, intron 1 of 11)	THRAP3	thyroid hormone receptor associated protein 3	hyper	Run_1
cg09565408	chr1	36732168	36732168	*	4.18011	0.112086	0.017546	Intron (uc001cae.4/9967, intron 2 of 11)	THRAP3	thyroid hormone receptor associated protein 3	hyper	Run_1
cg10622536	chr1	36771021	36771021	*	-5.88104	-0.17275	0.0014281	Promoter (<=1kb)	SH3D21	SH3 domain containing 21	hypo	Run_1
cg17942851	chr1	36786285	36786285	*	3.65301	0.0801078	0.0370722	Promoter (1-2kb)	SH3D21	SH3 domain containing 21	hyper	Run_1
cg11288968	chr1	36794624	36794624	*	3.68301	0.0619354	0.0355302	Distal Intergenic	EVA1B	eva-1 homolog B	hyper	Run_1
cg01774918	chr1	36814986	36814986	*	4.62145	0.121727	0.00917909	Intron (uc001cak.1/83931, intron 7 of 11)	STK40	serine/threonine kinase 40	hyper	Run_1
cg08529481	chr1	36832173	36832173	*	4.49474	0.185281	0.0110713	Intron (uc001cak.1/83931, intron 2 of 11)	STK40	serine/threonine kinase 40	hyper	Run_1
cg17971578	chr1	36852463	36852463	*	-4.31873	-0.0740056	0.014322	Promoter (<=1kb)	STK40	serine/threonine kinase 40	hypo	Run_1
cg04430911	chr1	36914349	36914349	*	3.53775	0.0849654	0.0434657	Promoter (1-2kb)	OSCP1	organic solute carrier partner 1	hyper	Run_1
cg05154390	chr1	36929274	36929274	*	-5.51707	-0.121938	0.00242584	Promoter (<=1kb)	MRPS15	mitochondrial ribosomal protein S15	hypo	Run_1
cg04182076	chr1	36937561	36937561	*	3.63535	0.0666139	0.0379819	Intron (uc001cav.2/1441, intron 9 of 17)	MRPS15	mitochondrial ribosomal protein S15	hyper	Run_1
cg14523574	chr1	36948570	36948570	*	3.78472	0.133191	0.0308318	Promoter (<=1kb)	CSF3R	colony stimulating factor 3 receptor	hyper	Run_1
cg13084345	chr1	36948733	36948733	*	4.63892	0.121958	0.00894781	Promoter (<=1kb)	CSF3R	colony stimulating factor 3 receptor	hyper	Run_1
cg07285167	chr1	36948981	36948981	*	3.82375	0.0842529	0.0291606	Promoter (<=1kb)	CSF3R	colony stimulating factor 3 receptor	hyper	Run_1
cg11030829	chr1	36952758	36952758	*	4.78011	0.0884493	0.00728014	Distal Intergenic	CSF3R	colony stimulating factor 3 receptor	hyper	Run_1
cg16653042	chr1	36982424	36982424	*	-6.06946	-0.166996	0.00109212	Distal Intergenic	CSF3R	colony stimulating factor 3 receptor	hypo	Run_1
cg09237121	chr1	37019270	37019270	*	-4.63904	-0.1269	0.0089472	Distal Intergenic	CSF3R	colony stimulating factor 3 receptor	hypo	Run_1
cg25025310	chr1	37091601	37091601	*	-3.6023	-0.0495318	0.0397696	Distal Intergenic	CSF3R	colony stimulating factor 3 receptor	hypo	Run_1
cg08411519	chr1	37170038	37170038	*	-4.29568	-0.086936	0.0148273	Distal Intergenic	CSF3R	colony stimulating factor 3 receptor	hypo	Run_1
cg05359102	chr1	37235266	37235266	*	-3.99634	-0.104567	0.0228105	Distal Intergenic	GRIK3	glutamate ionotropic receptor kainate type subunit 3	hypo	Run_1
cg06608966	chr1	37261651	37261651	*	-4.17236	-0.0907729	0.0177535	3' UTR	GRIK3	glutamate ionotropic receptor kainate type subunit 3	hypo	Run_1
cg27433516	chr1	37266621	37266621	*	-3.91923	-0.0601181	0.0254223	3' UTR	GRIK3	glutamate ionotropic receptor kainate type subunit 3	hypo	Run_1
cg03221596	chr1	37325001	37325001	*	-4.24532	-0.109485	0.0159602	Intron (uc001caz.2/2899, intron 6 of 15)	GRIK3	glutamate ionotropic receptor kainate type subunit 3	hypo	Run_1
cg08106961	chr1	37355452	37355452	*	-3.70822	-0.0853966	0.0343116	Intron (uc001caz.2/2899, intron 2 of 15)	GRIK3	glutamate ionotropic receptor kainate type subunit 3	hypo	Run_1
cg23715749	chr1	37413867	37413867	*	-3.82877	-0.105721	0.0289715	Intron (uc001caz.2/2899, intron 1 of 15)	GRIK3	glutamate ionotropic receptor kainate type subunit 3	hypo	Run_1
cg07647147	chr1	37493956	37493956	*	-4.23417	-0.0994442	0.0162122	Intron (uc001caz.2/2899, intron 1 of 15)	GRIK3	glutamate ionotropic receptor kainate type subunit 3	hypo	Run_1
cg21823860	chr1	37707995	37707995	*	-4.07994	-0.0869279	0.0202676	Distal Intergenic	MIR4255	microRNA 4255	hypo	Run_1
cg10948456	chr1	37785705	37785705	*	-3.74138	-0.083921	0.0327529	Distal Intergenic	LINC01137	long intergenic non-protein coding RNA 1137	hypo	Run_1
cg10917665	chr1	37898814	37898814	*	-3.5097	-0.100981	0.0452088	Distal Intergenic	LINC01137	long intergenic non-protein coding RNA 1137	hypo	Run_1
cg13100137	chr1	37937945	37937945	*	5.21677	0.0946459	0.00379482	Promoter (2-3kb)	LINC01137	long intergenic non-protein coding RNA 1137	hyper	Run_1
cg08857221	chr1	37941361	37941361	*	-4.44805	-0.124832	0.0118438	Promoter (1-2kb)	ZC3H12A	zinc finger CCCH-type containing 12A	hypo	Run_1
cg01937809	chr1	37941854	37941854	*	-5.6681	-0.070816	0.00194255	Promoter (1-2kb)	ZC3H12A	zinc finger CCCH-type containing 12A	hypo	Run_1
cg27229484	chr1	37947371	37947371	*	-3.53569	-0.113376	0.0435921	Promoter (1-2kb)	ZC3H12A	zinc finger CCCH-type containing 12A	hypo	Run_1
cg17263719	chr1	37961490	37961490	*	3.74619	0.111799	0.0325192	Exon (uc001cbd.2/64769, exon 5 of 6)	MIR5581	microRNA 5581	hyper	Run_1
cg17226042	chr1	37973652	37973652	*	-4.09095	-0.120995	0.0199369	Intron (uc001cbd.2/64769, intron 3 of 5)	MEAF6	MYST/Esa1 associated factor 6	hypo	Run_1
cg03439613	chr1	37979232	37979232	*	-3.7488	-0.117266	0.032404	Promoter (<=1kb)	MEAF6	MYST/Esa1 associated factor 6	hypo	Run_1
cg17602428	chr1	38139794	38139794	*	-7.65045	-0.150506	0.000119809	Distal Intergenic	C1orf109	chromosome 1 open reading frame 109	hypo	Run_1
cg12339802	chr1	38156545	38156545	*	-4.03092	-0.0414656	0.0217464	Promoter (<=1kb)	C1orf109	chromosome 1 open reading frame 109	hypo	Run_1
cg27170260	chr1	38156575	38156575	*	-3.44478	-0.0380766	0.0495391	Promoter (<=1kb)	C1orf109	chromosome 1 open reading frame 109	hypo	Run_1
cg08134680	chr1	38222311	38222311	*	3.51832	0.110619	0.0446622	Promoter (<=1kb)	EPHA10	EPH receptor A10	hyper	Run_1
cg01967642	chr1	38229476	38229476	*	-5.55851	-0.145135	0.0022831	Promoter (1-2kb)	EPHA10	EPH receptor A10	hypo	Run_1
cg23036918	chr1	38244492	38244492	*	-3.4613	-0.0772765	0.0483938	Distal Intergenic	EPHA10	EPH receptor A10	hypo	Run_1
cg26892222	chr1	38316406	38316406	*	4.24377	0.0681381	0.0159998	Intron (uc001cce.1/4520, intron 2 of 10)	MTF1	metal regulatory transcription factor 1	hyper	Run_1
cg14087524	chr1	38349487	38349487	*	5.0774	0.138181	0.00464919	Intron (uc001ccf.1/3633, intron 7 of 17)	INPP5B	inositol polyphosphate-5-phosphatase B	hyper	Run_1
cg21089270	chr1	38413252	38413252	*	5.2682	0.116965	0.0035085	Promoter (<=1kb)	INPP5B	inositol polyphosphate-5-phosphatase B	hyper	Run_1
cg26528311	chr1	38462546	38462546	*	4.14545	0.126115	0.0184672	3' UTR	SF3A3	splicing factor 3a subunit 3	hyper	Run_1
cg16585132	chr1	38464943	38464943	*	4.39724	0.103183	0.012786	Exon (uc001cck.3/2275, exon 2 of 6)	FHL3	four and a half LIM domains 3	hyper	Run_1
cg21680719	chr1	38466677	38466677	*	5.21382	0.177564	0.00381208	Intron (uc001cck.3/2275, intron 1 of 5)	FHL3	four and a half LIM domains 3	hyper	Run_1
cg16781877	chr1	38493551	38493551	*	3.64605	0.0717204	0.0374296	Distal Intergenic	UTP11	UTP11 small subunit processome component	hyper	Run_1
cg16317038	chr1	38495051	38495051	*	5.33816	0.146053	0.00315597	Distal Intergenic	UTP11	UTP11 small subunit processome component	hyper	Run_1
cg16338283	chr1	38496822	38496822	*	4.569	0.0774202	0.00990523	Distal Intergenic	POU3F1	POU class 3 homeobox 1	hyper	Run_1
cg05336094	chr1	38512238	38512238	*	3.67834	0.0381146	0.0357446	Promoter (<=1kb)	POU3F1	POU class 3 homeobox 1	hyper	Run_1
cg27537203	chr1	38513245	38513245	*	3.81044	0.0613131	0.0297072	Promoter (<=1kb)	POU3F1	POU class 3 homeobox 1	hyper	Run_1
cg08650273	chr1	38542952	38542952	*	-6.92346	-0.148352	0.00032195	Distal Intergenic	MIR3659	microRNA 3659	hypo	Run_1
cg07681211	chr1	38577156	38577156	*	-3.50259	-0.107951	0.0456583	Distal Intergenic	MIR3659	microRNA 3659	hypo	Run_1
cg02322499	chr1	38587370	38587370	*	-4.77142	-0.10858	0.00737447	Distal Intergenic	MIR3659	microRNA 3659	hypo	Run_1
cg15253026	chr1	38596819	38596819	*	-4.21818	-0.110968	0.016607	Distal Intergenic	MIR3659	microRNA 3659	hypo	Run_1
cg08326647	chr1	38604332	38604332	*	-3.6891	-0.0740577	0.0352229	Distal Intergenic	MIR3659	microRNA 3659	hypo	Run_1
cg02356608	chr1	38712067	38712067	*	-4.51872	-0.060849	0.0106787	Distal Intergenic	LINC01343	long intergenic non-protein coding RNA 1343	hypo	Run_1
cg27232278	chr1	38734520	38734520	*	-4.50359	-0.10101	0.0109262	Distal Intergenic	LINC01343	long intergenic non-protein coding RNA 1343	hypo	Run_1
cg20112105	chr1	38908446	38908446	*	-4.42002	-0.0906334	0.0123514	Distal Intergenic	LINC01343	long intergenic non-protein coding RNA 1343	hypo	Run_1
cg04730961	chr1	39193634	39193634	*	5.86964	0.147839	0.001452	Distal Intergenic	RRAGC	Ras related GTP binding C	hyper	Run_1
cg23237972	chr1	39281726	39281726	*	3.65023	0.0629154	0.037211	Distal Intergenic	RRAGC	Ras related GTP binding C	hyper	Run_1
cg05992941	chr1	39291276	39291276	*	4.27021	0.0969323	0.0153883	Distal Intergenic	RRAGC	Ras related GTP binding C	hyper	Run_1
cg15263802	chr1	39318607	39318607	*	-4.70164	-0.137455	0.00815702	Intron (uc001ccq.3/64121, intron 3 of 6)	RRAGC	Ras related GTP binding C	hypo	Run_1
cg02155829	chr1	39325484	39325484	*	3.60582	0.0429222	0.0395743	Promoter (<=1kb)	RRAGC	Ras related GTP binding C	hyper	Run_1
cg20750509	chr1	39429860	39429860	*	-4.43765	-0.119956	0.0120322	Distal Intergenic	RHBDL2	rhomboid like 2	hypo	Run_1
cg08746671	chr1	39468957	39468957	*	-7.2495	-0.131823	0.000203978	Intron (uc001ccw.3/79647, intron 3 of 4)	AKIRIN1	akirin 1	hypo	Run_1
cg05005073	chr1	39513326	39513326	*	3.86714	0.0757328	0.0273585	Distal Intergenic	NDUFS5	NADH:ubiquinone oxidoreductase subunit S5	hyper	Run_1
cg04000234	chr1	39568852	39568852	*	4.17655	0.142105	0.0176286	3' UTR	MACF1	microtubule actin crosslinking factor 1	hyper	Run_1
cg22367631	chr1	39569079	39569079	*	4.98693	0.10857	0.00532274	Intron (uc001cdc.2/23499, intron 1 of 61)	MACF1	microtubule actin crosslinking factor 1	hyper	Run_1
cg18613281	chr1	39596444	39596444	*	5.51913	0.114258	0.0024182	Intron (uc001cdc.2/23499, intron 1 of 61)	MACF1	microtubule actin crosslinking factor 1	hyper	Run_1
cg07855920	chr1	39651680	39651680	*	-8.67356	-0.226885	3.33775e-05	Intron (uc001cdc.2/23499, intron 1 of 61)	MACF1	microtubule actin crosslinking factor 1	hypo	Run_1
cg10316899	chr1	39658128	39658128	*	-4.11185	-0.0980245	0.0193467	Intron (uc001cdc.2/23499, intron 1 of 61)	MACF1	microtubule actin crosslinking factor 1	hypo	Run_1
cg06697744	chr1	39680237	39680237	*	4.03044	0.100195	0.0217472	Intron (uc001cdc.2/23499, intron 1 of 61)	MACF1	microtubule actin crosslinking factor 1	hyper	Run_1
cg19856520	chr1	39696676	39696676	*	5.23068	0.0682022	0.00371591	Intron (uc001cdc.2/23499, intron 1 of 61)	MACF1	microtubule actin crosslinking factor 1	hyper	Run_1
cg05320505	chr1	39724134	39724134	*	3.9219	0.0926326	0.025337	Intron (uc001cdc.2/23499, intron 5 of 61)	MACF1	microtubule actin crosslinking factor 1	hyper	Run_1
cg27580805	chr1	39794020	39794020	*	-3.88936	-0.129689	0.0265132	Promoter (2-3kb)	MACF1	microtubule actin crosslinking factor 1	hypo	Run_1
cg05534963	chr1	39794285	39794285	*	-4.44009	-0.0793796	0.0119852	Promoter (2-3kb)	MACF1	microtubule actin crosslinking factor 1	hypo	Run_1
cg05374241	chr1	39798100	39798100	*	-5.17154	-0.120291	0.00404952	Promoter (1-2kb)	MACF1	microtubule actin crosslinking factor 1	hypo	Run_1
cg04450104	chr1	39801118	39801118	*	-5.36581	-0.152436	0.00303207	Exon (uc031pmd.1/23499, exon 1 of 34)	MACF1	microtubule actin crosslinking factor 1	hypo	Run_1
cg00980362	chr1	39820405	39820405	*	3.70358	0.0776149	0.0345325	Intron (uc001cdc.2/23499, intron 38 of 61)	MACF1	microtubule actin crosslinking factor 1	hyper	Run_1
cg16181943	chr1	39861185	39861185	*	5.02944	0.167246	0.0049997	Intron (uc001cdc.2/23499, intron 51 of 61)	KIAA0754	KIAA0754	hyper	Run_1
cg10632917	chr1	39874994	39874994	*	3.77663	0.0519491	0.0311832	Promoter (<=1kb)	KIAA0754	KIAA0754	hyper	Run_1
cg00036110	chr1	40146660	40146660	*	4.39279	0.14893	0.0128739	3' UTR	NT5C1A	5'-nucleotidase, cytosolic IA	hyper	Run_1
cg27634629	chr1	40311152	40311152	*	-4.22076	-0.120988	0.0165394	Intron (uc001cec.4/54802, intron 6 of 8)	TRIT1	tRNA isopentenyltransferase 1	hypo	Run_1
cg12583369	chr1	40361910	40361910	*	3.71232	0.107974	0.0341025	3' UTR	MYCL	MYCL proto-oncogene, bHLH transcription factor	hyper	Run_1
cg08106973	chr1	40399833	40399833	*	4.63858	0.103753	0.00894986	Distal Intergenic	MFSD2A	major facilitator superfamily domain containing 2A	hyper	Run_1
cg20268381	chr1	40425741	40425741	*	5.25322	0.0754039	0.00359103	Intron (uc010ojb.1/84879, intron 3 of 12)	MFSD2A	major facilitator superfamily domain containing 2A	hyper	Run_1
cg24737531	chr1	40426487	40426487	*	3.76482	0.118958	0.0316946	Intron (uc010ojb.1/84879, intron 3 of 12)	MFSD2A	major facilitator superfamily domain containing 2A	hyper	Run_1
cg12928102	chr1	40446319	40446319	*	3.63213	0.104448	0.0381602	Distal Intergenic	MFSD2A	major facilitator superfamily domain containing 2A	hyper	Run_1
cg21397444	chr1	40461886	40461886	*	4.10987	0.123906	0.0193961	Distal Intergenic	MFSD2A	major facilitator superfamily domain containing 2A	hyper	Run_1
cg12194561	chr1	40540560	40540560	*	3.48817	0.031278	0.0466109	Intron (uc010ojf.1/5538, intron 6 of 6)	PPT1	palmitoyl-protein thioesterase 1	hyper	Run_1
cg04997743	chr1	40541062	40541062	*	3.77068	0.0886702	0.031444	Intron (uc010ojf.1/5538, intron 6 of 6)	PPT1	palmitoyl-protein thioesterase 1	hyper	Run_1
cg03828076	chr1	40626137	40626137	*	-3.73939	-0.0656377	0.0328401	Promoter (<=1kb)	RLF	RLF zinc finger	hypo	Run_1
cg18348226	chr1	40627080	40627080	*	-4.06466	-0.0742057	0.0207053	Promoter (<=1kb)	RLF	RLF zinc finger	hypo	Run_1
cg17101742	chr1	40633107	40633107	*	3.6722	0.100406	0.0360792	Intron (uc001cfc.4/6018, intron 1 of 7)	RLF	RLF zinc finger	hyper	Run_1
cg02054003	chr1	40652215	40652215	*	-4.33193	-0.119448	0.0140474	Intron (uc001cfc.4/6018, intron 1 of 7)	RLF	RLF zinc finger	hypo	Run_1
cg08200370	chr1	40708313	40708313	*	5.76623	0.0831586	0.0016847	Distal Intergenic	TMCO2	transmembrane and coiled-coil domains 2	hyper	Run_1
cg07063183	chr1	40779132	40779132	*	3.44158	0.0602286	0.0497463	Intron (uc001cfh.1/1298, intron 4 of 31)	COL9A2	collagen type IX alpha 2 chain	hyper	Run_1
cg04100190	chr1	40783264	40783264	*	3.53968	0.106508	0.0433527	Promoter (<=1kb)	COL9A2	collagen type IX alpha 2 chain	hyper	Run_1
cg23729340	chr1	40805521	40805521	*	4.69165	0.0653613	0.00827644	Distal Intergenic	COL9A2	collagen type IX alpha 2 chain	hyper	Run_1
cg24658548	chr1	40861387	40861387	*	4.17183	0.12009	0.0177669	Promoter (1-2kb)	SMAP2	small ArfGAP2	hyper	Run_1
cg00229231	chr1	40861911	40861911	*	6.53115	0.188332	0.000562005	Promoter (<=1kb)	SMAP2	small ArfGAP2	hyper	Run_1
cg24395217	chr1	40861980	40861980	*	9.00786	0.249488	2.25282e-05	Promoter (<=1kb)	SMAP2	small ArfGAP2	hyper	Run_1
cg05021121	chr1	40863166	40863166	*	4.64608	0.135499	0.00886104	Promoter (<=1kb)	SMAP2	small ArfGAP2	hyper	Run_1
cg01595555	chr1	40866148	40866148	*	-3.51604	-0.0739539	0.0448069	Intron (uc010ojh.2/64744, intron 1 of 7)	SMAP2	small ArfGAP2	hypo	Run_1
cg16948651	chr1	41005302	41005302	*	6.73464	0.205492	0.00042007	Intron (uc001cft.2/127396, intron 2 of 4)	ZNF684	zinc finger protein 684	hyper	Run_1
cg13247117	chr1	41118770	41118770	*	-3.55191	-0.0750063	0.0426369	Intron (uc001cfu.1/9783, intron 1 of 7)	RIMS3	regulating synaptic membrane exocytosis 3	hypo	Run_1
cg14413452	chr1	41165626	41165626	*	6.46355	0.156295	0.000621961	Intron (uc010ojm.1/4802, intron 1 of 4)	NFYC-AS1	NFYC antisense RNA 1	hyper	Run_1
cg22291279	chr1	41208516	41208516	*	-6.26998	-0.124582	0.000819676	Intron (uc010ojm.1/4802, intron 2 of 4)	NFYC	nuclear transcription factor Y subunit gamma	hypo	Run_1
cg12601395	chr1	41240656	41240656	*	-3.44726	-0.0698413	0.0493464	Distal Intergenic	KCNQ4	potassium voltage-gated channel subfamily Q member 4	hypo	Run_1
cg05791142	chr1	41332266	41332266	*	4.12306	0.107519	0.019036	Distal Intergenic	CITED4	Cbp/p300 interacting transactivator with Glu/Asp rich carboxy-terminal domain 4	hyper	Run_1
cg01004967	chr1	41372651	41372651	*	4.3658	0.0907445	0.0133864	Distal Intergenic	CITED4	Cbp/p300 interacting transactivator with Glu/Asp rich carboxy-terminal domain 4	hyper	Run_1
cg04837157	chr1	41405599	41405599	*	3.98864	0.103058	0.0230589	Distal Intergenic	CTPS1	CTP synthase 1	hyper	Run_1
cg06589222	chr1	41446660	41446660	*	-6.96881	-0.0747025	0.00030236	Promoter (<=1kb)	CTPS1	CTP synthase 1	hypo	Run_1
cg21900997	chr1	41624318	41624318	*	5.67765	0.0868488	0.00191872	Promoter (1-2kb)	SCMH1	Scm polycomb group protein homolog 1	hyper	Run_1
cg11674448	chr1	41711766	41711766	*	4.53706	0.0707519	0.0103891	Distal Intergenic	SCMH1	Scm polycomb group protein homolog 1	hyper	Run_1
cg05591231	chr1	41738760	41738760	*	-3.44081	-0.0927971	0.0497958	Distal Intergenic	SCMH1	Scm polycomb group protein homolog 1	hypo	Run_1
cg01193554	chr1	41846683	41846683	*	3.47087	0.0848024	0.0477542	Distal Intergenic	EDN2	endothelin 2	hyper	Run_1
cg16736826	chr1	41951512	41951512	*	-4.40154	-0.114225	0.012701	Promoter (1-2kb)	EDN2	endothelin 2	hypo	Run_1
cg24427649	chr1	41965606	41965606	*	3.56639	0.0798619	0.0418113	Distal Intergenic	EDN2	endothelin 2	hyper	Run_1
cg09160123	chr1	41981735	41981735	*	4.23196	0.0866477	0.0162681	Intron (uc001cgy.3/59269, intron 3 of 4)	EDN2	endothelin 2	hyper	Run_1
cg06473178	chr1	42003067	42003067	*	3.81869	0.0698329	0.0293705	Intron (uc001cgy.3/59269, intron 2 of 4)	HIVEP3	HIVEP zinc finger 3	hyper	Run_1
cg03123608	chr1	42039865	42039865	*	3.49465	0.0335016	0.0461934	Intron (uc001cgy.3/59269, intron 2 of 4)	HIVEP3	HIVEP zinc finger 3	hyper	Run_1
cg23795795	chr1	42044780	42044780	*	4.62167	0.0923327	0.00917685	Intron (uc001cgy.3/59269, intron 1 of 4)	HIVEP3	HIVEP zinc finger 3	hyper	Run_1
cg23407172	chr1	42085962	42085962	*	3.51288	0.0796387	0.045	Intron (uc001cgz.4/59269, intron 3 of 8)	HIVEP3	HIVEP zinc finger 3	hyper	Run_1
cg27559997	chr1	42105137	42105137	*	-4.10497	-0.127916	0.019541	Intron (uc001cgz.4/59269, intron 2 of 8)	HIVEP3	HIVEP zinc finger 3	hypo	Run_1
cg05207354	chr1	42107405	42107405	*	-3.66519	-0.112777	0.0364494	Intron (uc001cgz.4/59269, intron 2 of 8)	HIVEP3	HIVEP zinc finger 3	hypo	Run_1
cg15700829	chr1	42132921	42132921	*	-5.60629	-0.135466	0.00212638	Intron (uc001cgz.4/59269, intron 2 of 8)	HIVEP3	HIVEP zinc finger 3	hypo	Run_1
cg14038959	chr1	42136440	42136440	*	-5.76187	-0.194091	0.00169373	Intron (uc001cgz.4/59269, intron 2 of 8)	HIVEP3	HIVEP zinc finger 3	hypo	Run_1
cg24533227	chr1	42145514	42145514	*	5.03022	0.174533	0.00499563	Intron (uc001cgz.4/59269, intron 2 of 8)	HIVEP3	HIVEP zinc finger 3	hyper	Run_1
cg17111236	chr1	42175736	42175736	*	7.42274	0.106912	0.0001625	Intron (uc001cgz.4/59269, intron 1 of 8)	HIVEP3	HIVEP zinc finger 3	hyper	Run_1
cg01700078	chr1	42185277	42185277	*	3.69984	0.0904099	0.0347148	Intron (uc001cgz.4/59269, intron 1 of 8)	HIVEP3	HIVEP zinc finger 3	hyper	Run_1
cg24254842	chr1	42193353	42193353	*	-3.91656	-0.097792	0.0255114	Intron (uc001cgz.4/59269, intron 1 of 8)	HIVEP3	HIVEP zinc finger 3	hypo	Run_1
cg18881264	chr1	42201374	42201374	*	4.26257	0.0814793	0.0155658	Intron (uc001cgz.4/59269, intron 1 of 8)	HIVEP3	HIVEP zinc finger 3	hyper	Run_1
cg10677798	chr1	42215804	42215804	*	6.64845	0.186246	0.000475763	Intron (uc001cgz.4/59269, intron 1 of 8)	HIVEP3	HIVEP zinc finger 3	hyper	Run_1
cg21421170	chr1	42217814	42217814	*	-8.21199	-0.217111	5.89434e-05	Intron (uc001cgz.4/59269, intron 1 of 8)	HIVEP3	HIVEP zinc finger 3	hypo	Run_1
cg11357902	chr1	42234586	42234586	*	6.34297	0.112353	0.000740358	Intron (uc001cgz.4/59269, intron 1 of 8)	HIVEP3	HIVEP zinc finger 3	hyper	Run_1
cg24137438	chr1	42234721	42234721	*	5.22801	0.0962138	0.00373082	Intron (uc001cgz.4/59269, intron 1 of 8)	HIVEP3	HIVEP zinc finger 3	hyper	Run_1
cg05414516	chr1	42268969	42268969	*	10.2858	0.244524	5.78805e-06	Intron (uc001cgz.4/59269, intron 1 of 8)	HIVEP3	HIVEP zinc finger 3	hyper	Run_1
cg05118864	chr1	42270063	42270063	*	4.19524	0.079755	0.0171525	Intron (uc001cgz.4/59269, intron 1 of 8)	HIVEP3	HIVEP zinc finger 3	hyper	Run_1
cg04497870	chr1	42277284	42277284	*	-7.94208	-0.230843	8.2446e-05	Intron (uc001cgz.4/59269, intron 1 of 8)	HIVEP3	HIVEP zinc finger 3	hypo	Run_1
cg14290913	chr1	42289493	42289493	*	6.36079	0.17525	0.000721762	Intron (uc001cgz.4/59269, intron 1 of 8)	HIVEP3	HIVEP zinc finger 3	hyper	Run_1
cg13423554	chr1	42317463	42317463	*	3.61101	0.103849	0.0392708	Intron (uc001cgz.4/59269, intron 1 of 8)	HIVEP3	HIVEP zinc finger 3	hyper	Run_1
cg04464434	chr1	42325582	42325582	*	5.23869	0.152037	0.00367018	Intron (uc001cgz.4/59269, intron 1 of 8)	HIVEP3	HIVEP zinc finger 3	hyper	Run_1
cg13417104	chr1	42346852	42346852	*	3.62897	0.0869576	0.0383172	Intron (uc001cgz.4/59269, intron 1 of 8)	HIVEP3	HIVEP zinc finger 3	hyper	Run_1
cg01465596	chr1	42381916	42381916	*	5.50228	0.234127	0.00248148	Promoter (2-3kb)	HIVEP3	HIVEP zinc finger 3	hyper	Run_1
cg26038582	chr1	42384390	42384390	*	6.49572	0.137522	0.00059378	Promoter (<=1kb)	HIVEP3	HIVEP zinc finger 3	hyper	Run_1
cg05570491	chr1	42384437	42384437	*	3.56287	0.0945226	0.0419987	Promoter (<=1kb)	HIVEP3	HIVEP zinc finger 3	hyper	Run_1
cg15937073	chr1	42384564	42384564	*	5.58534	0.195886	0.00219627	Promoter (<=1kb)	HIVEP3	HIVEP zinc finger 3	hyper	Run_1
cg15644324	chr1	42384647	42384647	*	4.19363	0.140124	0.0171919	Promoter (<=1kb)	HIVEP3	HIVEP zinc finger 3	hyper	Run_1
cg08872577	chr1	42385480	42385480	*	-4.04124	-0.0658021	0.0214332	Promoter (<=1kb)	HIVEP3	HIVEP zinc finger 3	hypo	Run_1
cg16145216	chr1	42385662	42385662	*	-4.94661	-0.124133	0.00565668	Promoter (1-2kb)	HIVEP3	HIVEP zinc finger 3	hypo	Run_1
cg19362478	chr1	42420460	42420460	*	3.57969	0.0596269	0.0410313	Intron (uc001chb.2/59269, intron 1 of 3)	HIVEP3	HIVEP zinc finger 3	hyper	Run_1
cg07313701	chr1	42447165	42447165	*	6.80628	0.225811	0.000380211	Intron (uc001chb.2/59269, intron 1 of 3)	HIVEP3	HIVEP zinc finger 3	hyper	Run_1
cg18683618	chr1	42472407	42472407	*	4.66576	0.0918976	0.00860013	Intron (uc001chb.2/59269, intron 1 of 3)	HIVEP3	HIVEP zinc finger 3	hyper	Run_1
cg01664587	chr1	42483133	42483133	*	-3.49295	-0.138627	0.046304	Intron (uc001chb.2/59269, intron 1 of 3)	HIVEP3	HIVEP zinc finger 3	hypo	Run_1
cg26612618	chr1	42786125	42786125	*	3.91319	0.107074	0.0256348	Intron (uc001che.3/22887, intron 2 of 14)	FOXJ3	forkhead box J3	hyper	Run_1
cg15059257	chr1	43147884	43147884	*	4.10002	0.0456044	0.0196765	Promoter (<=1kb)	YBX1	Y-box binding protein 1	hyper	Run_1
cg03498373	chr1	43158968	43158968	*	3.63485	0.0546012	0.0380077	Intron (uc001chs.3/4904, intron 2 of 7)	YBX1	Y-box binding protein 1	hyper	Run_1
cg00917471	chr1	43228316	43228316	*	4.9212	0.187147	0.0058701	Intron (uc001chv.2/64175, intron 1 of 14)	P3H1	prolyl 3-hydroxylase 1	hyper	Run_1
cg11987455	chr1	43290834	43290834	*	4.95123	0.0816692	0.00561917	Promoter (<=1kb)	ERMAP	erythroblast membrane associated protein (Scianna blood group)	hyper	Run_1
cg04377912	chr1	43290841	43290841	*	4.09652	0.0753231	0.0197695	Promoter (<=1kb)	ERMAP	erythroblast membrane associated protein (Scianna blood group)	hyper	Run_1
cg08426081	chr1	43313732	43313732	*	-5.10581	-0.141584	0.00446318	Promoter (1-2kb)	ZNF691	zinc finger protein 691	hypo	Run_1
cg13121392	chr1	43401136	43401136	*	4.38827	0.138553	0.0129463	Intron (uc001cik.2/6513, intron 2 of 9)	SLC2A1-AS1	SLC2A1 antisense RNA 1	hyper	Run_1
cg09502149	chr1	43406792	43406792	*	-6.1918	-0.246953	0.000916616	Intron (uc001cik.2/6513, intron 2 of 9)	SLC2A1-AS1	SLC2A1 antisense RNA 1	hypo	Run_1
cg00737593	chr1	43422337	43422337	*	-3.72481	-0.110182	0.0335203	Promoter (2-3kb)	SLC2A1-AS1	SLC2A1 antisense RNA 1	hypo	Run_1
cg20282814	chr1	43423072	43423072	*	-5.20205	-0.200036	0.00387471	Promoter (1-2kb)	SLC2A1-AS1	SLC2A1 antisense RNA 1	hypo	Run_1
cg09322534	chr1	43427192	43427192	*	3.59121	0.0660593	0.040359	Promoter (2-3kb)	SLC2A1	solute carrier family 2 member 1	hyper	Run_1
cg00568910	chr1	43429380	43429380	*	5.11667	0.149287	0.00439283	Intron (uc001cil.3/440584, intron 1 of 3)	SLC2A1	solute carrier family 2 member 1	hyper	Run_1
cg23879061	chr1	43522157	43522157	*	3.47994	0.0832924	0.04715	Distal Intergenic	FAM183A	family with sequence similarity 183 member A	hyper	Run_1
cg05886987	chr1	43704823	43704823	*	4.83717	0.0791007	0.00668403	Intron (uc021omk.1/149465, intron 22 of 23)	TMEM125	transmembrane protein 125	hyper	Run_1
cg21606866	chr1	43735174	43735174	*	-3.50508	-0.0690498	0.0454991	Promoter (<=1kb)	TMEM125	transmembrane protein 125	hypo	Run_1
cg08697709	chr1	43759320	43759320	*	5.88746	0.157306	0.00141743	Distal Intergenic	TIE1	tyrosine kinase with immunoglobulin like and EGF like domains 1	hyper	Run_1
cg01095482	chr1	43765796	43765796	*	3.70369	0.0596949	0.034528	Promoter (<=1kb)	TIE1	tyrosine kinase with immunoglobulin like and EGF like domains 1	hyper	Run_1
cg26195652	chr1	43765944	43765944	*	3.49578	0.0459119	0.0461168	Promoter (<=1kb)	TIE1	tyrosine kinase with immunoglobulin like and EGF like domains 1	hyper	Run_1
cg13470063	chr1	43766206	43766206	*	6.58317	0.142237	0.000523615	Promoter (<=1kb)	TIE1	tyrosine kinase with immunoglobulin like and EGF like domains 1	hyper	Run_1
cg10965178	chr1	43766752	43766752	*	4.74574	0.0801392	0.00765533	Promoter (<=1kb)	TIE1	tyrosine kinase with immunoglobulin like and EGF like domains 1	hyper	Run_1
cg04902265	chr1	43783681	43783681	*	3.78861	0.0478163	0.0306675	Exon (uc001ciu.3/7075, exon 17 of 23)	TIE1	tyrosine kinase with immunoglobulin like and EGF like domains 1	hyper	Run_1
cg00470351	chr1	43825296	43825296	*	-5.05911	-0.119104	0.00478057	Promoter (<=1kb)	CDC20	cell division cycle 20	hypo	Run_1
cg19061929	chr1	43974691	43974691	*	5.12896	0.153923	0.00430992	Distal Intergenic	PTPRF	protein tyrosine phosphatase receptor type F	hyper	Run_1
cg02839334	chr1	43975323	43975323	*	4.33115	0.0815881	0.0140599	Distal Intergenic	PTPRF	protein tyrosine phosphatase receptor type F	hyper	Run_1
cg03356474	chr1	43995406	43995406	*	-3.45383	-0.0780511	0.0488809	Promoter (1-2kb)	PTPRF	protein tyrosine phosphatase receptor type F	hypo	Run_1
cg13763150	chr1	43999547	43999547	*	-3.59602	-0.0753926	0.0401086	Promoter (2-3kb)	PTPRF	protein tyrosine phosphatase receptor type F	hypo	Run_1
cg11851915	chr1	44060116	44060116	*	-3.82449	-0.0713104	0.0291278	Intron (uc001cjr.3/5792, intron 11 of 33)	PTPRF	protein tyrosine phosphatase receptor type F	hypo	Run_1
cg24503258	chr1	44171432	44171432	*	5.85653	0.129168	0.00148006	Promoter (<=1kb)	ST3GAL3	ST3 beta-galactoside alpha-2,3-sialyltransferase 3	hyper	Run_1
cg09989037	chr1	44300942	44300942	*	7.11192	0.147113	0.000245991	Intron (uc009vwu.1/6487, intron 5 of 7)	ARTN	artemin	hyper	Run_1
cg08381059	chr1	44302413	44302413	*	7.17773	0.149213	0.000224472	Intron (uc009vwu.1/6487, intron 5 of 7)	ARTN	artemin	hyper	Run_1
cg26568189	chr1	44330548	44330548	*	4.05955	0.0728205	0.0208533	Intron (uc009vwu.1/6487, intron 7 of 7)	ARTN	artemin	hyper	Run_1
cg26388182	chr1	44331632	44331632	*	-7.13099	-0.226151	0.000239493	Intron (uc009vwu.1/6487, intron 7 of 7)	ARTN	artemin	hypo	Run_1
cg22384188	chr1	44347398	44347398	*	3.61835	0.0962771	0.038883	Intron (uc009vwu.1/6487, intron 7 of 7)	ARTN	artemin	hyper	Run_1
cg13392029	chr1	44400749	44400749	*	-5.68845	-0.145991	0.00188812	Promoter (<=1kb)	ARTN	artemin	hypo	Run_1
cg01763605	chr1	44439160	44439160	*	-3.6169	-0.0427917	0.0389556	Promoter (1-2kb)	ATP6V0B	ATPase H+ transporting V0 subunit b	hypo	Run_1
cg07626763	chr1	44471852	44471852	*	-4.46901	-0.101389	0.0115042	Intron (uc009vxe.2/6536, intron 4 of 11)	SLC6A9	solute carrier family 6 member 9	hypo	Run_1
cg09212210	chr1	44579255	44579255	*	-4.58794	-0.121106	0.00962912	Intron (uc009vxf.1/128209, intron 2 of 2)	KLF17	Kruppel like factor 17	hypo	Run_1
cg09254171	chr1	44889594	44889594	*	3.9435	0.0811243	0.0245644	Promoter (<=1kb)	RNF220	ring finger protein 220	hyper	Run_1
cg06205476	chr1	45138266	45138266	*	4.33939	0.120507	0.0138908	Promoter (1-2kb)	TMEM53	transmembrane protein 53	hyper	Run_1
cg08037920	chr1	45189335	45189335	*	3.60982	0.0278747	0.0393389	Intron (uc001cmf.2/339541, intron 6 of 11)	KIF2C	kinesin family member 2C	hyper	Run_1
cg24306139	chr1	45190111	45190111	*	-3.83515	-0.111518	0.0286896	Intron (uc001cmf.2/339541, intron 8 of 11)	KIF2C	kinesin family member 2C	hypo	Run_1
cg08757915	chr1	45190117	45190117	*	-3.75502	-0.101318	0.032132	Intron (uc001cmf.2/339541, intron 8 of 11)	KIF2C	kinesin family member 2C	hypo	Run_1
cg07173823	chr1	45190519	45190519	*	-3.95792	-0.12277	0.0240619	Intron (uc001cmf.2/339541, intron 10 of 11)	KIF2C	kinesin family member 2C	hypo	Run_1
cg11433979	chr1	45195074	45195074	*	5.70066	0.0685323	0.00185531	Distal Intergenic	KIF2C	kinesin family member 2C	hyper	Run_1
cg13985198	chr1	45242073	45242073	*	-4.41598	-0.0577202	0.0124299	Promoter (<=1kb)	SNORD46	small nucleolar RNA, C/D box 46	hypo	Run_1
cg03043406	chr1	45242356	45242356	*	-4.016	-0.129111	0.0221969	Promoter (<=1kb)	SNORD46	small nucleolar RNA, C/D box 46	hypo	Run_1
cg13553147	chr1	45243960	45243960	*	3.47461	0.0840073	0.0474876	Promoter (<=1kb)	SNORD38B	small nucleolar RNA, C/D box 38B	hyper	Run_1
cg02072975	chr1	45249541	45249541	*	4.36186	0.0924458	0.0134552	3' UTR	BEST4	bestrophin 4	hyper	Run_1
cg10431481	chr1	45249875	45249875	*	4.03593	0.0642012	0.0216003	3' UTR	BEST4	bestrophin 4	hyper	Run_1
cg07368443	chr1	45265337	45265337	*	-6.01556	-0.145397	0.00117817	Promoter (<=1kb)	PLK3	polo like kinase 3	hypo	Run_1
cg17233819	chr1	45266782	45266782	*	-3.91091	-0.0501392	0.0257163	Promoter (<=1kb)	PLK3	polo like kinase 3	hypo	Run_1
cg26615736	chr1	45267159	45267159	*	-5.13841	-0.100601	0.00424869	Promoter (1-2kb)	PLK3	polo like kinase 3	hypo	Run_1
cg27583604	chr1	45267345	45267345	*	-9.76395	-0.21587	9.78765e-06	Promoter (1-2kb)	PLK3	polo like kinase 3	hypo	Run_1
cg22741248	chr1	45272979	45272979	*	-9.17575	-0.216812	1.89009e-05	Promoter (<=1kb)	TCTEX1D4	Tctex1 domain containing 4	hypo	Run_1
cg12492197	chr1	45273007	45273007	*	-6.8405	-0.108967	0.000362045	Promoter (<=1kb)	TCTEX1D4	Tctex1 domain containing 4	hypo	Run_1
cg26274118	chr1	45273277	45273277	*	-4.02679	-0.0715858	0.0218725	Promoter (<=1kb)	TCTEX1D4	Tctex1 domain containing 4	hypo	Run_1
cg17298989	chr1	45350531	45350531	*	4.21137	0.113898	0.0167739	Intron (uc001cmt.3/8891, intron 6 of 11)	PTCH2	patched 2	hyper	Run_1
cg00343666	chr1	45821490	45821490	*	3.73637	0.110867	0.032975	Intron (uc009vxr.1/10420, intron 3 of 8)	MUTYH	mutY DNA glycosylase	hyper	Run_1
cg23039677	chr1	45875131	45875131	*	-4.61486	-0.145142	0.00926239	Intron (uc009vxr.1/10420, intron 2 of 8)	TESK2	testis associated actin remodelling kinase 2	hypo	Run_1
cg10186336	chr1	45910779	45910779	*	5.30665	0.0750874	0.00330776	Intron (uc009vxr.1/10420, intron 1 of 8)	TESK2	testis associated actin remodelling kinase 2	hyper	Run_1
cg04981758	chr1	45954027	45954027	*	4.20706	0.0810369	0.016871	Promoter (2-3kb)	TESK2	testis associated actin remodelling kinase 2	hyper	Run_1
cg02879171	chr1	45955199	45955199	*	-5.53549	-0.167698	0.00235854	Promoter (1-2kb)	TESK2	testis associated actin remodelling kinase 2	hypo	Run_1
cg02881230	chr1	45988355	45988355	*	4.31755	0.126657	0.0143476	Promoter (<=1kb)	PRDX1	peroxiredoxin 1	hyper	Run_1
cg03231785	chr1	45989380	45989380	*	-3.88075	-0.093251	0.0268455	Promoter (<=1kb)	PRDX1	peroxiredoxin 1	hypo	Run_1
cg24873093	chr1	45991060	45991060	*	4.05789	0.112805	0.0209059	Promoter (2-3kb)	PRDX1	peroxiredoxin 1	hyper	Run_1
cg15765264	chr1	46002426	46002426	*	-5.32793	-0.113151	0.00320681	Distal Intergenic	PRDX1	peroxiredoxin 1	hypo	Run_1
cg24642151	chr1	46008530	46008530	*	5.61066	0.106368	0.00211101	Distal Intergenic	AKR1A1	aldo-keto reductase family 1 member A1	hyper	Run_1
cg00920579	chr1	46053811	46053811	*	3.82046	0.0811512	0.0293026	Intron (uc010olq.2/4678, intron 1 of 6)	NASP	nuclear autoantigenic sperm protein	hyper	Run_1
cg02278864	chr1	46074448	46074448	*	5.61386	0.124127	0.00210065	Promoter (2-3kb)	NASP	nuclear autoantigenic sperm protein	hyper	Run_1
cg17721068	chr1	46089850	46089850	*	3.85219	0.0903467	0.0279514	Promoter (<=1kb)	CCDC17	coiled-coil domain containing 17	hyper	Run_1
cg22584892	chr1	46268711	46268711	*	-4.36018	-0.105184	0.0134836	Promoter (<=1kb)	MAST2	microtubule associated serine/threonine kinase 2	hypo	Run_1
cg27447795	chr1	46309093	46309093	*	-4.17111	-0.0928972	0.017789	Intron (uc001cov.3/23139, intron 3 of 28)	MAST2	microtubule associated serine/threonine kinase 2	hypo	Run_1
cg16317481	chr1	46330597	46330597	*	3.70218	0.0711491	0.0346046	Promoter (<=1kb)	MAST2	microtubule associated serine/threonine kinase 2	hyper	Run_1
cg25654512	chr1	46353410	46353410	*	4.03977	0.100543	0.0214734	Intron (uc001cov.3/23139, intron 4 of 28)	MAST2	microtubule associated serine/threonine kinase 2	hyper	Run_1
cg15510965	chr1	46505350	46505350	*	3.77353	0.0839487	0.0313236	Downstream (<1kb)	PIK3R3	phosphoinositide-3-kinase regulatory subunit 3	hyper	Run_1
cg05322273	chr1	46632363	46632363	*	6.39804	0.103199	0.000683442	Intron (uc010olw.2/8503, intron 1 of 9)	TSPAN1	tetraspanin 1	hyper	Run_1
cg25369262	chr1	46649132	46649132	*	3.92212	0.122574	0.02533	Intron (uc001cpd.3/10103, intron 3 of 8)	PIK3R3	phosphoinositide-3-kinase regulatory subunit 3	hyper	Run_1
cg21407196	chr1	46751975	46751975	*	-6.08401	-0.17759	0.00107002	Exon (uc001cpn.3/10489, exon 4 of 10)	LRRC41	leucine rich repeat containing 41	hypo	Run_1
cg18736474	chr1	46770512	46770512	*	4.71663	0.102963	0.00798394	Promoter (1-2kb)	UQCRH	ubiquinol-cytochrome c reductase hinge protein	hyper	Run_1
cg24418947	chr1	46836023	46836023	*	3.6148	0.0989577	0.0390632	Distal Intergenic	FAAH	fatty acid amide hydrolase	hyper	Run_1
cg15958661	chr1	46839405	46839405	*	5.06165	0.0896002	0.0047614	Distal Intergenic	FAAH	fatty acid amide hydrolase	hyper	Run_1
cg01358522	chr1	46921287	46921287	*	-3.64497	-0.088738	0.0374826	Distal Intergenic	FAAHP1	fatty acid amide hydrolase pseudogene 1	hypo	Run_1
cg26660631	chr1	47015494	47015494	*	4.19329	0.114593	0.0172026	Promoter (<=1kb)	KNCN	kinocilin	hyper	Run_1
cg12919527	chr1	47060743	47060743	*	6.36715	0.180425	0.000715249	Intron (uc001cqb.4/8569, intron 1 of 13)	MKNK1	MAPK interacting serine/threonine kinase 1	hyper	Run_1
cg12394550	chr1	47125401	47125401	*	-4.24231	-0.205154	0.0160313	Intron (uc009vyk.3/64756, intron 3 of 9)	ATPAF1	ATP synthase mitochondrial F1 complex assembly factor 1	hypo	Run_1
cg18716014	chr1	47125994	47125994	*	-4.98376	-0.199982	0.00534868	Intron (uc009vyk.3/64756, intron 3 of 9)	ATPAF1	ATP synthase mitochondrial F1 complex assembly factor 1	hypo	Run_1
cg27392551	chr1	47136016	47136016	*	3.87606	0.0855987	0.0270301	Promoter (1-2kb)	TEX38	testis expressed 38	hyper	Run_1
cg17862901	chr1	47139557	47139557	*	-8.00211	-0.300995	7.66184e-05	Promoter (<=1kb)	EFCAB14-AS1	EFCAB14 antisense RNA 1	hypo	Run_1
cg23338468	chr1	47185152	47185152	*	3.63869	0.0178903	0.0377999	Promoter (<=1kb)	EFCAB14	EF-hand calcium binding domain 14	hyper	Run_1
cg17975941	chr1	47215835	47215835	*	-3.64119	-0.0462915	0.0376676	Distal Intergenic	EFCAB14	EF-hand calcium binding domain 14	hypo	Run_1
cg26372956	chr1	47234588	47234588	*	-5.36467	-0.0837748	0.00303756	Distal Intergenic	CYP4B1	cytochrome P450 family 4 subfamily B member 1	hypo	Run_1
cg00503298	chr1	47263713	47263713	*	-3.63359	-0.0990687	0.0380739	Promoter (<=1kb)	CYP4B1	cytochrome P450 family 4 subfamily B member 1	hypo	Run_1
cg15027165	chr1	47279985	47279985	*	-3.57987	-0.0741515	0.0410234	Exon (uc009vyl.1/1580, exon 7 of 8)	CYP4B1	cytochrome P450 family 4 subfamily B member 1	hypo	Run_1
cg15496956	chr1	47701206	47701206	*	4.7997	0.0771952	0.00706409	Intron (uc001crb.1/6491, intron 1 of 1)	TAL1	TAL bHLH transcription factor 1, erythroid differentiation factor	hyper	Run_1
cg09277376	chr1	47899676	47899676	*	4.4186	0.16194	0.0123809	Promoter (<=1kb)	FOXD2-AS1	FOXD2 adjacent opposite strand RNA 1	hyper	Run_1
cg09269866	chr1	47900197	47900197	*	3.69234	0.117201	0.0350483	Promoter (<=1kb)	FOXD2-AS1	FOXD2 adjacent opposite strand RNA 1	hyper	Run_1
cg15868302	chr1	47900327	47900327	*	6.91382	0.18555	0.000326328	Promoter (<=1kb)	FOXD2-AS1	FOXD2 adjacent opposite strand RNA 1	hyper	Run_1
cg11393040	chr1	47907054	47907054	*	-5.83358	-0.110451	0.00152686	Distal Intergenic	FOXD2	forkhead box D2	hypo	Run_1
cg17488625	chr1	47970762	47970762	*	-4.00603	-0.0797224	0.022503	Distal Intergenic	FOXD2	forkhead box D2	hypo	Run_1
cg09291520	chr1	47983557	47983557	*	-4.15381	-0.103442	0.0182365	Distal Intergenic	FOXD2	forkhead box D2	hypo	Run_1
cg25137711	chr1	48059173	48059173	*	-3.69309	-0.035879	0.0350142	Distal Intergenic	FOXD2	forkhead box D2	hypo	Run_1
cg12495736	chr1	48087199	48087199	*	-4.25581	-0.11925	0.0157149	Distal Intergenic	FOXD2	forkhead box D2	hypo	Run_1
cg10834192	chr1	48087368	48087368	*	-3.94878	-0.111643	0.024377	Distal Intergenic	FOXD2	forkhead box D2	hypo	Run_1
cg01802640	chr1	48174666	48174666	*	-3.47609	-0.0190078	0.0473917	Distal Intergenic	FOXD2	forkhead box D2	hypo	Run_1
cg03386595	chr1	48194304	48194304	*	-4.65723	-0.219723	0.00871884	Distal Intergenic	TRABD2B	TraB domain containing 2B	hypo	Run_1
cg23072638	chr1	48229689	48229689	*	-3.88426	-0.120506	0.0267092	3' UTR	TRABD2B	TraB domain containing 2B	hypo	Run_1
cg21212108	chr1	48231919	48231919	*	-4.3836	-0.128377	0.013041	Intron (uc021ong.1/388630, intron 6 of 6)	TRABD2B	TraB domain containing 2B	hypo	Run_1
cg01561904	chr1	48232430	48232430	*	-4.04298	-0.0971821	0.0213736	Intron (uc021ong.1/388630, intron 6 of 6)	TRABD2B	TraB domain containing 2B	hypo	Run_1
cg06101607	chr1	48283575	48283575	*	-3.47786	-0.101893	0.0472865	Intron (uc021ong.1/388630, intron 2 of 6)	TRABD2B	TraB domain containing 2B	hypo	Run_1
cg22918127	chr1	48306692	48306692	*	-4.15525	-0.0702139	0.0181932	Intron (uc021ong.1/388630, intron 2 of 6)	TRABD2B	TraB domain containing 2B	hypo	Run_1
cg18154417	chr1	48400073	48400073	*	-4.00951	-0.0865544	0.0223889	Intron (uc021ong.1/388630, intron 2 of 6)	TRABD2B	TraB domain containing 2B	hypo	Run_1
cg12758039	chr1	48447108	48447108	*	-3.47001	-0.0768609	0.0478192	Intron (uc021ong.1/388630, intron 2 of 6)	TRABD2B	TraB domain containing 2B	hypo	Run_1
cg10758369	chr1	48459236	48459236	*	-4.05568	-0.0885671	0.0209774	Intron (uc021ong.1/388630, intron 2 of 6)	TRABD2B	TraB domain containing 2B	hypo	Run_1
cg00983803	chr1	48575902	48575902	*	-3.58102	-0.113536	0.0409607	Intron (uc010omr.1/391037, intron 9 of 9)	SKINT1L	Skint1 like (pseudogene)	hypo	Run_1
cg27559378	chr1	48628705	48628705	*	-3.78037	-0.0448647	0.0310086	Intron (uc010omr.1/391037, intron 5 of 9)	SKINT1L	Skint1 like (pseudogene)	hypo	Run_1
cg00294940	chr1	48687524	48687524	*	-4.14645	-0.0844049	0.0184391	Promoter (<=1kb)	SLC5A9	solute carrier family 5 member 9	hypo	Run_1
cg05042706	chr1	48703955	48703955	*	-3.98499	-0.124202	0.0231799	Promoter (1-2kb)	SLC5A9	solute carrier family 5 member 9	hypo	Run_1
cg01201024	chr1	49120388	49120388	*	-3.9265	-0.104303	0.025185	Intron (uc001cru.2/84871, intron 7 of 13)	BEND5	BEN domain containing 5	hypo	Run_1
cg07985316	chr1	49526808	49526808	*	-3.66935	-0.0922111	0.0362263	Intron (uc001cru.2/84871, intron 4 of 13)	AGBL4	ATP/GTP binding protein like 4	hypo	Run_1
cg13070637	chr1	49615800	49615800	*	-3.6927	-0.0817944	0.0350317	Intron (uc001cru.2/84871, intron 4 of 13)	AGBL4	ATP/GTP binding protein like 4	hypo	Run_1
cg21801406	chr1	50459260	50459260	*	-3.70697	-0.109718	0.0343772	Intron (uc001cru.2/84871, intron 1 of 13)	AGBL4	ATP/GTP binding protein like 4	hypo	Run_1
cg20931033	chr1	50489577	50489577	*	-3.50976	-0.0515977	0.0452062	Promoter (<=1kb)	AGBL4	ATP/GTP binding protein like 4	hypo	Run_1
cg05759718	chr1	50489596	50489596	*	-3.77421	-0.0668525	0.0312933	Promoter (<=1kb)	AGBL4	ATP/GTP binding protein like 4	hypo	Run_1
cg05387519	chr1	50489730	50489730	*	-4.10507	-0.126438	0.0195381	Promoter (<=1kb)	AGBL4	ATP/GTP binding protein like 4	hypo	Run_1
cg13678973	chr1	50513870	50513870	*	-3.45939	-0.0726485	0.048512	Promoter (<=1kb)	ELAVL4	ELAV like RNA binding protein 4	hypo	Run_1
cg13909533	chr1	50568847	50568847	*	-3.46088	-0.110652	0.0484188	Promoter (<=1kb)	ELAVL4	ELAV like RNA binding protein 4	hypo	Run_1
cg26888153	chr1	50571845	50571845	*	-4.29952	-0.0701695	0.0147429	Promoter (<=1kb)	ELAVL4	ELAV like RNA binding protein 4	hypo	Run_1
cg20349753	chr1	50609199	50609199	*	-4.29316	-0.0420956	0.0148726	Intron (uc001cry.3/1996, intron 1 of 6)	ELAVL4	ELAV like RNA binding protein 4	hypo	Run_1
cg20962234	chr1	50620070	50620070	*	-4.95873	-0.0839465	0.00555917	Intron (uc001cry.3/1996, intron 2 of 6)	ELAVL4	ELAV like RNA binding protein 4	hypo	Run_1
cg12383142	chr1	50659449	50659449	*	-5.08131	-0.125164	0.00462359	Exon (uc001cry.3/1996, exon 4 of 7)	ELAVL4	ELAV like RNA binding protein 4	hypo	Run_1
cg05255531	chr1	50659453	50659453	*	-3.48177	-0.0666808	0.0470303	Exon (uc001cry.3/1996, exon 4 of 7)	ELAVL4	ELAV like RNA binding protein 4	hypo	Run_1
cg13280380	chr1	51190698	51190698	*	4.26361	0.147504	0.0155473	Intron (uc009vyw.1/11124, intron 6 of 15)	FAF1	Fas associated factor 1	hyper	Run_1
cg05184630	chr1	51434356	51434356	*	3.68072	0.0286994	0.0356353	Promoter (<=1kb)	CDKN2C	cyclin dependent kinase inhibitor 2C	hyper	Run_1
cg24659295	chr1	51680516	51680516	*	-3.6607	-0.100227	0.0366799	Distal Intergenic	RNF11	ring finger protein 11	hypo	Run_1
cg09941363	chr1	51730449	51730449	*	6.89069	0.18354	0.000337087	Intron (uc001csi.4/26994, intron 1 of 2)	RNF11	ring finger protein 11	hyper	Run_1
cg03224992	chr1	51750976	51750976	*	-8.10597	-0.268165	6.70936e-05	Downstream (1-2kb)	TTC39A	tetratricopeptide repeat domain 39A	hypo	Run_1
cg20698942	chr1	51910707	51910707	*	4.9229	0.211312	0.005859	Exon (uc001csq.1/2060, exon 11 of 25)	EPS15	epidermal growth factor receptor pathway substrate 15	hyper	Run_1
cg20312179	chr1	51981505	51981505	*	4.90091	0.157656	0.00605516	Intron (uc001csq.1/2060, intron 1 of 24)	EPS15	epidermal growth factor receptor pathway substrate 15	hyper	Run_1
cg04542977	chr1	51982669	51982669	*	6.16704	0.226211	0.000951073	Promoter (2-3kb)	EPS15	epidermal growth factor receptor pathway substrate 15	hyper	Run_1
cg03761216	chr1	51986130	51986130	*	5.57504	0.110521	0.00223096	Promoter (1-2kb)	EPS15	epidermal growth factor receptor pathway substrate 15	hyper	Run_1
cg01970336	chr1	51986254	51986254	*	4.92717	0.139632	0.00582459	Promoter (1-2kb)	EPS15	epidermal growth factor receptor pathway substrate 15	hyper	Run_1
cg25797670	chr1	52014992	52014992	*	4.15259	0.0863568	0.0182717	Distal Intergenic	OSBPL9	oxysterol binding protein like 9	hyper	Run_1
cg02964349	chr1	52035928	52035928	*	3.54908	0.0867441	0.0427875	Distal Intergenic	OSBPL9	oxysterol binding protein like 9	hyper	Run_1
cg18380403	chr1	52044354	52044354	*	4.46929	0.141807	0.0114995	Promoter (1-2kb)	OSBPL9	oxysterol binding protein like 9	hyper	Run_1
cg23370721	chr1	52094876	52094876	*	3.58705	0.0468283	0.0406179	Intron (uc001css.4/114883, intron 4 of 25)	OSBPL9	oxysterol binding protein like 9	hyper	Run_1
cg01187055	chr1	52132416	52132416	*	4.13648	0.0989136	0.0186956	Intron (uc001css.4/114883, intron 5 of 25)	OSBPL9	oxysterol binding protein like 9	hyper	Run_1
cg18496287	chr1	52259574	52259574	*	3.54053	0.066331	0.0433121	Intron (uc009vzb.3/4898, intron 24 of 30)	OSBPL9	oxysterol binding protein like 9	hyper	Run_1
cg00041014	chr1	52498044	52498044	*	-4.16311	-0.135688	0.0179931	Promoter (1-2kb)	KTI12	KTI12 chromatin associated homolog	hypo	Run_1
cg16060854	chr1	52537497	52537497	*	4.69133	0.131104	0.00828116	Intron (uc001ctk.3/91408, intron 3 of 5)	BTF3L4	basic transcription factor 3 like 4	hyper	Run_1
cg24482202	chr1	52607362	52607362	*	3.86262	0.0556708	0.0275379	Promoter (<=1kb)	ZFYVE9	zinc finger FYVE-type containing 9	hyper	Run_1
cg11803258	chr1	52730408	52730408	*	3.68515	0.0979326	0.0354215	Intron (uc001cto.4/9372, intron 5 of 18)	CC2D1B	coiled-coil and C2 domain containing 1B	hyper	Run_1
cg16090912	chr1	52798338	52798338	*	3.62967	0.0980481	0.0382816	Intron (uc001cto.4/9372, intron 13 of 18)	CC2D1B	coiled-coil and C2 domain containing 1B	hyper	Run_1
cg14519043	chr1	52985908	52985908	*	-10.3779	-0.50144	5.32221e-06	Intron (uc001ctx.2/23318, intron 2 of 29)	TUT4	terminal uridylyl transferase 4	hypo	Run_1
cg23928104	chr1	53035437	53035437	*	4.33063	0.102453	0.0140696	Distal Intergenic	TUT4	terminal uridylyl transferase 4	hyper	Run_1
cg19833985	chr1	53067944	53067944	*	3.60209	0.0430072	0.0397814	Promoter (<=1kb)	GPX7	glutathione peroxidase 7	hyper	Run_1
cg00065957	chr1	53099352	53099352	*	6.08557	0.0719341	0.00106852	Promoter (<=1kb)	SHISAL2A	shisa like 2A	hyper	Run_1
cg12527995	chr1	53103294	53103294	*	4.40758	0.0490401	0.0125895	Intron (uc001cuf.3/348378, intron 1 of 2)	SHISAL2A	shisa like 2A	hyper	Run_1
cg01887689	chr1	53128627	53128627	*	3.83426	0.0551664	0.0287267	Intron (uc001cug.1/348378, intron 3 of 4)	SHISAL2A	shisa like 2A	hyper	Run_1
cg02205936	chr1	53191046	53191046	*	-5.0638	-0.123986	0.0047503	Promoter (1-2kb)	ZYG11B	zyg-11 family member B, cell cycle regulator	hypo	Run_1
cg21888135	chr1	53758643	53758643	*	5.87915	0.147496	0.001432	Intron (uc001cvh.2/7804, intron 2 of 15)	LRP8	LDL receptor related protein 8	hyper	Run_1
cg24107728	chr1	53760337	53760337	*	-3.89944	-0.0874523	0.0261404	Intron (uc001cvh.2/7804, intron 2 of 15)	LRP8	LDL receptor related protein 8	hypo	Run_1
cg11950754	chr1	53782077	53782077	*	4.44077	0.117128	0.011976	Intron (uc001cvh.2/7804, intron 2 of 15)	LRP8	LDL receptor related protein 8	hyper	Run_1
cg12399350	chr1	53828495	53828495	*	-5.66964	-0.152998	0.00193834	Distal Intergenic	LRP8	LDL receptor related protein 8	hypo	Run_1
cg24375490	chr1	53834424	53834424	*	3.98741	0.0892482	0.0231008	Distal Intergenic	LRP8	LDL receptor related protein 8	hyper	Run_1
cg05252126	chr1	53879429	53879429	*	-5.9799	-0.0875151	0.00124138	Distal Intergenic	SLC25A3P1	solute carrier family 25 member 3 pseudogene 1	hypo	Run_1
cg07747557	chr1	53924748	53924748	*	-3.50934	-0.0380437	0.0452316	Promoter (<=1kb)	DMRTB1	DMRT like family B with proline rich C-terminal 1	hypo	Run_1
cg15122081	chr1	54056699	54056699	*	-3.91895	-0.0978608	0.025428	Intron (uc001cvr.1/148979, intron 3 of 9)	DMRTB1	DMRT like family B with proline rich C-terminal 1	hypo	Run_1
cg17416233	chr1	54143015	54143015	*	-3.50028	-0.0577963	0.0458178	Intron (uc001cvr.1/148979, intron 1 of 9)	GLIS1	GLIS family zinc finger 1	hypo	Run_1
cg14313328	chr1	54301402	54301402	*	3.75518	0.114772	0.0321264	Promoter (2-3kb)	NDC1	NDC1 transmembrane nucleoporin	hyper	Run_1
cg11533291	chr1	54335305	54335305	*	5.94753	0.124333	0.00130047	Intron (uc001cvu.3/54432, intron 7 of 10)	YIPF1	Yip1 domain family member 1	hyper	Run_1
cg25873615	chr1	54356260	54356260	*	-4.40498	-0.124557	0.0126358	Promoter (<=1kb)	YIPF1	Yip1 domain family member 1	hypo	Run_1
cg17734802	chr1	54358862	54358862	*	4.02624	0.102425	0.0218855	Promoter (<=1kb)	DIO1	iodothyronine deiodinase 1	hyper	Run_1
cg20460166	chr1	54423202	54423202	*	4.03252	0.0730587	0.0216942	Intron (uc001cwj.2/115353, intron 2 of 7)	LRRC42	leucine rich repeat containing 42	hyper	Run_1
cg06659338	chr1	54562040	54562040	*	4.01138	0.0884627	0.0223337	Exon (uc001cwt.1/127428, exon 5 of 5)	MIR4781	microRNA 4781	hyper	Run_1
cg16663424	chr1	54562396	54562396	*	4.88426	0.083804	0.0062139	3' UTR	MIR4781	microRNA 4781	hyper	Run_1
cg14765492	chr1	54572898	54572898	*	4.7423	0.114912	0.00769007	Intron (uc001cwu.1/127428, intron 4 of 4)	CDCP2	CUB domain containing protein 2	hyper	Run_1
cg21159128	chr1	54693933	54693933	*	3.99589	0.114295	0.022825	Exon (uc001cxe.4/23648, exon 17 of 18)	MRPL37	mitochondrial ribosomal protein L37	hyper	Run_1
cg24100560	chr1	54695487	54695487	*	-6.24552	-0.29344	0.00084827	Intron (uc001cxe.4/23648, intron 14 of 17)	MRPL37	mitochondrial ribosomal protein L37	hypo	Run_1
cg11632660	chr1	54696441	54696441	*	-3.61406	-0.174056	0.0390999	Intron (uc001cxe.4/23648, intron 14 of 17)	MRPL37	mitochondrial ribosomal protein L37	hypo	Run_1
cg02676247	chr1	54696549	54696549	*	-4.90614	-0.28626	0.00600431	Intron (uc001cxe.4/23648, intron 14 of 17)	MRPL37	mitochondrial ribosomal protein L37	hypo	Run_1
cg16990724	chr1	54704164	54704164	*	5.80876	0.131667	0.00158475	Intron (uc001cxe.4/23648, intron 14 of 17)	MRPL37	mitochondrial ribosomal protein L37	hyper	Run_1
cg18989524	chr1	54706899	54706899	*	3.65792	0.0466417	0.0368278	Intron (uc001cxe.4/23648, intron 12 of 17)	MRPL37	mitochondrial ribosomal protein L37	hyper	Run_1
cg19682405	chr1	54714460	54714460	*	3.61713	0.102021	0.0389494	Intron (uc001cxe.4/23648, intron 9 of 17)	MRPL37	mitochondrial ribosomal protein L37	hyper	Run_1
cg00112238	chr1	54719938	54719938	*	4.2802	0.115309	0.0151549	Intron (uc001cxe.4/23648, intron 7 of 17)	MRPL37	mitochondrial ribosomal protein L37	hyper	Run_1
cg09940675	chr1	54742754	54742754	*	-4.81169	-0.184924	0.00693293	Intron (uc001cxe.4/23648, intron 5 of 17)	MRPL37	mitochondrial ribosomal protein L37	hypo	Run_1
cg04103170	chr1	54749523	54749523	*	-6.68742	-0.229161	0.000449338	Intron (uc001cxe.4/23648, intron 4 of 17)	MRPL37	mitochondrial ribosomal protein L37	hypo	Run_1
cg09354961	chr1	54750597	54750597	*	-17.3165	-0.355119	3.98528e-08	Intron (uc001cxe.4/23648, intron 4 of 17)	MRPL37	mitochondrial ribosomal protein L37	hypo	Run_1
cg09101619	chr1	54750785	54750785	*	-8.49829	-0.323843	4.16803e-05	Intron (uc001cxe.4/23648, intron 4 of 17)	MRPL37	mitochondrial ribosomal protein L37	hypo	Run_1
cg11816048	chr1	54750911	54750911	*	-13.7525	-0.431115	3.35681e-07	Intron (uc001cxe.4/23648, intron 4 of 17)	MRPL37	mitochondrial ribosomal protein L37	hypo	Run_1
cg25884427	chr1	54751035	54751035	*	-7.48676	-0.327969	0.000149715	Intron (uc001cxe.4/23648, intron 4 of 17)	MRPL37	mitochondrial ribosomal protein L37	hypo	Run_1
cg19379103	chr1	54751576	54751576	*	-4.4932	-0.117791	0.011095	Intron (uc001cxe.4/23648, intron 4 of 17)	MRPL37	mitochondrial ribosomal protein L37	hypo	Run_1
cg24327307	chr1	54753071	54753071	*	-4.42276	-0.0906582	0.0123087	Intron (uc001cxe.4/23648, intron 4 of 17)	MRPL37	mitochondrial ribosomal protein L37	hypo	Run_1
cg16096432	chr1	54776890	54776890	*	5.70581	0.114285	0.00184195	Intron (uc001cxe.4/23648, intron 4 of 17)	SSBP3	single stranded DNA binding protein 3	hyper	Run_1
cg07812240	chr1	54809161	54809161	*	3.91325	0.0660425	0.0256322	Intron (uc001cxe.4/23648, intron 4 of 17)	SSBP3	single stranded DNA binding protein 3	hyper	Run_1
cg09890699	chr1	54821853	54821853	*	4.76163	0.146973	0.00748154	Intron (uc001cxe.4/23648, intron 4 of 17)	SSBP3	single stranded DNA binding protein 3	hyper	Run_1
cg06358171	chr1	54822008	54822008	*	5.25471	0.111815	0.00358429	Intron (uc001cxe.4/23648, intron 4 of 17)	SSBP3	single stranded DNA binding protein 3	hyper	Run_1
cg19963589	chr1	54822103	54822103	*	5.82451	0.0906499	0.00154775	Intron (uc001cxe.4/23648, intron 4 of 17)	SSBP3	single stranded DNA binding protein 3	hyper	Run_1
cg15139162	chr1	54823887	54823887	*	3.84198	0.086187	0.0283999	Intron (uc001cxe.4/23648, intron 4 of 17)	SSBP3	single stranded DNA binding protein 3	hyper	Run_1
cg02927682	chr1	54844424	54844424	*	7.23677	0.115889	0.000207152	Intron (uc001cxe.4/23648, intron 4 of 17)	SSBP3	single stranded DNA binding protein 3	hyper	Run_1
cg04561731	chr1	54869371	54869371	*	-4.15828	-0.0937374	0.0181188	Promoter (2-3kb)	SSBP3	single stranded DNA binding protein 3	hypo	Run_1
cg01715745	chr1	54930156	54930156	*	4.67418	0.115155	0.00848588	Distal Intergenic	SSBP3	single stranded DNA binding protein 3	hyper	Run_1
cg17085123	chr1	54943133	54943133	*	6.84824	0.155564	0.000358028	Distal Intergenic	ACOT11	acyl-CoA thioesterase 11	hyper	Run_1
cg00868131	chr1	54952901	54952901	*	5.38396	0.134527	0.00294813	Distal Intergenic	ACOT11	acyl-CoA thioesterase 11	hyper	Run_1
cg11715991	chr1	55012926	55012926	*	5.31383	0.118806	0.00327218	Promoter (<=1kb)	ACOT11	acyl-CoA thioesterase 11	hyper	Run_1
cg26753037	chr1	55013691	55013691	*	3.99559	0.109455	0.0228362	Promoter (<=1kb)	ACOT11	acyl-CoA thioesterase 11	hyper	Run_1
cg12854143	chr1	55013735	55013735	*	4.23452	0.107766	0.0162067	Promoter (<=1kb)	ACOT11	acyl-CoA thioesterase 11	hyper	Run_1
cg19806310	chr1	55151508	55151508	*	-4.85336	-0.109879	0.00651341	Promoter (<=1kb)	MROH7	maestro heat like repeat family member 7	hypo	Run_1
cg09419518	chr1	55182136	55182136	*	-4.15023	-0.137739	0.0183432	Promoter (<=1kb)	TTC4	tetratricopeptide repeat domain 4	hypo	Run_1
cg18793807	chr1	55251918	55251918	*	-3.69382	-0.0679981	0.0349794	Intron (uc009vzt.1/55001, intron 4 of 6)	TTC22	tetratricopeptide repeat domain 22	hypo	Run_1
cg20008667	chr1	55271681	55271681	*	3.47541	0.0212546	0.047432	Promoter (<=1kb)	LEXM	lymphocyte expansion molecule	hyper	Run_1
cg27168858	chr1	55351659	55351659	*	-5.79734	-0.16547	0.00161143	Promoter (<=1kb)	DHCR24	24-dehydrocholesterol reductase	hypo	Run_1
cg23517596	chr1	55437188	55437188	*	4.74682	0.159833	0.00764137	Distal Intergenic	TMEM61	transmembrane protein 61	hyper	Run_1
cg18384681	chr1	55462126	55462126	*	-3.6817	-0.0392586	0.0355866	Promoter (2-3kb)	BSND	barttin CLCNK type accessory subunit beta	hypo	Run_1
cg16363276	chr1	55617192	55617192	*	9.05981	0.267245	2.13179e-05	Intron (uc001cyg.4/23358, intron 13 of 64)	USP24	ubiquitin specific peptidase 24	hyper	Run_1
cg18722852	chr1	55621237	55621237	*	3.55375	0.0881631	0.0425328	Intron (uc001cyg.4/23358, intron 11 of 64)	USP24	ubiquitin specific peptidase 24	hyper	Run_1
cg03772567	chr1	55676815	55676815	*	13.4045	0.408042	3.79325e-07	Intron (uc001cyg.4/23358, intron 1 of 64)	USP24	ubiquitin specific peptidase 24	hyper	Run_1
cg02607723	chr1	55678590	55678590	*	7.04707	0.203729	0.000270765	Promoter (2-3kb)	USP24	ubiquitin specific peptidase 24	hyper	Run_1
cg00713294	chr1	55678649	55678649	*	5.37596	0.195003	0.00298458	Promoter (2-3kb)	USP24	ubiquitin specific peptidase 24	hyper	Run_1
cg27157881	chr1	55682591	55682591	*	5.63461	0.0880262	0.00203349	Promoter (1-2kb)	LOC100507634	uncharacterized LOC100507634	hyper	Run_1
cg17004733	chr1	55682652	55682652	*	9.72316	0.188092	1.01695e-05	Promoter (1-2kb)	LOC100507634	uncharacterized LOC100507634	hyper	Run_1
cg15198751	chr1	55683337	55683337	*	4.36091	0.102093	0.0134702	Promoter (2-3kb)	LOC100507634	uncharacterized LOC100507634	hyper	Run_1
cg26851805	chr1	55683355	55683355	*	7.64947	0.153741	0.000119863	Promoter (2-3kb)	LOC100507634	uncharacterized LOC100507634	hyper	Run_1
cg00765676	chr1	55683373	55683373	*	4.59395	0.0962353	0.00953708	Promoter (2-3kb)	LOC100507634	uncharacterized LOC100507634	hyper	Run_1
cg17620027	chr1	55754205	55754205	*	4.12412	0.100589	0.0190097	Distal Intergenic	MIR4422	microRNA 4422	hyper	Run_1
cg05241075	chr1	55776045	55776045	*	4.16605	0.115913	0.0179161	Distal Intergenic	MIR4422	microRNA 4422	hyper	Run_1
cg07048504	chr1	55829278	55829278	*	-4.11537	-0.0788137	0.0192525	Distal Intergenic	MIR4422	microRNA 4422	hypo	Run_1
cg08530445	chr1	55944299	55944299	*	-3.49896	-0.154249	0.0459005	Distal Intergenic	MIR4422	microRNA 4422	hypo	Run_1
cg09145993	chr1	55952111	55952111	*	-5.66501	-0.101794	0.00195145	Distal Intergenic	MIR4422	microRNA 4422	hypo	Run_1
cg10392572	chr1	56046489	56046489	*	-3.52331	-0.11782	0.0443585	Distal Intergenic	MIR4422	microRNA 4422	hypo	Run_1
cg22037030	chr1	56139081	56139081	*	-3.85735	-0.123891	0.0277493	Intron (uc001cyi.1/uc001cyi.1, intron 2 of 2)	MIR4422	microRNA 4422	hypo	Run_1
cg02670637	chr1	56184693	56184693	*	-3.7486	-0.0562057	0.0324155	Intron (uc001cyi.1/uc001cyi.1, intron 2 of 2)	MIR4422	microRNA 4422	hypo	Run_1
cg03108296	chr1	56185096	56185096	*	-5.41527	-0.0770273	0.00281433	Intron (uc001cyi.1/uc001cyi.1, intron 2 of 2)	MIR4422	microRNA 4422	hypo	Run_1
cg06071533	chr1	56192883	56192883	*	-3.80312	-0.0749552	0.0300358	Intron (uc001cyi.1/uc001cyi.1, intron 2 of 2)	MIR4422	microRNA 4422	hypo	Run_1
cg11482105	chr1	56241150	56241150	*	-4.29861	-0.151589	0.0147678	Distal Intergenic	MIR4422	microRNA 4422	hypo	Run_1
cg03873687	chr1	56494503	56494503	*	-3.46974	-0.0620739	0.0478415	Distal Intergenic	PLPP3	phospholipid phosphatase 3	hypo	Run_1
cg06929120	chr1	56530823	56530823	*	-4.93389	-0.105655	0.00577017	Distal Intergenic	PLPP3	phospholipid phosphatase 3	hypo	Run_1
cg24613770	chr1	56591170	56591170	*	-5.91362	-0.119098	0.0013686	Distal Intergenic	PLPP3	phospholipid phosphatase 3	hypo	Run_1
cg23353167	chr1	56601058	56601058	*	-4.20941	-0.0637131	0.0168178	Distal Intergenic	PLPP3	phospholipid phosphatase 3	hypo	Run_1
cg06197731	chr1	56645455	56645455	*	-4.76758	-0.120592	0.00741868	Distal Intergenic	PLPP3	phospholipid phosphatase 3	hypo	Run_1
cg15885139	chr1	56654760	56654760	*	-3.64202	-0.0606669	0.0376249	Distal Intergenic	PLPP3	phospholipid phosphatase 3	hypo	Run_1
cg08959771	chr1	56656917	56656917	*	-3.75894	-0.053586	0.0319373	Distal Intergenic	PLPP3	phospholipid phosphatase 3	hypo	Run_1
cg19623637	chr1	56724351	56724351	*	-3.46383	-0.0963433	0.048229	Distal Intergenic	PLPP3	phospholipid phosphatase 3	hypo	Run_1
cg02086690	chr1	56756750	56756750	*	-3.54507	-0.144147	0.0430415	Distal Intergenic	PLPP3	phospholipid phosphatase 3	hypo	Run_1
cg01737312	chr1	56879972	56879972	*	-3.8996	-0.0980793	0.026134	Distal Intergenic	PLPP3	phospholipid phosphatase 3	hypo	Run_1
cg23140760	chr1	56882058	56882058	*	-4.77962	-0.131208	0.0072848	Distal Intergenic	PLPP3	phospholipid phosphatase 3	hypo	Run_1
cg11611354	chr1	56913679	56913679	*	-3.48769	-0.143506	0.0466435	Distal Intergenic	PLPP3	phospholipid phosphatase 3	hypo	Run_1
cg00072675	chr1	56942628	56942628	*	-4.28127	-0.124579	0.0151333	Distal Intergenic	PLPP3	phospholipid phosphatase 3	hypo	Run_1
cg12973086	chr1	56947635	56947635	*	-5.09997	-0.123975	0.00450254	Distal Intergenic	PLPP3	phospholipid phosphatase 3	hypo	Run_1
cg23245237	chr1	56956422	56956422	*	-4.83955	-0.116959	0.00665962	Distal Intergenic	PLPP3	phospholipid phosphatase 3	hypo	Run_1
cg27398401	chr1	56976548	56976548	*	-3.47872	-0.105701	0.047225	Intron (uc001cyj.2/8613, intron 5 of 5)	PLPP3	phospholipid phosphatase 3	hypo	Run_1
cg20325850	chr1	56977724	56977724	*	-4.83	-0.0677729	0.00675313	Exon (uc001cyj.2/8613, exon 5 of 6)	PLPP3	phospholipid phosphatase 3	hypo	Run_1
cg11512515	chr1	57001816	57001816	*	-4.90552	-0.168051	0.0060106	Intron (uc001cyj.2/8613, intron 2 of 5)	PLPP3	phospholipid phosphatase 3	hypo	Run_1
cg18287495	chr1	57005363	57005363	*	-4.86524	-0.161094	0.00639864	Intron (uc001cyj.2/8613, intron 1 of 5)	PLPP3	phospholipid phosphatase 3	hypo	Run_1
cg10500503	chr1	57011246	57011246	*	-3.80958	-0.0929051	0.0297537	Intron (uc001cyj.2/8613, intron 1 of 5)	PLPP3	phospholipid phosphatase 3	hypo	Run_1
cg16243606	chr1	57018645	57018645	*	-3.88485	-0.127423	0.02669	Intron (uc001cyj.2/8613, intron 1 of 5)	PLPP3	phospholipid phosphatase 3	hypo	Run_1
cg26683198	chr1	57039392	57039392	*	-3.51994	-0.11689	0.0445523	Intron (uc001cyj.2/8613, intron 1 of 5)	PLPP3	phospholipid phosphatase 3	hypo	Run_1
cg20174314	chr1	57045870	57045870	*	3.7025	0.0926799	0.0345896	Promoter (<=1kb)	PLPP3	phospholipid phosphatase 3	hyper	Run_1
cg19669790	chr1	57154147	57154147	*	-6.00611	-0.198045	0.00119398	Intron (uc001cyk.4/5563, intron 2 of 8)	PRKAA2	protein kinase AMP-activated catalytic subunit alpha 2	hypo	Run_1
cg26975860	chr1	57590662	57590662	*	-8.55454	-0.327302	3.89569e-05	Intron (uc001cyq.1/1600, intron 3 of 13)	C8B	complement C8 beta chain	hypo	Run_1
cg00151176	chr1	57934955	57934955	*	-5.43753	-0.0795046	0.00272742	Intron (uc001cys.1/1600, intron 3 of 16)	DAB1	DAB adaptor protein 1	hypo	Run_1
cg00344270	chr1	58173482	58173482	*	-3.44134	-0.0925817	0.049767	Intron (uc001cys.1/1600, intron 2 of 16)	DAB1	DAB adaptor protein 1	hypo	Run_1
cg08628153	chr1	58221515	58221515	*	-3.77353	-0.100214	0.0313236	Intron (uc001cys.1/1600, intron 2 of 16)	DAB1	DAB adaptor protein 1	hypo	Run_1
cg10856506	chr1	58856650	58856650	*	5.11207	0.0911123	0.00442181	Intron (uc001cyt.1/1600, intron 3 of 20)	DAB1	DAB adaptor protein 1	hyper	Run_1
cg21113746	chr1	59039556	59039556	*	-3.92269	-0.125794	0.0253157	Downstream (1-2kb)	TACSTD2	tumor associated calcium signal transducer 2	hypo	Run_1
cg10840704	chr1	59058639	59058639	*	-3.76434	-0.0803659	0.0317105	Distal Intergenic	TACSTD2	tumor associated calcium signal transducer 2	hypo	Run_1
cg16951984	chr1	59084175	59084175	*	4.53208	0.111128	0.0104611	Distal Intergenic	TACSTD2	tumor associated calcium signal transducer 2	hyper	Run_1
cg13432945	chr1	59193388	59193388	*	4.58704	0.0748308	0.00964196	Distal Intergenic	MYSM1	Myb like, SWIRM and MPN domains 1	hyper	Run_1
cg23492218	chr1	59198555	59198555	*	3.45221	0.106069	0.0489858	Distal Intergenic	MYSM1	Myb like, SWIRM and MPN domains 1	hyper	Run_1
cg14318145	chr1	59215253	59215253	*	5.74525	0.120188	0.0017343	Distal Intergenic	JUN	Jun proto-oncogene, AP-1 transcription factor subunit	hyper	Run_1
cg24425829	chr1	59250882	59250882	*	4.4709	0.0984384	0.0114719	Promoter (<=1kb)	LINC01135	long intergenic non-protein coding RNA 1135	hyper	Run_1
cg10472021	chr1	59271497	59271497	*	3.43938	0.0934578	0.0498853	Intron (uc001czf.2/100131060, intron 1 of 3)	LINC01135	long intergenic non-protein coding RNA 1135	hyper	Run_1
cg17381727	chr1	59347406	59347406	*	4.30108	0.117148	0.0147108	Intron (uc001czf.2/100131060, intron 1 of 3)	LINC01135	long intergenic non-protein coding RNA 1135	hyper	Run_1
cg15818692	chr1	59349784	59349784	*	5.03647	0.117602	0.0049495	Intron (uc001czf.2/100131060, intron 1 of 3)	LINC01135	long intergenic non-protein coding RNA 1135	hyper	Run_1
cg02726617	chr1	59362343	59362343	*	4.59743	0.109943	0.00949318	Intron (uc001czf.2/100131060, intron 3 of 3)	LINC01135	long intergenic non-protein coding RNA 1135	hyper	Run_1
cg18616979	chr1	59362522	59362522	*	4.71799	0.14034	0.00796754	Intron (uc001czf.2/100131060, intron 3 of 3)	LINC01135	long intergenic non-protein coding RNA 1135	hyper	Run_1
cg16053889	chr1	59362544	59362544	*	6.37976	0.164463	0.000701989	Intron (uc001czf.2/100131060, intron 3 of 3)	LINC01135	long intergenic non-protein coding RNA 1135	hyper	Run_1
cg01451760	chr1	59362552	59362552	*	6.41187	0.160603	0.000669513	Intron (uc001czf.2/100131060, intron 3 of 3)	LINC01135	long intergenic non-protein coding RNA 1135	hyper	Run_1
cg02660895	chr1	59362893	59362893	*	3.61327	0.0550891	0.0391395	Intron (uc001czf.2/100131060, intron 3 of 3)	LINC01135	long intergenic non-protein coding RNA 1135	hyper	Run_1
cg22179806	chr1	59388038	59388038	*	3.78248	0.0957949	0.0309313	Distal Intergenic	LINC01135	long intergenic non-protein coding RNA 1135	hyper	Run_1
cg17631709	chr1	59395653	59395653	*	-4.50067	-0.0686391	0.010973	Distal Intergenic	LINC01135	long intergenic non-protein coding RNA 1135	hypo	Run_1
cg17171539	chr1	59398690	59398690	*	5.44474	0.171693	0.00270246	Distal Intergenic	LINC01135	long intergenic non-protein coding RNA 1135	hyper	Run_1
cg15393941	chr1	59408670	59408670	*	6.82022	0.339871	0.000372955	Distal Intergenic	LINC01135	long intergenic non-protein coding RNA 1135	hyper	Run_1
cg08461876	chr1	59437584	59437584	*	3.67166	0.0730184	0.0361026	Distal Intergenic	HSD52	uncharacterized LOC729467	hyper	Run_1
cg18768179	chr1	59471981	59471981	*	5.20618	0.0971623	0.00385279	Distal Intergenic	HSD52	uncharacterized LOC729467	hyper	Run_1
cg08939052	chr1	59491890	59491890	*	-4.48799	-0.163236	0.0111813	Distal Intergenic	HSD52	uncharacterized LOC729467	hypo	Run_1
cg25586273	chr1	59507539	59507539	*	3.57272	0.0970275	0.0414272	Distal Intergenic	HSD52	uncharacterized LOC729467	hyper	Run_1
cg12031641	chr1	59509582	59509582	*	5.96318	0.0589894	0.00127333	Distal Intergenic	HSD52	uncharacterized LOC729467	hyper	Run_1
cg15568628	chr1	59529453	59529453	*	5.60085	0.0740067	0.0021443	Distal Intergenic	HSD52	uncharacterized LOC729467	hyper	Run_1
cg03286870	chr1	59538163	59538163	*	5.04691	0.0510436	0.00486339	Distal Intergenic	HSD52	uncharacterized LOC729467	hyper	Run_1
cg08232135	chr1	59543798	59543798	*	4.85825	0.129603	0.00646474	Distal Intergenic	HSD52	uncharacterized LOC729467	hyper	Run_1
cg18581916	chr1	59543930	59543930	*	7.32773	0.179517	0.0001833	Distal Intergenic	HSD52	uncharacterized LOC729467	hyper	Run_1
cg22100356	chr1	59602398	59602398	*	3.44312	0.0806005	0.0496471	Intron (uc010ooq.2/729467, intron 1 of 2)	HSD52	uncharacterized LOC729467	hyper	Run_1
cg07623083	chr1	59742152	59742152	*	3.88532	0.0923783	0.0266694	Distal Intergenic	FGGY	FGGY carbohydrate kinase domain containing	hyper	Run_1
cg15085741	chr1	59758463	59758463	*	4.85718	0.134018	0.00647513	Distal Intergenic	FGGY	FGGY carbohydrate kinase domain containing	hyper	Run_1
cg00414191	chr1	59763019	59763019	*	-4.45668	-0.0505417	0.0117091	Promoter (<=1kb)	FGGY	FGGY carbohydrate kinase domain containing	hypo	Run_1
cg04752794	chr1	59775255	59775255	*	3.9596	0.0770682	0.0240077	Promoter (<=1kb)	FGGY	FGGY carbohydrate kinase domain containing	hyper	Run_1
cg10261371	chr1	59782515	59782515	*	6.15185	0.117759	0.000971482	Intron (uc001czg.2/55277, intron 1 of 8)	FGGY	FGGY carbohydrate kinase domain containing	hyper	Run_1
cg23670353	chr1	59833489	59833489	*	5.99078	0.127729	0.00122263	Intron (uc001czg.2/55277, intron 3 of 8)	FGGY	FGGY carbohydrate kinase domain containing	hyper	Run_1
cg06543055	chr1	59903010	59903010	*	5.35522	0.086867	0.00308049	Intron (uc001czg.2/55277, intron 4 of 8)	FGGY	FGGY carbohydrate kinase domain containing	hyper	Run_1
cg12936304	chr1	59943123	59943123	*	-5.59097	-0.163534	0.0021772	Intron (uc001czg.2/55277, intron 5 of 8)	FGGY	FGGY carbohydrate kinase domain containing	hypo	Run_1
cg25834201	chr1	59949993	59949993	*	4.61981	0.149547	0.00919894	Intron (uc001czg.2/55277, intron 5 of 8)	FGGY	FGGY carbohydrate kinase domain containing	hyper	Run_1
cg11157185	chr1	59966003	59966003	*	3.69971	0.114441	0.0347177	Intron (uc001czg.2/55277, intron 5 of 8)	FGGY	FGGY carbohydrate kinase domain containing	hyper	Run_1
cg15591629	chr1	60018296	60018296	*	3.61391	0.0663078	0.0391026	Intron (uc001czg.2/55277, intron 6 of 8)	FGGY	FGGY carbohydrate kinase domain containing	hyper	Run_1
cg08850729	chr1	60036715	60036715	*	3.75482	0.122849	0.0321383	Intron (uc001czg.2/55277, intron 7 of 8)	FGGY	FGGY carbohydrate kinase domain containing	hyper	Run_1
cg13027729	chr1	60111585	60111585	*	3.6163	0.0824377	0.0389862	Intron (uc001czh.2/55277, intron 12 of 16)	MIR4711	microRNA 4711	hyper	Run_1
cg03448068	chr1	60140450	60140450	*	6.25665	0.140688	0.000835223	Intron (uc001czh.2/55277, intron 15 of 16)	MIR4711	microRNA 4711	hyper	Run_1
cg19746186	chr1	60158474	60158474	*	4.3041	0.134499	0.0146506	Intron (uc001czh.2/55277, intron 15 of 16)	MIR4711	microRNA 4711	hyper	Run_1
cg11739152	chr1	60162642	60162642	*	4.51959	0.156351	0.0106652	Intron (uc001czh.2/55277, intron 15 of 16)	MIR4711	microRNA 4711	hyper	Run_1
cg14788673	chr1	60164280	60164280	*	4.01019	0.13108	0.0223718	Intron (uc001czh.2/55277, intron 16 of 16)	MIR4711	microRNA 4711	hyper	Run_1
cg00502597	chr1	60197222	60197222	*	3.94524	0.117861	0.0244939	Promoter (1-2kb)	MIR4711	microRNA 4711	hyper	Run_1
cg13974615	chr1	60209701	60209701	*	5.47427	0.134392	0.00259051	Intron (uc001czi.4/55277, intron 14 of 15)	MIR4711	microRNA 4711	hyper	Run_1
cg20935542	chr1	60474562	60474562	*	-3.63602	-0.0728166	0.0379421	Promoter (<=1kb)	C1orf87	chromosome 1 open reading frame 87	hypo	Run_1
cg13180811	chr1	60854239	60854239	*	-3.8201	-0.0947775	0.0293121	Distal Intergenic	C1orf87	chromosome 1 open reading frame 87	hypo	Run_1
cg20289943	chr1	60857602	60857602	*	-3.45972	-0.138786	0.0484892	Distal Intergenic	C1orf87	chromosome 1 open reading frame 87	hypo	Run_1
cg15987934	chr1	61371803	61371803	*	-3.90555	-0.100479	0.0259263	Distal Intergenic	NFIA	nuclear factor I A	hypo	Run_1
cg06157732	chr1	61506847	61506847	*	-5.62465	-0.098998	0.00206627	Distal Intergenic	NFIA	nuclear factor I A	hypo	Run_1
cg03451574	chr1	61542546	61542546	*	3.51447	0.0354869	0.0449085	Promoter (<=1kb)	NFIA	nuclear factor I A	hyper	Run_1
cg12339583	chr1	61548309	61548309	*	4.13769	0.0434978	0.0186654	Promoter (<=1kb)	NFIA	nuclear factor I A	hyper	Run_1
cg22578119	chr1	61636452	61636452	*	3.69076	0.125324	0.0351338	Intron (uc001czy.3/4774, intron 2 of 10)	NFIA	nuclear factor I A	hyper	Run_1
cg16203995	chr1	61676746	61676746	*	3.99098	0.166068	0.0229773	Intron (uc001czy.3/4774, intron 2 of 10)	NFIA	nuclear factor I A	hyper	Run_1
cg03486096	chr1	61719792	61719792	*	5.18522	0.109099	0.00396629	Intron (uc001czy.3/4774, intron 2 of 10)	NFIA	nuclear factor I A	hyper	Run_1
cg24150404	chr1	61720620	61720620	*	3.89993	0.110201	0.0261222	Intron (uc001czy.3/4774, intron 2 of 10)	NFIA	nuclear factor I A	hyper	Run_1
cg08894594	chr1	62208631	62208631	*	-3.47009	-0.103636	0.0478129	Promoter (<=1kb)	PATJ	PATJ crumbs cell polarity complex component	hypo	Run_1
cg11228388	chr1	62625859	62625859	*	4.19191	0.208709	0.0172335	Intron (uc001dab.3/10207, intron 42 of 42)	L1TD1	LINE1 type transposase domain containing 1	hyper	Run_1
cg04211018	chr1	62783533	62783533	*	-3.66666	-0.100522	0.036368	Promoter (1-2kb)	KANK4	KN motif and ankyrin repeat domains 4	hypo	Run_1
cg12262409	chr1	62850360	62850360	*	-3.76989	-0.0515924	0.0314674	Distal Intergenic	USP1	ubiquitin specific peptidase 1	hypo	Run_1
cg01291285	chr1	63001286	63001286	*	4.51179	0.107907	0.0107936	Promoter (<=1kb)	DOCK7	dedicator of cytokinesis 7	hyper	Run_1
cg10583485	chr1	63150905	63150905	*	4.07127	0.100384	0.0205159	Intron (uc001dan.4/85440, intron 1 of 48)	DOCK7	dedicator of cytokinesis 7	hyper	Run_1
cg01097102	chr1	63151692	63151692	*	4.86795	0.084359	0.00637322	Promoter (2-3kb)	DOCK7	dedicator of cytokinesis 7	hyper	Run_1
cg15832574	chr1	63901727	63901727	*	4.42452	0.114088	0.012275	Intron (uc021oof.1/29929, intron 14 of 14)	ALG6	ALG6 alpha-1,3-glucosyltransferase	hyper	Run_1
cg05804190	chr1	64088703	64088703	*	3.47202	0.0736982	0.0476738	Promoter (<=1kb)	PGM1	phosphoglucomutase 1	hyper	Run_1
cg24660450	chr1	64088820	64088820	*	4.88588	0.0847271	0.00619834	Promoter (<=1kb)	PGM1	phosphoglucomutase 1	hyper	Run_1
cg20252015	chr1	64100814	64100814	*	-3.46216	-0.0589575	0.0483433	Intron (uc001dbh.3/5236, intron 5 of 10)	PGM1	phosphoglucomutase 1	hypo	Run_1
cg09725852	chr1	64283610	64283610	*	-3.43817	-0.0564563	0.0499767	Intron (uc001dbi.4/4919, intron 1 of 6)	ROR1	receptor tyrosine kinase like orphan receptor 1	hypo	Run_1
cg24052817	chr1	64355752	64355752	*	-3.74066	-0.138351	0.0327824	Intron (uc001dbi.4/4919, intron 1 of 6)	ROR1	receptor tyrosine kinase like orphan receptor 1	hypo	Run_1
cg26459904	chr1	64380706	64380706	*	-3.77592	-0.0450364	0.0312092	Intron (uc001dbi.4/4919, intron 1 of 6)	ROR1	receptor tyrosine kinase like orphan receptor 1	hypo	Run_1
cg11724942	chr1	64425375	64425375	*	-4.49041	-0.110622	0.0111399	Intron (uc001dbi.4/4919, intron 1 of 6)	ROR1	receptor tyrosine kinase like orphan receptor 1	hypo	Run_1
cg01023592	chr1	64435362	64435362	*	-5.26829	-0.129483	0.00350819	Intron (uc001dbi.4/4919, intron 1 of 6)	ROR1	receptor tyrosine kinase like orphan receptor 1	hypo	Run_1
cg08835468	chr1	64548401	64548401	*	-3.57322	-0.103492	0.0413966	Intron (uc001dbi.4/4919, intron 4 of 6)	UBE2U	ubiquitin conjugating enzyme E2 U	hypo	Run_1
cg02425511	chr1	64637392	64637392	*	4.13938	0.103017	0.0186209	Intron (uc001dbj.3/4919, intron 8 of 8)	UBE2U	ubiquitin conjugating enzyme E2 U	hyper	Run_1
cg23068989	chr1	64689428	64689428	*	3.7665	0.113571	0.0316161	Intron (uc001dbn.1/148581, intron 6 of 8)	UBE2U	ubiquitin conjugating enzyme E2 U	hyper	Run_1
cg23863177	chr1	64811486	64811486	*	-5.29037	-0.122734	0.00339032	Distal Intergenic	CACHD1	cache domain containing 1	hypo	Run_1
cg26224018	chr1	64942153	64942153	*	3.88777	0.137833	0.0265733	Intron (uc001dbo.1/57685, intron 1 of 26)	CACHD1	cache domain containing 1	hyper	Run_1
cg14827054	chr1	64972080	64972080	*	-4.31654	-0.0911135	0.0143696	Promoter (<=1kb)	CACHD1	cache domain containing 1	hypo	Run_1
cg10815400	chr1	65210420	65210420	*	4.01552	0.0442772	0.0222143	Promoter (<=1kb)	RAVER2	ribonucleoprotein, PTB binding 2	hyper	Run_1
cg15472145	chr1	65294640	65294640	*	4.9267	0.0567451	0.00582968	Intron (uc001dbs.2/55225, intron 11 of 11)	JAK1	Janus kinase 1	hyper	Run_1
cg16250812	chr1	65299902	65299902	*	3.7804	0.0800123	0.0310082	3' UTR	JAK1	Janus kinase 1	hyper	Run_1
cg00153395	chr1	65327523	65327523	*	4.72936	0.109243	0.00783154	Intron (uc001dbu.1/3716, intron 8 of 24)	JAK1	Janus kinase 1	hyper	Run_1
cg09509075	chr1	65356979	65356979	*	3.7927	0.0798983	0.0304975	Intron (uc001dbu.1/3716, intron 1 of 24)	JAK1	Janus kinase 1	hyper	Run_1
cg07798602	chr1	65358393	65358393	*	-3.61151	-0.130357	0.0392407	Intron (uc001dbu.1/3716, intron 1 of 24)	JAK1	Janus kinase 1	hypo	Run_1
cg04593828	chr1	65361558	65361558	*	3.85485	0.0837558	0.0278434	Intron (uc001dbu.1/3716, intron 1 of 24)	JAK1	Janus kinase 1	hyper	Run_1
cg21319397	chr1	65376643	65376643	*	3.51064	0.0527062	0.045144	Intron (uc001dbu.1/3716, intron 1 of 24)	JAK1	Janus kinase 1	hyper	Run_1
cg21208522	chr1	65381098	65381098	*	4.36547	0.0930933	0.0133913	Intron (uc001dbu.1/3716, intron 1 of 24)	JAK1	Janus kinase 1	hyper	Run_1
cg14238919	chr1	65381747	65381747	*	5.42698	0.161955	0.00277071	Intron (uc001dbu.1/3716, intron 1 of 24)	JAK1	Janus kinase 1	hyper	Run_1
cg17994583	chr1	65383253	65383253	*	4.17183	0.052504	0.0177669	Intron (uc001dbu.1/3716, intron 1 of 24)	JAK1	Janus kinase 1	hyper	Run_1
cg09765463	chr1	65393430	65393430	*	6.00698	0.173624	0.00119258	Intron (uc001dbu.1/3716, intron 1 of 24)	JAK1	Janus kinase 1	hyper	Run_1
cg22945413	chr1	65399413	65399413	*	4.28879	0.176136	0.0149639	Intron (uc001dbu.1/3716, intron 1 of 24)	JAK1	Janus kinase 1	hyper	Run_1
cg12075498	chr1	65428216	65428216	*	4.00838	0.145683	0.0224241	Intron (uc001dbu.1/3716, intron 1 of 24)	JAK1	Janus kinase 1	hyper	Run_1
cg25005739	chr1	65525795	65525795	*	4.70379	0.109924	0.00813194	Promoter (1-2kb)	MIR101-1	microRNA 101-1	hyper	Run_1
cg00257455	chr1	65530538	65530538	*	3.69722	0.103329	0.0348285	Distal Intergenic	MIR101-1	microRNA 101-1	hyper	Run_1
cg13390284	chr1	65531864	65531864	*	10.308	0.232882	5.65231e-06	Distal Intergenic	MIR101-1	microRNA 101-1	hyper	Run_1
cg23399959	chr1	65541300	65541300	*	4.3307	0.0520987	0.0140696	Distal Intergenic	MIR101-1	microRNA 101-1	hyper	Run_1
cg06338511	chr1	65549912	65549912	*	8.26632	0.286311	5.51787e-05	Distal Intergenic	MIR101-1	microRNA 101-1	hyper	Run_1
cg18889956	chr1	65607135	65607135	*	4.44652	0.112586	0.0118726	Distal Intergenic	AK4	adenylate kinase 4	hyper	Run_1
cg10380652	chr1	65612850	65612850	*	3.67107	0.111267	0.0361333	Promoter (<=1kb)	AK4	adenylate kinase 4	hyper	Run_1
cg13297881	chr1	65614322	65614322	*	-3.51423	-0.0487412	0.0449188	Promoter (<=1kb)	AK4	adenylate kinase 4	hypo	Run_1
cg24049468	chr1	65615281	65615281	*	3.96275	0.175538	0.023901	Promoter (1-2kb)	AK4	adenylate kinase 4	hyper	Run_1
cg17537030	chr1	65619463	65619463	*	4.61224	0.0899195	0.00929682	Intron (uc001dby.3/205, intron 2 of 5)	AK4	adenylate kinase 4	hyper	Run_1
cg05493528	chr1	65631531	65631531	*	6.20407	0.182403	0.000900571	Intron (uc001dby.3/205, intron 2 of 5)	AK4	adenylate kinase 4	hyper	Run_1
cg04023465	chr1	65636328	65636328	*	4.49266	0.123261	0.0111017	Intron (uc001dby.3/205, intron 2 of 5)	AK4	adenylate kinase 4	hyper	Run_1
cg01995320	chr1	65640534	65640534	*	4.1157	0.194702	0.0192466	Intron (uc001dby.3/205, intron 2 of 5)	AK4	adenylate kinase 4	hyper	Run_1
cg05347379	chr1	65681585	65681585	*	7.3724	0.193641	0.00017388	Intron (uc001dby.3/205, intron 3 of 5)	DNAJC6	DnaJ heat shock protein family (Hsp40) member C6	hyper	Run_1
cg27271453	chr1	65699069	65699069	*	4.83506	0.131601	0.00670159	Distal Intergenic	DNAJC6	DnaJ heat shock protein family (Hsp40) member C6	hyper	Run_1
cg17876645	chr1	65713771	65713771	*	3.60647	0.070382	0.0395361	Distal Intergenic	DNAJC6	DnaJ heat shock protein family (Hsp40) member C6	hyper	Run_1
cg27037565	chr1	65730293	65730293	*	6.95648	0.223705	0.000308004	Promoter (<=1kb)	DNAJC6	DnaJ heat shock protein family (Hsp40) member C6	hyper	Run_1
cg04993276	chr1	65730339	65730339	*	9.72724	0.222785	1.01242e-05	Promoter (<=1kb)	DNAJC6	DnaJ heat shock protein family (Hsp40) member C6	hyper	Run_1
cg04567445	chr1	65730409	65730409	*	7.93305	0.267517	8.33667e-05	Promoter (<=1kb)	DNAJC6	DnaJ heat shock protein family (Hsp40) member C6	hyper	Run_1
cg09235539	chr1	65730481	65730481	*	5.96455	0.189927	0.00127073	Promoter (<=1kb)	DNAJC6	DnaJ heat shock protein family (Hsp40) member C6	hyper	Run_1
cg09082287	chr1	65730494	65730494	*	9.52725	0.262542	1.25604e-05	Promoter (<=1kb)	DNAJC6	DnaJ heat shock protein family (Hsp40) member C6	hyper	Run_1
cg24550010	chr1	65731107	65731107	*	8.35797	0.347517	4.94959e-05	Promoter (<=1kb)	DNAJC6	DnaJ heat shock protein family (Hsp40) member C6	hyper	Run_1
cg04994405	chr1	65731836	65731836	*	5.51633	0.136652	0.00242794	Promoter (1-2kb)	DNAJC6	DnaJ heat shock protein family (Hsp40) member C6	hyper	Run_1
cg20299703	chr1	65731886	65731886	*	5.83779	0.216908	0.00151872	Promoter (1-2kb)	DNAJC6	DnaJ heat shock protein family (Hsp40) member C6	hyper	Run_1
cg08179881	chr1	65735532	65735532	*	6.30693	0.130343	0.000777848	Intron (uc001dcc.1/9829, intron 1 of 11)	DNAJC6	DnaJ heat shock protein family (Hsp40) member C6	hyper	Run_1
cg17758446	chr1	65743541	65743541	*	4.80059	0.120638	0.00705438	Intron (uc001dcc.1/9829, intron 1 of 11)	DNAJC6	DnaJ heat shock protein family (Hsp40) member C6	hyper	Run_1
cg18357560	chr1	65755818	65755818	*	3.47543	0.111643	0.0474314	Intron (uc001dcc.1/9829, intron 1 of 11)	DNAJC6	DnaJ heat shock protein family (Hsp40) member C6	hyper	Run_1
cg12751142	chr1	65774564	65774564	*	4.33882	0.108101	0.0139021	Promoter (<=1kb)	DNAJC6	DnaJ heat shock protein family (Hsp40) member C6	hyper	Run_1
cg06864398	chr1	65774568	65774568	*	4.28564	0.114151	0.0150345	Promoter (<=1kb)	DNAJC6	DnaJ heat shock protein family (Hsp40) member C6	hyper	Run_1
cg19115737	chr1	65838476	65838476	*	5.06101	0.142586	0.00476544	Intron (uc001dcc.1/9829, intron 4 of 11)	LEPR	leptin receptor	hyper	Run_1
cg14685907	chr1	65844688	65844688	*	7.74432	0.23859	0.00010604	Intron (uc001dcc.1/9829, intron 4 of 11)	LEPR	leptin receptor	hyper	Run_1
cg15466952	chr1	65889855	65889855	*	-7.57749	-0.193979	0.000132246	Intron (uc009wao.3/54741, intron 1 of 2)	LEPROT	leptin receptor overlapping transcript	hypo	Run_1
cg11807188	chr1	65924844	65924844	*	4.74487	0.104769	0.00766134	Intron (uc001dcg.3/3953, intron 2 of 19)	LEPROT	leptin receptor overlapping transcript	hyper	Run_1
cg12277524	chr1	66278919	66278919	*	6.19543	0.116343	0.000911743	Intron (uc001dcn.3/5142, intron 1 of 16)	PDE4B	phosphodiesterase 4B	hyper	Run_1
cg04084875	chr1	66347114	66347114	*	4.20251	0.100242	0.0169795	Intron (uc001dcn.3/5142, intron 1 of 16)	PDE4B	phosphodiesterase 4B	hyper	Run_1
cg02110991	chr1	66370373	66370373	*	4.31316	0.125956	0.0144428	Intron (uc001dcn.3/5142, intron 1 of 16)	PDE4B	phosphodiesterase 4B	hyper	Run_1
cg23438137	chr1	66421007	66421007	*	6.29647	0.222814	0.00078906	Intron (uc001dcn.3/5142, intron 3 of 16)	PDE4B	phosphodiesterase 4B	hyper	Run_1
cg02510157	chr1	66635007	66635007	*	4.19423	0.104271	0.0171773	Intron (uc001dcn.3/5142, intron 3 of 16)	PDE4B	phosphodiesterase 4B	hyper	Run_1
cg23087531	chr1	66716368	66716368	*	5.2916	0.186685	0.00338336	Intron (uc001dcn.3/5142, intron 4 of 16)	PDE4B	phosphodiesterase 4B	hyper	Run_1
cg09972723	chr1	66733475	66733475	*	5.0264	0.108115	0.00502284	Intron (uc001dcn.3/5142, intron 7 of 16)	PDE4B	phosphodiesterase 4B	hyper	Run_1
cg00736744	chr1	66748057	66748057	*	-6.12956	-0.164381	0.00100275	Intron (uc001dcn.3/5142, intron 7 of 16)	PDE4B	phosphodiesterase 4B	hypo	Run_1
cg03874914	chr1	66751436	66751436	*	6.42281	0.281673	0.0006594	Intron (uc001dcn.3/5142, intron 7 of 16)	PDE4B	phosphodiesterase 4B	hyper	Run_1
cg09950966	chr1	66782613	66782613	*	3.87741	0.0933719	0.0269818	Intron (uc001dcn.3/5142, intron 7 of 16)	PDE4B	phosphodiesterase 4B	hyper	Run_1
cg23128263	chr1	66797473	66797473	*	3.76452	0.0720931	0.0317045	Promoter (<=1kb)	PDE4B	phosphodiesterase 4B	hyper	Run_1
cg13866577	chr1	66797481	66797481	*	6.83706	0.102925	0.000363344	Promoter (<=1kb)	PDE4B	phosphodiesterase 4B	hyper	Run_1
cg21198745	chr1	66817885	66817885	*	5.94156	0.192239	0.00131319	Promoter (2-3kb)	PDE4B	phosphodiesterase 4B	hyper	Run_1
cg13964104	chr1	66820623	66820623	*	6.55875	0.155481	0.000540678	Promoter (<=1kb)	PDE4B	phosphodiesterase 4B	hyper	Run_1
cg16219720	chr1	66822466	66822466	*	4.08544	0.109926	0.0201012	Promoter (2-3kb)	PDE4B	phosphodiesterase 4B	hyper	Run_1
cg04989278	chr1	66839134	66839134	*	3.67022	0.0920815	0.0361756	3' UTR	PDE4B	phosphodiesterase 4B	hyper	Run_1
cg06496769	chr1	66862507	66862507	*	5.12972	0.0975398	0.00430478	Distal Intergenic	PDE4B	phosphodiesterase 4B	hyper	Run_1
cg02554785	chr1	66867201	66867201	*	4.90837	0.175757	0.00598287	Distal Intergenic	PDE4B	phosphodiesterase 4B	hyper	Run_1
cg26453900	chr1	66868107	66868107	*	3.75527	0.0551453	0.0321229	Distal Intergenic	PDE4B	phosphodiesterase 4B	hyper	Run_1
cg14524190	chr1	66904465	66904465	*	3.5332	0.110905	0.0437329	Distal Intergenic	PDE4B	phosphodiesterase 4B	hyper	Run_1
cg11401948	chr1	66916371	66916371	*	6.01312	0.198511	0.00118179	Distal Intergenic	SGIP1	SH3GL interacting endocytic adaptor 1	hyper	Run_1
cg23217983	chr1	67018825	67018825	*	-5.50242	-0.107556	0.00248137	Intron (uc001dcr.3/84251, intron 1 of 24)	SGIP1	SH3GL interacting endocytic adaptor 1	hypo	Run_1
cg23328412	chr1	67091078	67091078	*	5.56722	0.191319	0.00225442	Intron (uc001dcr.3/84251, intron 1 of 24)	MIR3117	microRNA 3117	hyper	Run_1
cg17310653	chr1	67195311	67195311	*	4.33761	0.122812	0.0139273	Intron (uc001dcr.3/84251, intron 20 of 24)	TCTEX1D1	Tctex1 domain containing 1	hyper	Run_1
cg05430201	chr1	67205292	67205292	*	6.10047	0.159019	0.00104642	Intron (uc001dcr.3/84251, intron 22 of 24)	TCTEX1D1	Tctex1 domain containing 1	hyper	Run_1
cg11580118	chr1	67223914	67223914	*	4.56645	0.0997964	0.009939	Intron (uc001dcv.3/200132, intron 2 of 4)	TCTEX1D1	Tctex1 domain containing 1	hyper	Run_1
cg06788187	chr1	67240856	67240856	*	4.16021	0.0852192	0.0180717	Intron (uc001dcv.3/200132, intron 3 of 4)	TCTEX1D1	Tctex1 domain containing 1	hyper	Run_1
cg03278467	chr1	67631521	67631521	*	-4.27133	-0.232155	0.0153578	Promoter (<=1kb)	IL23R	interleukin 23 receptor	hypo	Run_1
cg13549101	chr1	67632012	67632012	*	-4.91754	-0.185511	0.00590156	Promoter (<=1kb)	IL23R	interleukin 23 receptor	hypo	Run_1
cg07842386	chr1	67632028	67632028	*	-3.50308	-0.131328	0.0456255	Promoter (<=1kb)	IL23R	interleukin 23 receptor	hypo	Run_1
cg11507636	chr1	67683095	67683095	*	5.91547	0.123737	0.00136524	Intron (uc009waz.3/149233, intron 6 of 10)	IL23R	interleukin 23 receptor	hyper	Run_1
cg01356829	chr1	67772896	67772896	*	-6.45381	-0.156572	0.000630508	Promoter (<=1kb)	IL12RB2	interleukin 12 receptor subunit beta 2	hypo	Run_1
cg19745415	chr1	67772986	67772986	*	-12.4757	-0.230893	8.77596e-07	Promoter (<=1kb)	IL12RB2	interleukin 12 receptor subunit beta 2	hypo	Run_1
cg00318756	chr1	67773020	67773020	*	-7.35415	-0.122381	0.000177439	Promoter (<=1kb)	IL12RB2	interleukin 12 receptor subunit beta 2	hypo	Run_1
cg09018107	chr1	67798929	67798929	*	-8.02891	-0.128569	7.40137e-05	Intron (uc001ddu.3/3595, intron 7 of 15)	IL12RB2	interleukin 12 receptor subunit beta 2	hypo	Run_1
cg09061423	chr1	67802018	67802018	*	-3.98034	-0.11092	0.02333	Intron (uc001ddu.3/3595, intron 7 of 15)	IL12RB2	interleukin 12 receptor subunit beta 2	hypo	Run_1
cg08365050	chr1	67804399	67804399	*	-4.59488	-0.111439	0.00952279	Intron (uc001ddu.3/3595, intron 8 of 15)	IL12RB2	interleukin 12 receptor subunit beta 2	hypo	Run_1
cg02566391	chr1	67805528	67805528	*	-5.76316	-0.0862434	0.0016909	Intron (uc001ddu.3/3595, intron 8 of 15)	IL12RB2	interleukin 12 receptor subunit beta 2	hypo	Run_1
cg04975399	chr1	67822225	67822225	*	6.5591	0.180796	0.000540448	Intron (uc001ddu.3/3595, intron 9 of 15)	IL12RB2	interleukin 12 receptor subunit beta 2	hyper	Run_1
cg24496563	chr1	67842041	67842041	*	4.73665	0.0795327	0.00775954	Intron (uc001ddu.3/3595, intron 12 of 15)	SERBP1	SERPINE1 mRNA binding protein 1	hyper	Run_1
cg24364144	chr1	67875067	67875067	*	3.47193	0.0696491	0.0476782	3' UTR	SERBP1	SERPINE1 mRNA binding protein 1	hyper	Run_1
cg16149786	chr1	67907035	67907035	*	6.21808	0.192335	0.000882004	Distal Intergenic	SERBP1	SERPINE1 mRNA binding protein 1	hyper	Run_1
cg00744902	chr1	68075944	68075944	*	3.60229	0.120623	0.0397696	Distal Intergenic	GADD45A	growth arrest and DNA damage inducible alpha	hyper	Run_1
cg13784017	chr1	68166689	68166689	*	-7.87089	-0.176423	9.08233e-05	Downstream (<1kb)	GADD45A	growth arrest and DNA damage inducible alpha	hypo	Run_1
cg01301798	chr1	68189397	68189397	*	5.13228	0.219901	0.00428821	Intron (uc001dea.2/55970, intron 2 of 3)	GADD45A	growth arrest and DNA damage inducible alpha	hyper	Run_1
cg15335278	chr1	68189919	68189919	*	3.62542	0.0464422	0.038516	Intron (uc001dea.2/55970, intron 2 of 3)	GADD45A	growth arrest and DNA damage inducible alpha	hyper	Run_1
cg05040656	chr1	68200130	68200130	*	5.67996	0.0909022	0.00191177	Intron (uc001dea.2/55970, intron 2 of 3)	GADD45A	growth arrest and DNA damage inducible alpha	hyper	Run_1
cg23232299	chr1	68212170	68212170	*	3.66281	0.0968587	0.0365727	Intron (uc001dea.2/55970, intron 2 of 3)	GADD45A	growth arrest and DNA damage inducible alpha	hyper	Run_1
cg03110901	chr1	68297586	68297586	*	4.17021	0.116201	0.0178121	Promoter (<=1kb)	GNG12-AS1	GNG12, DIRAS3 and WLS antisense RNA 1	hyper	Run_1
cg19677750	chr1	68340473	68340473	*	-3.99826	-0.0533797	0.022745	Intron (uc001deb.2/100289178, intron 1 of 9)	GNG12	G protein subunit gamma 12	hypo	Run_1
cg00487214	chr1	68349418	68349418	*	-4.12909	-0.0785466	0.0188909	Intron (uc001deb.2/100289178, intron 1 of 9)	GNG12	G protein subunit gamma 12	hypo	Run_1
cg02453666	chr1	68382161	68382161	*	-3.50322	-0.0690641	0.0456203	Intron (uc001deb.2/100289178, intron 1 of 9)	GNG12	G protein subunit gamma 12	hypo	Run_1
cg10516573	chr1	68662450	68662450	*	-6.72841	-0.249064	0.000423566	Promoter (2-3kb)	WLS	Wnt ligand secretion mediator	hypo	Run_1
cg07132966	chr1	68742237	68742237	*	-3.73874	-0.124548	0.0328729	Distal Intergenic	WLS	Wnt ligand secretion mediator	hypo	Run_1
cg14598989	chr1	68819247	68819247	*	-3.82744	-0.117176	0.02902	Distal Intergenic	RPE65	retinoid isomerohydrolase RPE65	hypo	Run_1
cg13591910	chr1	68916874	68916874	*	-3.86719	-0.0564274	0.0273585	Promoter (1-2kb)	RPE65	retinoid isomerohydrolase RPE65	hypo	Run_1
cg12658930	chr1	69552291	69552291	*	-3.66742	-0.129622	0.0363276	Distal Intergenic	LRRC7	leucine rich repeat containing 7	hypo	Run_1
cg17987458	chr1	69594804	69594804	*	-5.78705	-0.158648	0.00163522	Distal Intergenic	LRRC7	leucine rich repeat containing 7	hypo	Run_1
cg20031851	chr1	69715268	69715268	*	-4.49571	-0.087405	0.0110557	Distal Intergenic	LRRC7	leucine rich repeat containing 7	hypo	Run_1
cg10721728	chr1	70413734	70413734	*	-6.25745	-0.176312	0.000834497	Intron (uc001dep.3/57554, intron 6 of 24)	PIN1P1	peptidylprolyl cis/trans isomerase, NIMA-interacting 1 pseudogene 1	hypo	Run_1
cg10163157	chr1	70497805	70497805	*	-4.44389	-0.096582	0.0119163	Intron (uc001dep.3/57554, intron 16 of 24)	LRRC7	leucine rich repeat containing 7	hypo	Run_1
cg21681702	chr1	70500419	70500419	*	-4.32579	-0.110011	0.0141693	Promoter (1-2kb)	LRRC7	leucine rich repeat containing 7	hypo	Run_1
cg10805954	chr1	70881654	70881654	*	3.95757	0.0860375	0.0240702	Exon (uc009wbl.2/1491, exon 2 of 9)	CTH	cystathionine gamma-lyase	hyper	Run_1
cg07310052	chr1	70925342	70925342	*	4.13438	0.0921349	0.0187558	Distal Intergenic	CTH	cystathionine gamma-lyase	hyper	Run_1
cg07093570	chr1	70953380	70953380	*	5.06041	0.165335	0.00477	Distal Intergenic	CTH	cystathionine gamma-lyase	hyper	Run_1
cg02925615	chr1	70970229	70970229	*	-7.38986	-0.182455	0.000170011	Distal Intergenic	CTH	cystathionine gamma-lyase	hypo	Run_1
cg06940052	chr1	71048129	71048129	*	-3.72793	-0.0670612	0.0333591	Distal Intergenic	CTH	cystathionine gamma-lyase	hypo	Run_1
cg25415812	chr1	71412663	71412663	*	-4.85064	-0.0602744	0.00654184	Intron (uc001dfg.1/5733, intron 4 of 4)	ZRANB2-AS1	ZRANB2 antisense RNA 1	hypo	Run_1
cg12073709	chr1	72131812	72131812	*	-3.93971	-0.127345	0.0246954	Intron (uc001dfv.3/257194, intron 4 of 6)	NEGR1-IT1	NEGR1 intronic transcript 1	hypo	Run_1
cg05928873	chr1	72302970	72302970	*	-3.90011	-0.17163	0.0261202	Promoter (<=1kb)	NEGR1-IT1	NEGR1 intronic transcript 1	hypo	Run_1
cg03548170	chr1	72382645	72382645	*	-5.10977	-0.11448	0.0044372	Intron (uc001dfv.3/257194, intron 2 of 6)	NEGR1-IT1	NEGR1 intronic transcript 1	hypo	Run_1
cg17133340	chr1	73240762	73240762	*	-4.46003	-0.11742	0.011651	Distal Intergenic	NEGR1	neuronal growth regulator 1	hypo	Run_1
cg03531673	chr1	73240887	73240887	*	-3.48185	-0.104166	0.0470244	Distal Intergenic	NEGR1	neuronal growth regulator 1	hypo	Run_1
cg10638600	chr1	73311476	73311476	*	-3.90247	-0.112617	0.0260347	Distal Intergenic	NEGR1	neuronal growth regulator 1	hypo	Run_1
cg14795163	chr1	74620779	74620779	*	-4.62674	-0.154445	0.00910569	Intron (uc001dfy.4/127255, intron 4 of 7)	LRRIQ3	leucine rich repeats and IQ motif containing 3	hypo	Run_1
cg08710169	chr1	74969736	74969736	*	3.68935	0.0652709	0.035213	Intron (uc001dge.2/100526835, intron 25 of 26)	ERICH3	glutamate rich 3	hyper	Run_1
cg00843021	chr1	75100781	75100781	*	-3.66239	-0.132567	0.036594	Promoter (<=1kb)	ERICH3	glutamate rich 3	hypo	Run_1
cg17947676	chr1	75214929	75214929	*	-3.83759	-0.11283	0.0285849	Intron (uc001dgn.3/127253, intron 4 of 5)	CRYZ	crystallin zeta	hypo	Run_1
cg00664402	chr1	75863128	75863128	*	-3.76295	-0.086685	0.0317683	Intron (uc001dgr.2/204962, intron 3 of 25)	SLC44A5	solute carrier family 44 member 5	hypo	Run_1
cg24099155	chr1	75878689	75878689	*	-3.54245	-0.0761113	0.043189	Intron (uc001dgr.2/204962, intron 2 of 25)	SLC44A5	solute carrier family 44 member 5	hypo	Run_1
cg25768724	chr1	76258898	76258898	*	3.83105	0.141112	0.0288703	Promoter (<=1kb)	RABGGTB	Rab geranylgeranyltransferase subunit beta	hyper	Run_1
cg06346335	chr1	76489892	76489892	*	-4.5593	-0.131685	0.0100403	Distal Intergenic	ST6GALNAC3	ST6 N-acetylgalactosaminide alpha-2,6-sialyltransferase 3	hypo	Run_1
cg18810184	chr1	76541831	76541831	*	6.66204	0.176884	0.000467023	Promoter (1-2kb)	ST6GALNAC3	ST6 N-acetylgalactosaminide alpha-2,6-sialyltransferase 3	hyper	Run_1
cg07108118	chr1	76543815	76543815	*	4.32383	0.0924466	0.0142136	Intron (uc001dhg.4/256435, intron 1 of 3)	ST6GALNAC3	ST6 N-acetylgalactosaminide alpha-2,6-sialyltransferase 3	hyper	Run_1
cg25312440	chr1	76547234	76547234	*	3.63168	0.123887	0.0381811	Intron (uc001dhg.4/256435, intron 1 of 3)	ST6GALNAC3	ST6 N-acetylgalactosaminide alpha-2,6-sialyltransferase 3	hyper	Run_1
cg26450953	chr1	76735019	76735019	*	8.75777	0.197832	3.01692e-05	Intron (uc001dhg.4/256435, intron 1 of 3)	ST6GALNAC3	ST6 N-acetylgalactosaminide alpha-2,6-sialyltransferase 3	hyper	Run_1
cg12702354	chr1	77043128	77043128	*	3.46556	0.0859353	0.0481047	Intron (uc001dhh.2/256435, intron 3 of 4)	ST6GALNAC5	ST6 N-acetylgalactosaminide alpha-2,6-sialyltransferase 5	hyper	Run_1
cg10023676	chr1	77490150	77490150	*	-5.20031	-0.0855361	0.00388508	Intron (uc001dhi.3/81849, intron 2 of 4)	ST6GALNAC5	ST6 N-acetylgalactosaminide alpha-2,6-sialyltransferase 5	hypo	Run_1
cg02101285	chr1	77775079	77775079	*	6.6882	0.106573	0.000448846	Intron (uc001dhm.2/26289, intron 5 of 5)	AK5	adenylate kinase 5	hyper	Run_1
cg21487631	chr1	78006163	78006163	*	5.34541	0.112818	0.00312572	Intron (uc001dhn.3/26289, intron 13 of 13)	ZZZ3	zinc finger ZZ-type containing 3	hyper	Run_1
cg05145585	chr1	78021977	78021977	*	4.2716	0.0916962	0.015352	Intron (uc001dhn.3/26289, intron 13 of 13)	ZZZ3	zinc finger ZZ-type containing 3	hyper	Run_1
cg16225185	chr1	78056496	78056496	*	3.89474	0.0782907	0.026302	Intron (uc001dhp.3/26009, intron 1 of 10)	ZZZ3	zinc finger ZZ-type containing 3	hyper	Run_1
cg00332855	chr1	78353781	78353781	*	4.04462	0.0687276	0.0213257	Promoter (<=1kb)	NEXN	nexilin F-actin binding protein	hyper	Run_1
cg25701472	chr1	78392479	78392479	*	-4.64321	-0.145595	0.00889706	Exon (uc001dia.3/91624, exon 7 of 11)	NEXN	nexilin F-actin binding protein	hypo	Run_1
cg10840006	chr1	78499362	78499362	*	5.46878	0.130718	0.00260751	Distal Intergenic	GIPC2	GIPC PDZ domain containing family member 2	hyper	Run_1
cg19783196	chr1	78561550	78561550	*	3.74165	0.0719447	0.032742	Intron (uc001dik.3/54810, intron 3 of 5)	GIPC2	GIPC PDZ domain containing family member 2	hyper	Run_1
cg10618267	chr1	78689109	78689109	*	-4.23244	-0.0944212	0.0162565	Distal Intergenic	MGC27382	uncharacterized MGC27382	hypo	Run_1
cg00625670	chr1	78720303	78720303	*	-4.97643	-0.101146	0.00540564	Intron (uc001dil.1/149047, intron 3 of 5)	MGC27382	uncharacterized MGC27382	hypo	Run_1
cg22290135	chr1	78769377	78769377	*	-4.11611	-0.097005	0.0192355	Intron (uc009wcc.3/149047, intron 3 of 5)	MGC27382	uncharacterized MGC27382	hypo	Run_1
cg02681482	chr1	79378263	79378263	*	-4.41377	-0.092222	0.0124745	Intron (uc001diq.4/64123, intron 12 of 14)	ADGRL4	adhesion G protein-coupled receptor L4	hypo	Run_1
cg02730326	chr1	79383570	79383570	*	-3.51618	-0.053906	0.0448004	Exon (uc001diq.4/64123, exon 11 of 15)	ADGRL4	adhesion G protein-coupled receptor L4	hypo	Run_1
cg07692939	chr1	79473783	79473783	*	-3.66232	-0.0529454	0.0365976	Promoter (1-2kb)	ADGRL4	adhesion G protein-coupled receptor L4	hypo	Run_1
cg17079561	chr1	79670710	79670710	*	-3.88412	-0.113467	0.0267124	Distal Intergenic	ADGRL4	adhesion G protein-coupled receptor L4	hypo	Run_1
cg25515937	chr1	79845965	79845965	*	-3.61873	-0.0796099	0.0388677	Distal Intergenic	ADGRL4	adhesion G protein-coupled receptor L4	hypo	Run_1
cg01444309	chr1	80083521	80083521	*	-4.94021	-0.113461	0.00571222	Distal Intergenic	ADGRL4	adhesion G protein-coupled receptor L4	hypo	Run_1
cg26258078	chr1	80112672	80112672	*	-3.58641	-0.0723614	0.0406369	Distal Intergenic	ADGRL4	adhesion G protein-coupled receptor L4	hypo	Run_1
cg09880207	chr1	80207453	80207453	*	-4.58787	-0.112509	0.00963006	Distal Intergenic	ADGRL4	adhesion G protein-coupled receptor L4	hypo	Run_1
cg23861944	chr1	80243103	80243103	*	-3.65653	-0.0647203	0.0369047	Distal Intergenic	ADGRL4	adhesion G protein-coupled receptor L4	hypo	Run_1
cg22624907	chr1	80447732	80447732	*	-3.44538	-0.0569465	0.0494885	Distal Intergenic	ADGRL4	adhesion G protein-coupled receptor L4	hypo	Run_1
cg04353868	chr1	80683860	80683860	*	-3.72329	-0.0952539	0.0335885	Distal Intergenic	ADGRL2	adhesion G protein-coupled receptor L2	hypo	Run_1
cg05636749	chr1	81059827	81059827	*	-4.22181	-0.0771063	0.0165123	Distal Intergenic	ADGRL2	adhesion G protein-coupled receptor L2	hypo	Run_1
cg21249918	chr1	81392358	81392358	*	-3.61495	-0.129691	0.0390587	Distal Intergenic	ADGRL2	adhesion G protein-coupled receptor L2	hypo	Run_1
cg02536698	chr1	81510554	81510554	*	-3.7478	-0.118911	0.0324464	Distal Intergenic	ADGRL2	adhesion G protein-coupled receptor L2	hypo	Run_1
cg03891644	chr1	81510925	81510925	*	-5.69901	-0.108623	0.00186028	Distal Intergenic	ADGRL2	adhesion G protein-coupled receptor L2	hypo	Run_1
cg13349503	chr1	81791370	81791370	*	-3.95579	-0.117712	0.0241214	Intron (uc001dis.3/23266, intron 1 of 8)	ADGRL2	adhesion G protein-coupled receptor L2	hypo	Run_1
cg17027259	chr1	81968349	81968349	*	-4.79589	-0.129036	0.0071031	Intron (uc001dis.3/23266, intron 2 of 8)	ADGRL2	adhesion G protein-coupled receptor L2	hypo	Run_1
cg08891284	chr1	81970727	81970727	*	-4.14156	-0.0996106	0.0185628	Intron (uc001dis.3/23266, intron 2 of 8)	ADGRL2	adhesion G protein-coupled receptor L2	hypo	Run_1
cg13695997	chr1	81990970	81990970	*	-3.64295	-0.0666126	0.0375719	Intron (uc001dis.3/23266, intron 2 of 8)	ADGRL2	adhesion G protein-coupled receptor L2	hypo	Run_1
cg07011818	chr1	82048514	82048514	*	-4.36983	-0.138842	0.0133075	Intron (uc001dis.3/23266, intron 4 of 8)	ADGRL2	adhesion G protein-coupled receptor L2	hypo	Run_1
cg20308134	chr1	82091456	82091456	*	-3.46959	-0.0842873	0.0478466	Intron (uc001dis.3/23266, intron 4 of 8)	ADGRL2	adhesion G protein-coupled receptor L2	hypo	Run_1
cg04789392	chr1	82284869	82284869	*	-4.13155	-0.0875429	0.0188257	Intron (uc001dis.3/23266, intron 5 of 8)	ADGRL2	adhesion G protein-coupled receptor L2	hypo	Run_1
cg19627200	chr1	82390162	82390162	*	-3.60717	-0.0934474	0.0394968	Intron (uc001dis.3/23266, intron 7 of 8)	ADGRL2	adhesion G protein-coupled receptor L2	hypo	Run_1
cg05364139	chr1	83368797	83368797	*	-3.47599	-0.104251	0.0473969	Distal Intergenic	ADGRL2	adhesion G protein-coupled receptor L2	hypo	Run_1
cg14260632	chr1	84139163	84139163	*	-4.29742	-0.169654	0.0147914	Intron (uc001diz.4/uc001diz.4, intron 2 of 2)	MIR548AP	microRNA 548ap	hypo	Run_1
cg21786808	chr1	84227630	84227630	*	-3.95414	-0.0588476	0.0241709	Intron (uc001diz.4/uc001diz.4, intron 1 of 2)	MIR548AP	microRNA 548ap	hypo	Run_1
cg08823780	chr1	84607553	84607553	*	3.94813	0.0886551	0.024398	Promoter (2-3kb)	PRKACB	protein kinase cAMP-activated catalytic subunit beta	hyper	Run_1
cg21272956	chr1	84622022	84622022	*	7.61433	0.205925	0.000125706	Intron (uc001dji.3/5567, intron 1 of 8)	PRKACB	protein kinase cAMP-activated catalytic subunit beta	hyper	Run_1
cg19869443	chr1	84766821	84766821	*	5.30576	0.155261	0.0033124	Promoter (<=1kb)	SAMD13	sterile alpha motif domain containing 13	hyper	Run_1
cg23086720	chr1	84767324	84767324	*	5.80811	0.092876	0.00158557	Promoter (<=1kb)	SAMD13	sterile alpha motif domain containing 13	hyper	Run_1
cg03204322	chr1	84767878	84767878	*	3.5359	0.159884	0.0435803	Promoter (<=1kb)	SAMD13	sterile alpha motif domain containing 13	hyper	Run_1
cg22082682	chr1	84767934	84767934	*	7.44486	0.232674	0.000157914	Promoter (<=1kb)	SAMD13	sterile alpha motif domain containing 13	hyper	Run_1
cg08614152	chr1	84768628	84768628	*	4.03452	0.0655692	0.021638	Promoter (<=1kb)	SAMD13	sterile alpha motif domain containing 13	hyper	Run_1
cg22063022	chr1	84768775	84768775	*	5.2726	0.159067	0.00348672	Promoter (<=1kb)	SAMD13	sterile alpha motif domain containing 13	hyper	Run_1
cg11221524	chr1	84969091	84969091	*	3.58202	0.0439825	0.0408997	Intron (uc001djw.4/2787, intron 2 of 3)	GNG5	G protein subunit gamma 5	hyper	Run_1
cg16384088	chr1	84973064	84973064	*	3.62114	0.0996817	0.0387437	Promoter (<=1kb)	GNG5	G protein subunit gamma 5	hyper	Run_1
cg08663985	chr1	85036298	85036298	*	4.27907	0.111023	0.0151858	5' UTR	CTBS	chitobiase	hyper	Run_1
cg17498667	chr1	85089643	85089643	*	4.02027	0.126107	0.022073	Distal Intergenic	LINC01555	long intergenic non-protein coding RNA 1555	hyper	Run_1
cg10096893	chr1	85159003	85159003	*	7.07538	0.295823	0.000259696	Promoter (2-3kb)	SSX2IP	SSX family member 2 interacting protein	hyper	Run_1
cg21459470	chr1	85259271	85259271	*	-3.71305	-0.0723284	0.0340671	Distal Intergenic	LPAR3	lysophosphatidic acid receptor 3	hypo	Run_1
cg07110659	chr1	85313079	85313079	*	8.37698	0.205704	4.84095e-05	Intron (uc001dkl.2/23566, intron 1 of 1)	LPAR3	lysophosphatidic acid receptor 3	hyper	Run_1
cg12921070	chr1	85396193	85396193	*	6.56119	0.17669	0.000539411	Intron (uc001dkm.3/255231, intron 12 of 13)	LPAR3	lysophosphatidic acid receptor 3	hyper	Run_1
cg00711101	chr1	85405313	85405313	*	3.60808	0.0557466	0.0394386	Exon (uc001dkm.3/255231, exon 9 of 14)	LPAR3	lysophosphatidic acid receptor 3	hyper	Run_1
cg25795716	chr1	85412002	85412002	*	4.64929	0.0903048	0.00881631	Intron (uc001dkm.3/255231, intron 7 of 13)	MCOLN2	mucolipin 2	hyper	Run_1
cg24003487	chr1	85425235	85425235	*	-5.42352	-0.160815	0.00278291	Intron (uc001dkm.3/255231, intron 2 of 13)	MCOLN2	mucolipin 2	hypo	Run_1
cg00522592	chr1	85457374	85457374	*	5.6215	0.173468	0.00207577	Intron (uc001dkm.3/255231, intron 1 of 13)	MCOLN2	mucolipin 2	hyper	Run_1
cg02621376	chr1	85461303	85461303	*	-3.7621	-0.216354	0.0318043	Promoter (1-2kb)	MCOLN2	mucolipin 2	hypo	Run_1
cg12328522	chr1	85493083	85493083	*	4.31473	0.147666	0.0144081	Promoter (2-3kb)	MCOLN3	mucolipin 3	hyper	Run_1
cg00893493	chr1	85513191	85513191	*	3.61276	0.094056	0.0391695	Promoter (1-2kb)	MCOLN3	mucolipin 3	hyper	Run_1
cg15129679	chr1	85513315	85513315	*	4.89516	0.132359	0.00611019	Promoter (<=1kb)	MCOLN3	mucolipin 3	hyper	Run_1
cg21147310	chr1	85514708	85514708	*	3.65909	0.0786441	0.0367681	Promoter (<=1kb)	MCOLN3	mucolipin 3	hyper	Run_1
cg01636910	chr1	85740751	85740751	*	6.63435	0.127395	0.000486602	Promoter (1-2kb)	LOC646626	uncharacterized LOC646626	hyper	Run_1
cg10673490	chr1	85748165	85748165	*	-4.9452	-0.148372	0.00566776	Intron (uc001dla.2/646626, intron 2 of 4)	BCL10	BCL10 immune signaling adaptor	hypo	Run_1
cg27183818	chr1	85764021	85764021	*	-6.73722	-0.160963	0.000418569	Intron (uc001dla.2/646626, intron 2 of 4)	BCL10	BCL10 immune signaling adaptor	hypo	Run_1
cg11737676	chr1	86042230	86042230	*	4.19953	0.0647522	0.0170482	Promoter (1-2kb)	DDAH1	dimethylarginine dimethylaminohydrolase 1	hyper	Run_1
cg25606842	chr1	86052061	86052061	*	-5.08203	-0.20322	0.00461803	Distal Intergenic	CCN1	cellular communication network factor 1	hypo	Run_1
cg22175412	chr1	86063985	86063985	*	-3.69528	-0.0762707	0.0349178	Distal Intergenic	CCN1	cellular communication network factor 1	hypo	Run_1
cg22247002	chr1	86143972	86143972	*	-4.09273	-0.128494	0.0198799	Intron (uc001dlh.3/54680, intron 7 of 9)	ZNHIT6	zinc finger HIT-type containing 6	hypo	Run_1
cg01769468	chr1	86888585	86888585	*	4.53118	0.116342	0.0104744	Promoter (1-2kb)	CLCA2	chloride channel accessory 2	hyper	Run_1
cg26469140	chr1	87431228	87431228	*	3.75404	0.0757468	0.0321671	Intron (uc001dmc.4/9653, intron 1 of 4)	LINC01140	long intergenic non-protein coding RNA 1140	hyper	Run_1
cg08346663	chr1	87544154	87544154	*	-6.39359	-0.257705	0.00068847	Intron (uc001dmc.4/9653, intron 2 of 4)	LINC01140	long intergenic non-protein coding RNA 1140	hypo	Run_1
cg00264195	chr1	87577317	87577317	*	3.59898	0.0396144	0.0399445	Intron (uc001dme.2/339524, intron 6 of 7)	LINC01140	long intergenic non-protein coding RNA 1140	hyper	Run_1
cg22813711	chr1	87595171	87595171	*	-3.97709	-0.109266	0.0234315	Promoter (<=1kb)	LINC01140	long intergenic non-protein coding RNA 1140	hypo	Run_1
cg07959138	chr1	87601970	87601970	*	-3.9475	-0.132524	0.0244179	Exon (uc010osl.2/339524, exon 3 of 3)	LINC01140	long intergenic non-protein coding RNA 1140	hypo	Run_1
cg13739421	chr1	87620271	87620271	*	3.47215	0.0538441	0.0476626	Intron (uc001dme.2/339524, intron 7 of 7)	LINC01140	long intergenic non-protein coding RNA 1140	hyper	Run_1
cg10277282	chr1	87620483	87620483	*	3.61518	0.084287	0.0390501	Intron (uc001dme.2/339524, intron 7 of 7)	LINC01140	long intergenic non-protein coding RNA 1140	hyper	Run_1
cg20633321	chr1	87793607	87793607	*	4.36784	0.13438	0.0133438	Promoter (<=1kb)	LMO4	LIM domain only 4	hyper	Run_1
cg19161251	chr1	87798568	87798568	*	3.93102	0.100562	0.0250209	Promoter (1-2kb)	LMO4	LIM domain only 4	hyper	Run_1
cg09595108	chr1	87800641	87800641	*	5.08627	0.0901888	0.00458957	Intron (uc001dmi.3/8543, intron 2 of 4)	LMO4	LIM domain only 4	hyper	Run_1
cg23672811	chr1	87810453	87810453	*	3.72514	0.105793	0.0335059	Intron (uc001dmi.3/8543, intron 4 of 4)	LMO4	LIM domain only 4	hyper	Run_1
cg16524312	chr1	88148417	88148417	*	-3.64328	-0.102682	0.0375643	Distal Intergenic	LINC01364	long intergenic non-protein coding RNA 1364	hypo	Run_1
cg13834516	chr1	88186499	88186499	*	-4.46075	-0.116111	0.011641	Distal Intergenic	LINC01364	long intergenic non-protein coding RNA 1364	hypo	Run_1
cg12400114	chr1	88196409	88196409	*	-3.44203	-0.0580946	0.0497237	Distal Intergenic	LINC01364	long intergenic non-protein coding RNA 1364	hypo	Run_1
cg18885452	chr1	88252959	88252959	*	-3.84844	-0.116743	0.0281225	Distal Intergenic	LINC01364	long intergenic non-protein coding RNA 1364	hypo	Run_1
cg10695816	chr1	88300789	88300789	*	-3.49116	-0.065046	0.0464104	Distal Intergenic	LINC01364	long intergenic non-protein coding RNA 1364	hypo	Run_1
cg02518555	chr1	88458747	88458747	*	-4.61427	-0.0800308	0.00926811	Distal Intergenic	LINC01364	long intergenic non-protein coding RNA 1364	hypo	Run_1
cg00958100	chr1	88763257	88763257	*	-3.72163	-0.11206	0.0336459	Distal Intergenic	PKN2	protein kinase N2	hypo	Run_1
cg00651759	chr1	88870042	88870042	*	-3.60376	-0.0666681	0.0396824	Distal Intergenic	PKN2	protein kinase N2	hypo	Run_1
cg19526722	chr1	89061160	89061160	*	-4.47139	-0.0586138	0.0114674	Intron (uc021opn.1/uc021opn.1, intron 1 of 3)	PKN2	protein kinase N2	hypo	Run_1
cg24789365	chr1	89240187	89240187	*	-7.47624	-0.298943	0.00015171	Intron (uc001dmn.3/5586, intron 6 of 21)	PKN2	protein kinase N2	hypo	Run_1
cg10631373	chr1	89457642	89457642	*	-4.25152	-0.0794543	0.0158165	Promoter (1-2kb)	RBMXL1	RBMX like 1	hypo	Run_1
cg14597378	chr1	89461670	89461670	*	3.55062	0.0719707	0.0427057	Distal Intergenic	KYAT3	kynurenine aminotransferase 3	hyper	Run_1
cg06057374	chr1	89507082	89507082	*	-3.53875	-0.0898998	0.043407	Distal Intergenic	GBP3	guanylate binding protein 3	hypo	Run_1
cg19510980	chr1	89586757	89586757	*	3.60519	0.0912317	0.0396041	Intron (uc001dmy.1/2634, intron 6 of 14)	GBP2	guanylate binding protein 2	hyper	Run_1
cg24400630	chr1	89728035	89728035	*	4.81826	0.0897304	0.00686816	Exon (uc001dnc.3/115362, exon 11 of 12)	GBP5	guanylate binding protein 5	hyper	Run_1
cg07136210	chr1	89765537	89765537	*	-9.75903	-0.305805	9.81394e-06	Distal Intergenic	LOC729930	intraflagellar transport associated protein pseudogene	hypo	Run_1
cg23279467	chr1	89777719	89777719	*	3.85455	0.17211	0.0278547	Distal Intergenic	LOC729930	intraflagellar transport associated protein pseudogene	hyper	Run_1
cg11261507	chr1	89981834	89981834	*	4.14036	0.129626	0.0185964	Distal Intergenic	LRRC8B	leucine rich repeat containing 8 VRAC subunit B	hyper	Run_1
cg19032863	chr1	90011484	90011484	*	-8.0475	-0.244252	7.23952e-05	Intron (uc001dnh.3/23507, intron 1 of 7)	LRRC8B	leucine rich repeat containing 8 VRAC subunit B	hypo	Run_1
cg03662858	chr1	90032648	90032648	*	5.17942	0.0933619	0.00400077	Intron (uc001dnh.3/23507, intron 3 of 7)	LRRC8B	leucine rich repeat containing 8 VRAC subunit B	hyper	Run_1
cg04291124	chr1	90097848	90097848	*	6.0657	0.116001	0.0010983	Promoter (<=1kb)	LRRC8C-DT	LRRC8C divergent transcript	hyper	Run_1
cg18489923	chr1	90097894	90097894	*	6.77067	0.193444	0.000399305	Promoter (<=1kb)	LRRC8C-DT	LRRC8C divergent transcript	hyper	Run_1
cg17231969	chr1	90134719	90134719	*	8.02055	0.225989	7.4719e-05	Intron (uc001dnl.4/84230, intron 1 of 2)	LRRC8C	leucine rich repeat containing 8 VRAC subunit C	hyper	Run_1
cg13597043	chr1	90165225	90165225	*	7.27969	0.201077	0.000196379	Intron (uc001dnl.4/84230, intron 2 of 2)	LRRC8C	leucine rich repeat containing 8 VRAC subunit C	hyper	Run_1
cg18086643	chr1	90190309	90190309	*	-5.50689	-0.133307	0.00246477	Distal Intergenic	LRRC8C	leucine rich repeat containing 8 VRAC subunit C	hypo	Run_1
cg03899643	chr1	90205170	90205170	*	-9.06669	-0.307847	2.1168e-05	Distal Intergenic	LRRC8D	leucine rich repeat containing 8 VRAC subunit D	hypo	Run_1
cg23317390	chr1	90220311	90220311	*	6.1307	0.205034	0.00100128	Distal Intergenic	LRRC8D	leucine rich repeat containing 8 VRAC subunit D	hyper	Run_1
cg21155367	chr1	90229095	90229095	*	9.00755	0.0994567	2.25282e-05	Distal Intergenic	LRRC8D	leucine rich repeat containing 8 VRAC subunit D	hyper	Run_1
cg14206251	chr1	90285437	90285437	*	3.90633	0.0824832	0.0258931	Promoter (1-2kb)	LRRC8D	leucine rich repeat containing 8 VRAC subunit D	hyper	Run_1
cg04550950	chr1	90299895	90299895	*	3.66833	0.0522625	0.0362768	Intron (uc001dnm.3/55144, intron 1 of 2)	LRRC8D	leucine rich repeat containing 8 VRAC subunit D	hyper	Run_1
cg05578673	chr1	90307339	90307339	*	3.91609	0.0604694	0.0255279	Intron (uc001dnm.3/55144, intron 1 of 2)	LRRC8D	leucine rich repeat containing 8 VRAC subunit D	hyper	Run_1
cg05802807	chr1	90312008	90312008	*	8.35381	0.255822	4.97168e-05	Intron (uc001dnm.3/55144, intron 2 of 2)	LRRC8D	leucine rich repeat containing 8 VRAC subunit D	hyper	Run_1
cg11075127	chr1	90369790	90369790	*	6.36407	0.180948	0.000718387	Intron (uc001dnm.3/55144, intron 2 of 2)	LRRC8D	leucine rich repeat containing 8 VRAC subunit D	hyper	Run_1
cg16930016	chr1	90415828	90415828	*	3.99603	0.168987	0.0228209	Distal Intergenic	GEMIN8P4	gem nuclear organelle associated protein 8 pseudogene 4	hyper	Run_1
cg17848605	chr1	90856871	90856871	*	-3.94212	-0.0646826	0.0246174	Distal Intergenic	BARHL2	BarH like homeobox 2	hypo	Run_1
cg11823511	chr1	91183697	91183697	*	-5.12778	-0.158909	0.00431743	Promoter (<=1kb)	BARHL2	BarH like homeobox 2	hypo	Run_1
cg20805961	chr1	91361641	91361641	*	3.59105	0.0670906	0.0403675	Distal Intergenic	ZNF644	zinc finger protein 644	hyper	Run_1
cg07385604	chr1	91488265	91488265	*	-5.93301	-0.168585	0.00132945	Promoter (<=1kb)	ZNF644	zinc finger protein 644	hypo	Run_1
cg01890417	chr1	91488275	91488275	*	-7.60873	-0.213123	0.000126527	Promoter (<=1kb)	ZNF644	zinc finger protein 644	hypo	Run_1
cg09737265	chr1	91870713	91870713	*	3.86442	0.088902	0.0274651	Promoter (<=1kb)	HFM1	helicase for meiosis 1	hyper	Run_1
cg22622495	chr1	91966418	91966418	*	-3.54186	-0.0327676	0.0432302	Promoter (<=1kb)	CDC7	cell division cycle 7	hypo	Run_1
cg01027305	chr1	92013964	92013964	*	10.882	0.304422	3.21725e-06	Distal Intergenic	CDC7	cell division cycle 7	hyper	Run_1
cg06864431	chr1	92018950	92018950	*	5.37652	0.077943	0.00298246	Distal Intergenic	CDC7	cell division cycle 7	hyper	Run_1
cg14270401	chr1	92021596	92021596	*	-11.9814	-0.336381	1.27507e-06	Distal Intergenic	CDC7	cell division cycle 7	hypo	Run_1
cg16527877	chr1	92036018	92036018	*	5.98144	0.0756385	0.00123927	Distal Intergenic	CDC7	cell division cycle 7	hyper	Run_1
cg07331906	chr1	92037397	92037397	*	3.49824	0.107862	0.0459534	Distal Intergenic	CDC7	cell division cycle 7	hyper	Run_1
cg14775431	chr1	92037857	92037857	*	5.23614	0.142403	0.00368456	Distal Intergenic	CDC7	cell division cycle 7	hyper	Run_1
cg14679276	chr1	92038121	92038121	*	6.09905	0.127928	0.00104857	Distal Intergenic	CDC7	cell division cycle 7	hyper	Run_1
cg04510459	chr1	92048287	92048287	*	4.77077	0.115496	0.00738278	Distal Intergenic	CDC7	cell division cycle 7	hyper	Run_1
cg24006770	chr1	92056542	92056542	*	3.74123	0.0908671	0.0327575	Distal Intergenic	CDC7	cell division cycle 7	hyper	Run_1
cg07922843	chr1	92083173	92083173	*	5.94441	0.163689	0.00130708	Distal Intergenic	CDC7	cell division cycle 7	hyper	Run_1
cg04702101	chr1	92167308	92167308	*	3.58916	0.0667284	0.0404874	Intron (uc009wde.3/7049, intron 17 of 19)	TGFBR3	transforming growth factor beta receptor 3	hyper	Run_1
cg12480547	chr1	92179222	92179222	*	-4.70929	-0.094501	0.0080648	Intron (uc009wde.3/7049, intron 15 of 19)	TGFBR3	transforming growth factor beta receptor 3	hypo	Run_1
cg23440142	chr1	92195799	92195799	*	-3.72474	-0.113044	0.0335228	Intron (uc009wde.3/7049, intron 8 of 19)	TGFBR3	transforming growth factor beta receptor 3	hypo	Run_1
cg19139704	chr1	92198231	92198231	*	-5.01406	-0.206296	0.00510871	Intron (uc009wde.3/7049, intron 8 of 19)	TGFBR3	transforming growth factor beta receptor 3	hypo	Run_1
cg16719359	chr1	92218200	92218200	*	-9.48516	-0.235534	1.31343e-05	Intron (uc009wde.3/7049, intron 7 of 19)	TGFBR3	transforming growth factor beta receptor 3	hypo	Run_1
cg05329099	chr1	92273222	92273222	*	4.52962	0.112048	0.0105008	Intron (uc009wde.3/7049, intron 1 of 19)	TGFBR3	transforming growth factor beta receptor 3	hyper	Run_1
cg10960253	chr1	92296137	92296137	*	4.1589	0.130961	0.0181029	Intron (uc009wde.3/7049, intron 1 of 19)	TGFBR3	transforming growth factor beta receptor 3	hyper	Run_1
cg03613937	chr1	92349104	92349104	*	5.20233	0.167301	0.0038738	Promoter (2-3kb)	TGFBR3	transforming growth factor beta receptor 3	hyper	Run_1
cg07557690	chr1	92352407	92352407	*	6.14746	0.157465	0.00097675	Promoter (<=1kb)	TGFBR3	transforming growth factor beta receptor 3	hyper	Run_1
cg00563926	chr1	92352481	92352481	*	5.1924	0.149923	0.00392752	Promoter (<=1kb)	TGFBR3	transforming growth factor beta receptor 3	hyper	Run_1
cg14776910	chr1	92355253	92355253	*	3.61328	0.0938008	0.0391393	Intron (uc001doj.3/7049, intron 2 of 17)	TGFBR3	transforming growth factor beta receptor 3	hyper	Run_1
cg18379537	chr1	92495083	92495083	*	3.98455	0.0724154	0.0231974	Promoter (<=1kb)	EPHX4	epoxide hydrolase 4	hyper	Run_1
cg02095589	chr1	92496680	92496680	*	3.54624	0.0754712	0.042967	Promoter (1-2kb)	EPHX4	epoxide hydrolase 4	hyper	Run_1
cg06211375	chr1	92683821	92683821	*	4.36169	0.100024	0.0134574	Promoter (<=1kb)	C1orf146	chromosome 1 open reading frame 146	hyper	Run_1
cg04017116	chr1	92764422	92764422	*	-4.29272	-0.0548308	0.0148775	Promoter (<=1kb)	RPAP2	RNA polymerase II associated protein 2	hypo	Run_1
cg17977624	chr1	92912000	92912000	*	3.49401	0.0433007	0.0462274	Distal Intergenic	GFI1	growth factor independent 1 transcriptional repressor	hyper	Run_1
cg16435675	chr1	92912018	92912018	*	4.09583	0.10656	0.0197864	Distal Intergenic	GFI1	growth factor independent 1 transcriptional repressor	hyper	Run_1
cg04955573	chr1	92944306	92944306	*	-3.44811	-0.0978747	0.0492821	Exon (uc001dou.4/2672, exon 6 of 7)	GFI1	growth factor independent 1 transcriptional repressor	hypo	Run_1
cg25402655	chr1	92952297	92952297	*	3.91046	0.0544145	0.0257357	Promoter (<=1kb)	GFI1	growth factor independent 1 transcriptional repressor	hyper	Run_1
cg24517501	chr1	92952702	92952702	*	-6.93128	-0.215658	0.000318237	Promoter (<=1kb)	GFI1	growth factor independent 1 transcriptional repressor	hypo	Run_1
cg04777348	chr1	92952897	92952897	*	-8.80647	-0.266757	2.85823e-05	Promoter (<=1kb)	GFI1	growth factor independent 1 transcriptional repressor	hypo	Run_1
cg25320328	chr1	92953037	92953037	*	-6.74516	-0.201785	0.000414256	Promoter (<=1kb)	GFI1	growth factor independent 1 transcriptional repressor	hypo	Run_1
cg09674502	chr1	92953279	92953279	*	-5.33143	-0.137742	0.00318934	Promoter (<=1kb)	GFI1	growth factor independent 1 transcriptional repressor	hypo	Run_1
cg11328572	chr1	92981652	92981652	*	4.83572	0.0954185	0.00669595	Intron (uc001dox.3/7813, intron 17 of 17)	GFI1	growth factor independent 1 transcriptional repressor	hyper	Run_1
cg22810137	chr1	93010507	93010507	*	-4.71066	-0.245972	0.00805475	Intron (uc001dox.3/7813, intron 17 of 17)	GFI1	growth factor independent 1 transcriptional repressor	hypo	Run_1
cg26381312	chr1	93042953	93042953	*	-10.0185	-0.311236	7.57777e-06	Intron (uc001dox.3/7813, intron 16 of 17)	GFI1	growth factor independent 1 transcriptional repressor	hypo	Run_1
cg25816160	chr1	93053203	93053203	*	-7.08515	-0.216032	0.000256329	Intron (uc001dox.3/7813, intron 16 of 17)	GFI1	growth factor independent 1 transcriptional repressor	hypo	Run_1
cg00776381	chr1	93201992	93201992	*	6.66385	0.159784	0.000465802	Exon (uc001dox.3/7813, exon 2 of 18)	EVI5	ecotropic viral integration site 5	hyper	Run_1
cg04982834	chr1	93258288	93258288	*	3.47845	0.0811685	0.0472395	Promoter (<=1kb)	EVI5	ecotropic viral integration site 5	hyper	Run_1
cg18048270	chr1	93348522	93348522	*	4.40129	0.0471476	0.0127024	Intron (uc001dpc.3/388650, intron 1 of 4)	DIPK1A	divergent protein kinase domain 1A	hyper	Run_1
cg14809223	chr1	93438906	93438906	*	-6.18484	-0.330597	0.000926766	Distal Intergenic	DIPK1A	divergent protein kinase domain 1A	hypo	Run_1
cg21159885	chr1	93443704	93443704	*	-5.28459	-0.266438	0.00342517	Distal Intergenic	DIPK1A	divergent protein kinase domain 1A	hypo	Run_1
cg21775265	chr1	93491247	93491247	*	6.35984	0.16853	0.000722454	Distal Intergenic	MTF2	metal response element binding transcription factor 2	hyper	Run_1
cg21842609	chr1	93491390	93491390	*	4.42508	0.111488	0.0122641	Distal Intergenic	MTF2	metal response element binding transcription factor 2	hyper	Run_1
cg19226762	chr1	93491404	93491404	*	4.55846	0.126183	0.0100517	Distal Intergenic	MTF2	metal response element binding transcription factor 2	hyper	Run_1
cg09499257	chr1	93652463	93652463	*	6.30282	0.195366	0.000782783	Intron (uc021opx.1/343099, intron 4 of 27)	CCDC18	coiled-coil domain containing 18	hyper	Run_1
cg22803510	chr1	94017621	94017621	*	3.67268	0.108726	0.0360545	3' UTR	FNBP1L	formin binding protein 1 like	hyper	Run_1
cg00690343	chr1	94020824	94020824	*	6.28714	0.130902	0.000800256	Distal Intergenic	FNBP1L	formin binding protein 1 like	hyper	Run_1
cg07953496	chr1	94035910	94035910	*	3.94545	0.061324	0.0244913	Intron (uc001dpx.5/8412, intron 5 of 7)	BCAR3	BCAR3 adaptor protein, NSP family member	hyper	Run_1
cg15107346	chr1	94057512	94057512	*	5.35956	0.155868	0.00306188	Promoter (<=1kb)	BCAR3-AS1	BCAR3 antisense RNA 1	hyper	Run_1
cg15816363	chr1	94057726	94057726	*	3.65697	0.0953667	0.0368785	Promoter (<=1kb)	BCAR3-AS1	BCAR3 antisense RNA 1	hyper	Run_1
cg05941840	chr1	94074034	94074034	*	-8.22502	-0.383117	5.80059e-05	Intron (uc001dpy.4/8412, intron 1 of 9)	BCAR3	BCAR3 adaptor protein, NSP family member	hypo	Run_1
cg13632994	chr1	94080251	94080251	*	4.50107	0.0979069	0.0109658	Promoter (<=1kb)	BCAR3	BCAR3 adaptor protein, NSP family member	hyper	Run_1
cg11163887	chr1	94080370	94080370	*	5.52493	0.153215	0.00239637	Promoter (<=1kb)	BCAR3	BCAR3 adaptor protein, NSP family member	hyper	Run_1
cg15925478	chr1	94081080	94081080	*	-4.46532	-0.0902107	0.0115715	Promoter (1-2kb)	BCAR3	BCAR3 adaptor protein, NSP family member	hypo	Run_1
cg00624378	chr1	94158163	94158163	*	5.79281	0.191079	0.00162198	Intron (uc001dqb.4/8412, intron 3 of 13)	BCAR3	BCAR3 adaptor protein, NSP family member	hyper	Run_1
cg12945470	chr1	94161277	94161277	*	6.48246	0.130641	0.000605129	Intron (uc001dqb.4/8412, intron 3 of 13)	BCAR3	BCAR3 adaptor protein, NSP family member	hyper	Run_1
cg10893268	chr1	94168448	94168448	*	5.25507	0.0966093	0.00358292	Intron (uc001dqb.4/8412, intron 3 of 13)	BCAR3	BCAR3 adaptor protein, NSP family member	hyper	Run_1
cg02025181	chr1	94174908	94174908	*	7.18806	0.190539	0.000221777	Intron (uc001dqb.4/8412, intron 2 of 13)	BCAR3	BCAR3 adaptor protein, NSP family member	hyper	Run_1
cg03751720	chr1	94178237	94178237	*	4.0917	0.0527389	0.0199109	Intron (uc001dqb.4/8412, intron 2 of 13)	BCAR3	BCAR3 adaptor protein, NSP family member	hyper	Run_1
cg11210917	chr1	94209886	94209886	*	4.50312	0.115218	0.010934	Intron (uc001dqb.4/8412, intron 2 of 13)	BCAR3	BCAR3 adaptor protein, NSP family member	hyper	Run_1
cg21269642	chr1	94282608	94282608	*	10.2073	0.278972	6.2805e-06	Intron (uc001dqb.4/8412, intron 2 of 13)	MIR760	microRNA 760	hyper	Run_1
cg04124858	chr1	94310029	94310029	*	3.54126	0.0547143	0.0432663	Promoter (2-3kb)	MIR760	microRNA 760	hyper	Run_1
cg09160344	chr1	94311393	94311393	*	-3.6201	-0.0547022	0.0387952	Promoter (<=1kb)	MIR760	microRNA 760	hypo	Run_1
cg16503876	chr1	94374400	94374400	*	3.87665	0.0328344	0.0270074	Promoter (<=1kb)	GCLM	glutamate-cysteine ligase modifier subunit	hyper	Run_1
cg11123045	chr1	94476939	94476939	*	3.54023	0.0892923	0.0433228	Promoter (<=1kb)	ABCA4	ATP binding cassette subfamily A member 4	hyper	Run_1
cg05350384	chr1	94485118	94485118	*	3.68535	0.103071	0.0354109	Promoter (<=1kb)	ABCA4	ATP binding cassette subfamily A member 4	hyper	Run_1
cg19027454	chr1	94486992	94486992	*	4.88609	0.130047	0.00619708	Promoter (2-3kb)	ABCA4	ATP binding cassette subfamily A member 4	hyper	Run_1
cg04491808	chr1	94585452	94585452	*	-3.62268	-0.100856	0.0386511	Promoter (1-2kb)	ABCA4	ATP binding cassette subfamily A member 4	hypo	Run_1
cg16667721	chr1	94747100	94747100	*	-3.62846	-0.0669783	0.0383425	Distal Intergenic	ARHGAP29	Rho GTPase activating protein 29	hypo	Run_1
cg03220564	chr1	94761763	94761763	*	-3.73371	-0.0837788	0.0331	Distal Intergenic	ARHGAP29	Rho GTPase activating protein 29	hypo	Run_1
cg15110310	chr1	94851216	94851216	*	-7.34143	-0.283919	0.000180423	Distal Intergenic	ABCD3	ATP binding cassette subfamily D member 3	hypo	Run_1
cg04079215	chr1	95095221	95095221	*	4.0008	0.0802717	0.0226553	Distal Intergenic	F3	coagulation factor III, tissue factor	hyper	Run_1
cg17014627	chr1	95582825	95582825	*	3.99974	0.0632477	0.0226958	Promoter (<=1kb)	TLCD4	TLC domain containing 4	hyper	Run_1
cg11738599	chr1	95812744	95812744	*	-3.60496	-0.100638	0.0396195	Distal Intergenic	RWDD3	RWD domain containing 3	hypo	Run_1
cg12515231	chr1	95817905	95817905	*	-4.78483	-0.096226	0.00722572	Distal Intergenic	RWDD3	RWD domain containing 3	hypo	Run_1
cg12878752	chr1	95819293	95819293	*	-3.45667	-0.0970106	0.0486932	Distal Intergenic	RWDD3	RWD domain containing 3	hypo	Run_1
cg09924489	chr1	95835841	95835841	*	-4.24815	-0.0871794	0.0158917	Distal Intergenic	LINC01761	long intergenic non-protein coding RNA 1761	hypo	Run_1
cg23369431	chr1	95846551	95846551	*	-3.70295	-0.0670703	0.0345698	Distal Intergenic	LINC01761	long intergenic non-protein coding RNA 1761	hypo	Run_1
cg11525297	chr1	95847014	95847014	*	-3.74346	-0.171151	0.0326496	Distal Intergenic	LINC01761	long intergenic non-protein coding RNA 1761	hypo	Run_1
cg20535221	chr1	95975232	95975232	*	-5.37399	-0.105622	0.00299311	Distal Intergenic	LINC01761	long intergenic non-protein coding RNA 1761	hypo	Run_1
cg07825681	chr1	95975755	95975755	*	-5.26383	-0.0494588	0.00353432	Distal Intergenic	LINC01761	long intergenic non-protein coding RNA 1761	hypo	Run_1
cg14279307	chr1	95975855	95975855	*	-5.00708	-0.119549	0.00516424	Distal Intergenic	LINC01761	long intergenic non-protein coding RNA 1761	hypo	Run_1
cg26984309	chr1	96071090	96071090	*	-3.50773	-0.0998602	0.045323	Distal Intergenic	LINC01761	long intergenic non-protein coding RNA 1761	hypo	Run_1
cg14159343	chr1	96259544	96259544	*	-4.4608	-0.0587731	0.011641	Distal Intergenic	LINC01761	long intergenic non-protein coding RNA 1761	hypo	Run_1
cg26267890	chr1	96420019	96420019	*	-3.43952	-0.0979048	0.0498788	Distal Intergenic	LINC01761	long intergenic non-protein coding RNA 1761	hypo	Run_1
cg06609065	chr1	96457948	96457948	*	-4.23446	-0.058027	0.0162076	Distal Intergenic	LINC01761	long intergenic non-protein coding RNA 1761	hypo	Run_1
cg23069827	chr1	96469270	96469270	*	-3.70464	-0.127958	0.0344856	Distal Intergenic	LINC01761	long intergenic non-protein coding RNA 1761	hypo	Run_1
cg03891993	chr1	96772692	96772692	*	-4.26214	-0.132058	0.0155733	Distal Intergenic	PTBP2	polypyrimidine tract binding protein 2	hypo	Run_1
cg02494069	chr1	96822910	96822910	*	-5.47322	-0.227264	0.00259395	Distal Intergenic	PTBP2	polypyrimidine tract binding protein 2	hypo	Run_1
cg24735966	chr1	96827333	96827333	*	8.33436	0.336035	5.08233e-05	Distal Intergenic	PTBP2	polypyrimidine tract binding protein 2	hyper	Run_1
cg21345971	chr1	96839827	96839827	*	-3.59376	-0.0766574	0.040218	Distal Intergenic	PTBP2	polypyrimidine tract binding protein 2	hypo	Run_1
cg06526153	chr1	97559961	97559961	*	-10.6044	-0.394135	4.27694e-06	Promoter (1-2kb)	DPYD-AS1	DPYD antisense RNA 1	hypo	Run_1
cg21015639	chr1	97560282	97560282	*	-12.3395	-0.266649	9.74103e-07	Promoter (1-2kb)	DPYD-AS1	DPYD antisense RNA 1	hypo	Run_1
cg24258243	chr1	97560316	97560316	*	-6.93488	-0.26149	0.000316906	Promoter (1-2kb)	DPYD-AS1	DPYD antisense RNA 1	hypo	Run_1
cg01740479	chr1	98315085	98315085	*	5.08296	0.190437	0.00461112	Intron (uc001drv.3/1806, intron 2 of 22)	DPYD	dihydropyrimidine dehydrogenase	hyper	Run_1
cg14378231	chr1	98404032	98404032	*	3.59376	0.0587217	0.040218	Distal Intergenic	DPYD	dihydropyrimidine dehydrogenase	hyper	Run_1
cg14991984	chr1	99470129	99470129	*	-3.818	-0.0447252	0.0293916	Promoter (<=1kb)	LOC100129620	uncharacterized LOC100129620	hypo	Run_1
cg13423563	chr1	100046082	100046082	*	-3.49496	-0.0437625	0.0461736	Distal Intergenic	PALMD	palmdelphin	hypo	Run_1
cg09577052	chr1	100148051	100148051	*	3.60462	0.137816	0.0396385	Intron (uc001dsg.3/54873, intron 3 of 7)	PALMD	palmdelphin	hyper	Run_1
cg17222434	chr1	100215737	100215737	*	4.50575	0.174138	0.0108941	Intron (uc001dsh.1/391059, intron 1 of 16)	FRRS1	ferric chelate reductase 1	hyper	Run_1
cg18162957	chr1	100286306	100286306	*	6.95678	0.124456	0.00030793	Distal Intergenic	AGL	amylo-alpha-1, 6-glucosidase, 4-alpha-glucanotransferase	hyper	Run_1
cg11904114	chr1	100294993	100294993	*	5.23936	0.149884	0.00366803	Distal Intergenic	AGL	amylo-alpha-1, 6-glucosidase, 4-alpha-glucanotransferase	hyper	Run_1
cg07328060	chr1	100820703	100820703	*	4.50379	0.0897621	0.0109226	Promoter (2-3kb)	CDC14A	cell division cycle 14A	hyper	Run_1
cg06680429	chr1	100852947	100852947	*	10.0321	0.339154	7.45454e-06	Intron (uc009web.2/8556, intron 2 of 13)	CDC14A	cell division cycle 14A	hyper	Run_1
cg07816888	chr1	100853695	100853695	*	3.64794	0.0921267	0.037329	Intron (uc009web.2/8556, intron 2 of 13)	CDC14A	cell division cycle 14A	hyper	Run_1
cg11357374	chr1	100889474	100889474	*	6.74653	0.167834	0.000413762	Intron (uc009web.2/8556, intron 3 of 13)	CDC14A	cell division cycle 14A	hyper	Run_1
cg00934037	chr1	100889672	100889672	*	5.41442	0.103964	0.00281757	Intron (uc009web.2/8556, intron 3 of 13)	CDC14A	cell division cycle 14A	hyper	Run_1
cg20395464	chr1	100998577	100998577	*	4.34798	0.118049	0.0137198	Distal Intergenic	GPR88	G protein-coupled receptor 88	hyper	Run_1
cg08017075	chr1	101093109	101093109	*	4.3912	0.0985952	0.0128975	Intron (uc021oqr.1/100128787, intron 4 of 4)	LINC01349	long intergenic non-protein coding RNA 1349	hyper	Run_1
cg00902464	chr1	101094117	101094117	*	3.99136	0.0662276	0.0229675	Intron (uc021oqr.1/100128787, intron 4 of 4)	LINC01349	long intergenic non-protein coding RNA 1349	hyper	Run_1
cg26063904	chr1	101313199	101313199	*	3.69487	0.0981565	0.0349372	Distal Intergenic	EXTL2	exostosin like glycosyltransferase 2	hyper	Run_1
cg11048520	chr1	101331805	101331805	*	5.91579	0.132707	0.00136473	Distal Intergenic	EXTL2	exostosin like glycosyltransferase 2	hyper	Run_1
cg09287834	chr1	101393885	101393885	*	5.67704	0.158505	0.0019198	Intron (uc001dtn.2/148867, intron 8 of 11)	SLC30A7	solute carrier family 30 member 7	hyper	Run_1
cg17295281	chr1	101468471	101468471	*	6.92917	0.190737	0.000319283	Intron (uc001dtq.3/51611, intron 3 of 5)	DPH5	diphthamide biosynthesis 5	hyper	Run_1
cg19925780	chr1	101509557	101509557	*	3.73969	0.0756762	0.0328288	Intron (uc001dua.3/uc001dua.3, intron 1 of 8)	DPH5	diphthamide biosynthesis 5	hyper	Run_1
cg12274657	chr1	101588540	101588540	*	4.79429	0.211481	0.00712092	Distal Intergenic	DPH5	diphthamide biosynthesis 5	hyper	Run_1
cg11406453	chr1	101602562	101602562	*	-5.67021	-0.135815	0.00193748	Distal Intergenic	S1PR1	sphingosine-1-phosphate receptor 1	hypo	Run_1
cg26794600	chr1	101615985	101615985	*	4.03503	0.0931129	0.0216239	Distal Intergenic	S1PR1	sphingosine-1-phosphate receptor 1	hyper	Run_1
cg22464884	chr1	101644652	101644652	*	-4.34544	-0.0772889	0.0137698	Distal Intergenic	S1PR1	sphingosine-1-phosphate receptor 1	hypo	Run_1
cg17443007	chr1	101659419	101659419	*	4.88085	0.0995356	0.00624146	Distal Intergenic	S1PR1	sphingosine-1-phosphate receptor 1	hyper	Run_1
cg17509592	chr1	101664847	101664847	*	-12.0823	-0.492163	1.17424e-06	Distal Intergenic	S1PR1	sphingosine-1-phosphate receptor 1	hypo	Run_1
cg23978968	chr1	101704656	101704656	*	-7.75288	-0.378352	0.000104803	Promoter (2-3kb)	S1PR1	sphingosine-1-phosphate receptor 1	hypo	Run_1
cg17972213	chr1	101704898	101704898	*	-5.19037	-0.285759	0.00393779	Promoter (2-3kb)	S1PR1	sphingosine-1-phosphate receptor 1	hypo	Run_1
cg03050965	chr1	101705237	101705237	*	-6.48316	-0.187596	0.000604409	Promoter (2-3kb)	S1PR1	sphingosine-1-phosphate receptor 1	hypo	Run_1
cg09190907	chr1	101730388	101730388	*	13.6508	0.135444	3.51974e-07	Distal Intergenic	S1PR1	sphingosine-1-phosphate receptor 1	hyper	Run_1
cg15730234	chr1	101759418	101759418	*	-4.9684	-0.218367	0.00547237	Distal Intergenic	RNU6-31P	RNA, U6 small nuclear 31, pseudogene	hypo	Run_1
cg00448752	chr1	101775370	101775370	*	4.17389	0.0583303	0.0177097	Distal Intergenic	RNU6-31P	RNA, U6 small nuclear 31, pseudogene	hyper	Run_1
cg08386026	chr1	101776241	101776241	*	8.37788	0.136069	4.83708e-05	Distal Intergenic	RNU6-31P	RNA, U6 small nuclear 31, pseudogene	hyper	Run_1
cg25043996	chr1	101788466	101788466	*	4.63168	0.142229	0.0090441	Distal Intergenic	RNU6-31P	RNA, U6 small nuclear 31, pseudogene	hyper	Run_1
cg20859560	chr1	101788865	101788865	*	4.8704	0.162767	0.00634731	Distal Intergenic	RNU6-31P	RNA, U6 small nuclear 31, pseudogene	hyper	Run_1
cg00040744	chr1	101841920	101841920	*	5.85113	0.127879	0.0014914	Distal Intergenic	RNU6-31P	RNA, U6 small nuclear 31, pseudogene	hyper	Run_1
cg24634916	chr1	101855309	101855309	*	-4.81076	-0.143895	0.00694261	Distal Intergenic	RNU6-31P	RNA, U6 small nuclear 31, pseudogene	hypo	Run_1
cg10610337	chr1	101901748	101901748	*	3.60349	0.0687941	0.0396988	Distal Intergenic	RNU6-31P	RNA, U6 small nuclear 31, pseudogene	hyper	Run_1
cg27344338	chr1	101920746	101920746	*	3.79021	0.0723875	0.0306072	Distal Intergenic	RNU6-31P	RNA, U6 small nuclear 31, pseudogene	hyper	Run_1
cg25076062	chr1	102187907	102187907	*	-4.14381	-0.110037	0.0185079	Distal Intergenic	OLFM3	olfactomedin 3	hypo	Run_1
cg23631062	chr1	102462806	102462806	*	-3.49216	-0.0948993	0.0463579	Promoter (<=1kb)	OLFM3	olfactomedin 3	hypo	Run_1
cg10295515	chr1	102690415	102690415	*	-3.54274	-0.0875759	0.0431728	Distal Intergenic	OLFM3	olfactomedin 3	hypo	Run_1
cg20548986	chr1	104104336	104104336	*	4.25966	0.0792001	0.0156281	Intron (uc010ouo.2/280, intron 11 of 21)	ACTG1P4	actin gamma 1 pseudogene 4	hyper	Run_1
cg13563869	chr1	104635600	104635600	*	-4.73605	-0.126874	0.00776528	Distal Intergenic	LOC100129138	THAP domain containing 3 pseudogene	hypo	Run_1
cg04391535	chr1	105475099	105475099	*	-4.80307	-0.0844846	0.00702574	Distal Intergenic	LOC100129138	THAP domain containing 3 pseudogene	hypo	Run_1
cg05252248	chr1	105747554	105747554	*	-5.06282	-0.0987896	0.00475445	Distal Intergenic	LOC100129138	THAP domain containing 3 pseudogene	hypo	Run_1
cg16412460	chr1	106622574	106622574	*	-5.82312	-0.0989984	0.00155113	Distal Intergenic	PRMT6	protein arginine methyltransferase 6	hypo	Run_1
cg23996504	chr1	106626705	106626705	*	-3.56814	-0.112332	0.0417008	Distal Intergenic	PRMT6	protein arginine methyltransferase 6	hypo	Run_1
cg01413771	chr1	106744215	106744215	*	-3.76988	-0.107555	0.0314674	Distal Intergenic	PRMT6	protein arginine methyltransferase 6	hypo	Run_1
cg09908171	chr1	106778994	106778994	*	-5.32663	-0.135376	0.00321382	Distal Intergenic	PRMT6	protein arginine methyltransferase 6	hypo	Run_1
cg14559492	chr1	108114499	108114499	*	-4.83227	-0.129195	0.0067279	3' UTR	VAV3	vav guanine nucleotide exchange factor 3	hypo	Run_1
cg02968564	chr1	108232162	108232162	*	-4.62147	-0.158319	0.00917909	Promoter (1-2kb)	VAV3	vav guanine nucleotide exchange factor 3	hypo	Run_1
cg26628667	chr1	108329042	108329042	*	3.97127	0.116479	0.0236416	Intron (uc001dvk.1/10451, intron 2 of 26)	VAV3	vav guanine nucleotide exchange factor 3	hyper	Run_1
cg06885861	chr1	108329088	108329088	*	4.13731	0.0904815	0.0186725	Intron (uc001dvk.1/10451, intron 2 of 26)	VAV3	vav guanine nucleotide exchange factor 3	hyper	Run_1
cg26634003	chr1	108420014	108420014	*	9.20659	0.316509	1.82205e-05	Intron (uc001dvk.1/10451, intron 1 of 26)	VAV3	vav guanine nucleotide exchange factor 3	hyper	Run_1
cg09366829	chr1	108422736	108422736	*	5.84376	0.137922	0.00150649	Intron (uc001dvk.1/10451, intron 1 of 26)	VAV3	vav guanine nucleotide exchange factor 3	hyper	Run_1
cg05201287	chr1	108430967	108430967	*	6.8668	0.191037	0.000348804	Intron (uc001dvk.1/10451, intron 1 of 26)	VAV3	vav guanine nucleotide exchange factor 3	hyper	Run_1
cg10824792	chr1	108439054	108439054	*	7.18101	0.15178	0.000223711	Intron (uc001dvk.1/10451, intron 1 of 26)	VAV3	vav guanine nucleotide exchange factor 3	hyper	Run_1
cg19381374	chr1	108440322	108440322	*	6.7627	0.259574	0.000404162	Intron (uc001dvk.1/10451, intron 1 of 26)	VAV3	vav guanine nucleotide exchange factor 3	hyper	Run_1
cg19413693	chr1	108442921	108442921	*	11.2827	0.300212	2.23964e-06	Intron (uc001dvk.1/10451, intron 1 of 26)	VAV3	vav guanine nucleotide exchange factor 3	hyper	Run_1
cg01018533	chr1	108483788	108483788	*	8.16818	0.148277	6.21886e-05	Intron (uc001dvk.1/10451, intron 1 of 26)	VAV3	vav guanine nucleotide exchange factor 3	hyper	Run_1
cg15354823	chr1	108505752	108505752	*	5.76283	0.193584	0.0016916	Promoter (<=1kb)	VAV3	vav guanine nucleotide exchange factor 3	hyper	Run_1
cg06217451	chr1	108622363	108622363	*	3.88204	0.0547343	0.0267892	Distal Intergenic	SLC25A24	solute carrier family 25 member 24	hyper	Run_1
cg24323958	chr1	108741884	108741884	*	5.77739	0.167693	0.00165728	Promoter (1-2kb)	SLC25A24	solute carrier family 25 member 24	hyper	Run_1
[truncated: 38,707 more rows]

## Sheet: run 2
name	seqnames	start	end	strand	stat	diff	ind.fdr	annotation	SYMBOL	GENENAME	direction (day23 - day0)	run
cg27487046	chr1	860613	860613	*	-4.06863	-0.021252	0.0216144	Promoter (<=1kb)	SAMD11	sterile alpha motif domain containing 11	hypo	Run_2
cg00582671	chr1	872235	872235	*	4.60303	0.0986282	0.0092799	Promoter (2-3kb)	SAMD11	sterile alpha motif domain containing 11	hyper	Run_2
cg10375192	chr1	901799	901799	*	7.06467	0.0990494	0.000174117	Promoter (<=1kb)	PLEKHN1	pleckstrin homology domain containing N1	hyper	Run_2
cg01729262	chr1	933306	933306	*	4.26416	0.0711432	0.0159506	Promoter (2-3kb)	HES4	hes family bHLH transcription factor 4	hyper	Run_2
cg09908510	chr1	998347	998347	*	-6.79469	-0.130969	0.000264848	Intron (uc001acl.1/uc001acl.1, intron 2 of 3)	RNF223	ring finger protein 223	hypo	Run_2
cg11405655	chr1	999599	999599	*	-4.41265	-0.0383464	0.0125855	Intron (uc001acl.1/uc001acl.1, intron 3 of 3)	RNF223	ring finger protein 223	hypo	Run_2
cg06444226	chr1	1028785	1028785	*	3.64037	0.0619152	0.0419776	Promoter (1-2kb)	C1orf159	chromosome 1 open reading frame 159	hyper	Run_2
cg11071912	chr1	1073424	1073424	*	6.39283	0.142075	0.000497793	Promoter (1-2kb)	LINC01342	long intergenic non-protein coding RNA 1342	hyper	Run_2
cg25772221	chr1	1079622	1079622	*	4.70304	0.0791894	0.0078506	Distal Intergenic	LINC01342	long intergenic non-protein coding RNA 1342	hyper	Run_2
cg07213830	chr1	1093940	1093940	*	6.08004	0.119758	0.000827507	Distal Intergenic	MIR200B	microRNA 200b	hyper	Run_2
cg23651812	chr1	1104366	1104366	*	3.77453	0.128071	0.0342603	Promoter (<=1kb)	MIR429	microRNA 429	hyper	Run_2
cg18382926	chr1	1113624	1113624	*	-6.62034	-0.156444	0.00034913	Promoter (1-2kb)	TTLL10	tubulin tyrosine ligase like 10	hypo	Run_2
cg23275914	chr1	1114914	1114914	*	4.01504	0.0586397	0.0235127	Promoter (<=1kb)	TTLL10	tubulin tyrosine ligase like 10	hyper	Run_2
cg09021712	chr1	1133215	1133215	*	3.69025	0.0319458	0.0390299	Exon (uc001acy.2/254173, exon 16 of 16)	TNFRSF18	TNF receptor superfamily member 18	hyper	Run_2
cg13360866	chr1	1135492	1135492	*	4.75268	0.0830209	0.0072456	Distal Intergenic	TNFRSF18	TNF receptor superfamily member 18	hyper	Run_2
cg23166857	chr1	1149501	1149501	*	-4.36556	-0.0881114	0.0135727	Promoter (<=1kb)	TNFRSF4	TNF receptor superfamily member 4	hypo	Run_2
cg03935783	chr1	1161069	1161069	*	-4.47942	-0.0258591	0.0113122	Promoter (1-2kb)	SDF4	stromal cell derived factor 4	hypo	Run_2
cg13440692	chr1	1186357	1186357	*	-6.66899	-0.0681179	0.000324121	Downstream (2-3kb)	C1QTNF12	C1q and TNF related 12	hypo	Run_2
cg21583518	chr1	1195531	1195531	*	4.25863	0.0696367	0.0161016	Intron (uc001adm.4/118424, intron 3 of 6)	UBE2J2	ubiquitin conjugating enzyme E2 J2	hyper	Run_2
cg22346297	chr1	1240439	1240439	*	4.10551	0.0806525	0.020421	Promoter (<=1kb)	ACAP3	ArfGAP with coiled-coil, ankyrin repeat and PH domains 3	hyper	Run_2
cg23310884	chr1	1241376	1241376	*	3.86495	0.117605	0.0297046	Promoter (<=1kb)	ACAP3	ArfGAP with coiled-coil, ankyrin repeat and PH domains 3	hyper	Run_2
cg14488957	chr1	1244644	1244644	*	-4.59277	-0.0435115	0.00943389	Promoter (<=1kb)	PUSL1	pseudouridine synthase like 1	hypo	Run_2
cg22109675	chr1	1297567	1297567	*	3.86731	0.0866798	0.0295961	Promoter (<=1kb)	MXRA8	matrix remodeling associated 8	hyper	Run_2
cg15492552	chr1	1297576	1297576	*	3.72714	0.0633262	0.0368633	Promoter (<=1kb)	MXRA8	matrix remodeling associated 8	hyper	Run_2
cg05589276	chr1	1311577	1311577	*	-5.23619	-0.0976326	0.00328308	Promoter (<=1kb)	AURKAIP1	aurora kinase A interacting protein 1	hypo	Run_2
cg19270739	chr1	1368846	1368846	*	3.77583	0.0713134	0.0341931	Promoter (2-3kb)	VWA1	von Willebrand factor A domain containing 1	hyper	Run_2
cg16784215	chr1	1370138	1370138	*	5.37338	0.132356	0.00261625	Promoter (<=1kb)	VWA1	von Willebrand factor A domain containing 1	hyper	Run_2
cg00695214	chr1	1415868	1415868	*	3.57094	0.0481876	0.046514	Promoter (2-3kb)	ATAD3B	ATPase family AAA domain containing 3B	hyper	Run_2
cg09151801	chr1	1471210	1471210	*	3.63264	0.0569605	0.0424721	Intron (uc009vkf.3/339453, intron 2 of 3)	TMEM240	transmembrane protein 240	hyper	Run_2
cg01229567	chr1	1549818	1549818	*	-3.8935	-0.0370477	0.028371	Promoter (<=1kb)	MIB2	mindbomb E3 ubiquitin protein ligase 2	hypo	Run_2
cg09932345	chr1	1710561	1710561	*	3.97235	0.0257561	0.025145	Promoter (<=1kb)	NADK	NAD kinase	hyper	Run_2
cg02297801	chr1	1710663	1710663	*	9.3053	0.147953	7.29065e-06	Promoter (<=1kb)	NADK	NAD kinase	hyper	Run_2
cg24163210	chr1	1713944	1713944	*	3.58313	0.0875858	0.0456685	Promoter (2-3kb)	NADK	NAD kinase	hyper	Run_2
cg04260676	chr1	1774322	1774322	*	4.58591	0.0668274	0.00954432	Intron (uc001aif.3/2782, intron 1 of 11)	GNB1	G protein subunit beta 1	hyper	Run_2
cg16677144	chr1	1790217	1790217	*	4.92954	0.0710217	0.00543438	Intron (uc001aif.3/2782, intron 1 of 11)	GNB1	G protein subunit beta 1	hyper	Run_2
cg26147268	chr1	1801236	1801236	*	5.20299	0.0857162	0.00347466	Intron (uc001aif.3/2782, intron 1 of 11)	GNB1	G protein subunit beta 1	hyper	Run_2
cg09121624	chr1	1918541	1918541	*	-4.11525	-0.0617765	0.0201061	Intron (uc001aim.1/85452, intron 4 of 17)	CFAP74	cilia and flagella associated protein 74	hypo	Run_2
cg25154424	chr1	1960717	1960717	*	-4.25483	-0.0354055	0.0161875	Intron (uc001aip.2/2563, intron 7 of 8)	GABRD	gamma-aminobutyric acid type A receptor subunit delta	hypo	Run_2
cg00123471	chr1	1970087	1970087	*	-4.00787	-0.0704943	0.0237656	Distal Intergenic	PRKCZ	protein kinase C zeta	hypo	Run_2
cg14656575	chr1	1988767	1988767	*	-7.90094	-0.172896	4.88722e-05	Intron (uc001aiq.3/5590, intron 3 of 17)	PRKCZ	protein kinase C zeta	hypo	Run_2
cg15502607	chr1	1990986	1990986	*	-3.73129	-0.0892352	0.0366214	Exon (uc001aiq.3/5590, exon 4 of 18)	PRKCZ	protein kinase C zeta	hypo	Run_2
cg03377392	chr1	2001321	2001321	*	-6.08783	-0.126954	0.000818126	Intron (uc001aiq.3/5590, intron 4 of 17)	PRKCZ	protein kinase C zeta	hypo	Run_2
cg11758127	chr1	2002884	2002884	*	-5.55869	-0.12651	0.00192467	Promoter (2-3kb)	PRKCZ	protein kinase C zeta	hypo	Run_2
cg08108679	chr1	2003274	2003274	*	-4.86492	-0.104027	0.00603902	Promoter (1-2kb)	PRKCZ	protein kinase C zeta	hypo	Run_2
cg25976434	chr1	2008510	2008510	*	-4.60582	-0.0808486	0.00924191	Intron (uc001aiq.3/5590, intron 4 of 17)	PRKCZ	protein kinase C zeta	hypo	Run_2
cg17497824	chr1	2021003	2021003	*	-5.386	-0.0914565	0.00256539	Intron (uc001aiq.3/5590, intron 4 of 17)	PRKCZ	protein kinase C zeta	hypo	Run_2
cg00666247	chr1	2028044	2028044	*	-5.63568	-0.130591	0.00170021	Intron (uc001aiq.3/5590, intron 4 of 17)	PRKCZ	protein kinase C zeta	hypo	Run_2
cg00312809	chr1	2028213	2028213	*	-5.48554	-0.122413	0.00218139	Intron (uc001aiq.3/5590, intron 4 of 17)	PRKCZ	protein kinase C zeta	hypo	Run_2
cg15444419	chr1	2028390	2028390	*	-5.1245	-0.0856542	0.00395106	Intron (uc001aiq.3/5590, intron 4 of 17)	PRKCZ	protein kinase C zeta	hypo	Run_2
cg06227939	chr1	2033594	2033594	*	-7.85615	-0.133887	5.21872e-05	Promoter (2-3kb)	PRKCZ	protein kinase C zeta	hypo	Run_2
cg21863005	chr1	2035357	2035357	*	-5.64743	-0.132818	0.00166862	Promoter (<=1kb)	PRKCZ	protein kinase C zeta	hypo	Run_2
cg04315214	chr1	2043799	2043799	*	4.17811	0.138933	0.0182462	Intron (uc001aiq.3/5590, intron 4 of 17)	PRKCZ	protein kinase C zeta	hyper	Run_2
cg19255464	chr1	2047101	2047101	*	-5.40568	-0.0928594	0.00248712	Intron (uc001aiq.3/5590, intron 4 of 17)	PRKCZ	protein kinase C zeta	hypo	Run_2
cg08106279	chr1	2060014	2060014	*	-4.10373	-0.0737666	0.0204781	Intron (uc001aiq.3/5590, intron 4 of 17)	PRKCZ	protein kinase C zeta	hypo	Run_2
cg14743859	chr1	2066274	2066274	*	-4.0707	-0.0846373	0.0215465	Intron (uc001aiq.3/5590, intron 4 of 17)	PRKCZ	protein kinase C zeta	hypo	Run_2
cg25973481	chr1	2075344	2075344	*	-4.07408	-0.0795394	0.0214372	Promoter (1-2kb)	PRKCZ	protein kinase C zeta	hypo	Run_2
cg07693617	chr1	2081984	2081984	*	-3.96576	-0.06358	0.0253943	Intron (uc001aiq.3/5590, intron 8 of 17)	PRKCZ	protein kinase C zeta	hypo	Run_2
cg02481000	chr1	2082349	2082349	*	3.71672	0.065287	0.0374893	Exon (uc001aiq.3/5590, exon 9 of 18)	PRKCZ	protein kinase C zeta	hyper	Run_2
cg09433064	chr1	2082528	2082528	*	4.36471	0.0726618	0.0135905	Intron (uc001aiq.3/5590, intron 9 of 17)	PRKCZ	protein kinase C zeta	hyper	Run_2
cg06854565	chr1	2088778	2088778	*	-5.21483	-0.0686461	0.00340472	Intron (uc001aiq.3/5590, intron 10 of 17)	PRKCZ	protein kinase C zeta	hypo	Run_2
cg08064286	chr1	2092066	2092066	*	-3.93858	-0.0584871	0.0264625	Intron (uc001aiq.3/5590, intron 10 of 17)	PRKCZ	protein kinase C zeta	hypo	Run_2
cg10219789	chr1	2092526	2092526	*	-5.25388	-0.158379	0.00318917	Intron (uc001aiq.3/5590, intron 10 of 17)	PRKCZ	protein kinase C zeta	hypo	Run_2
cg06801943	chr1	2101479	2101479	*	-4.28425	-0.0831537	0.0154386	Promoter (1-2kb)	PRKCZ	protein kinase C zeta	hypo	Run_2
cg05603985	chr1	2161049	2161049	*	-5.2967	-0.0494604	0.00297488	Promoter (<=1kb)	SKI	SKI proto-oncogene	hypo	Run_2
cg09469355	chr1	2161886	2161886	*	-5.61913	-0.0931024	0.0017463	Promoter (1-2kb)	SKI	SKI proto-oncogene	hypo	Run_2
cg08884752	chr1	2162001	2162001	*	-5.42312	-0.106172	0.00242162	Promoter (1-2kb)	SKI	SKI proto-oncogene	hypo	Run_2
cg17942763	chr1	2163472	2163472	*	-4.35915	-0.0557602	0.0137042	Intron (uc001aja.4/6497, intron 1 of 6)	SKI	SKI proto-oncogene	hypo	Run_2
cg02277356	chr1	2163809	2163809	*	-5.77966	-0.0837711	0.0013548	Intron (uc001aja.4/6497, intron 1 of 6)	SKI	SKI proto-oncogene	hypo	Run_2
cg10397932	chr1	2166155	2166155	*	3.60727	0.0488919	0.0440765	Intron (uc001aja.4/6497, intron 1 of 6)	SKI	SKI proto-oncogene	hyper	Run_2
cg06343732	chr1	2167707	2167707	*	8.40853	0.131641	2.40011e-05	Intron (uc001aja.4/6497, intron 1 of 6)	SKI	SKI proto-oncogene	hyper	Run_2
cg12611488	chr1	2169282	2169282	*	3.58999	0.0691094	0.0452339	Intron (uc001aja.4/6497, intron 1 of 6)	SKI	SKI proto-oncogene	hyper	Run_2
cg16704920	chr1	2169407	2169407	*	3.58954	0.0914598	0.0452604	Intron (uc001aja.4/6497, intron 1 of 6)	SKI	SKI proto-oncogene	hyper	Run_2
cg01776341	chr1	2171879	2171879	*	5.32691	0.0913706	0.00281961	Intron (uc001aja.4/6497, intron 1 of 6)	SKI	SKI proto-oncogene	hyper	Run_2
cg11097416	chr1	2179243	2179243	*	3.7617	0.0708378	0.0349249	Intron (uc001aja.4/6497, intron 1 of 6)	SKI	SKI proto-oncogene	hyper	Run_2
cg08468599	chr1	2182126	2182126	*	4.2563	0.0577715	0.016158	Intron (uc001aja.4/6497, intron 1 of 6)	SKI	SKI proto-oncogene	hyper	Run_2
cg08271229	chr1	2222674	2222674	*	-7.28868	-0.0852115	0.000122154	Intron (uc001aja.4/6497, intron 1 of 6)	LOC100129534	small nuclear ribonucleoprotein polypeptide N pseudogene	hypo	Run_2
cg15798497	chr1	2226301	2226301	*	5.28003	0.090382	0.00305255	Intron (uc001aja.4/6497, intron 1 of 6)	LOC100129534	small nuclear ribonucleoprotein polypeptide N pseudogene	hyper	Run_2
cg15935121	chr1	2230601	2230601	*	4.41494	0.0452619	0.0125456	Intron (uc001aja.4/6497, intron 1 of 6)	LOC100129534	small nuclear ribonucleoprotein polypeptide N pseudogene	hyper	Run_2
cg06784691	chr1	2245988	2245988	*	3.90116	0.0711919	0.0280196	Distal Intergenic	LOC100129534	small nuclear ribonucleoprotein polypeptide N pseudogene	hyper	Run_2
cg01564665	chr1	2373855	2373855	*	-4.0624	-0.0875442	0.021835	Distal Intergenic	PEX10	peroxisomal biogenesis factor 10	hypo	Run_2
cg04847649	chr1	2406795	2406795	*	-3.69577	-0.0626557	0.0387238	Promoter (<=1kb)	PLCH2	phospholipase C eta 2	hypo	Run_2
cg17128799	chr1	2458466	2458466	*	-5.06327	-0.100267	0.00436505	Promoter (<=1kb)	PANK4	pantothenate kinase 4 (inactive)	hypo	Run_2
cg02611001	chr1	2458506	2458506	*	-5.45684	-0.119368	0.00228802	Promoter (<=1kb)	PANK4	pantothenate kinase 4 (inactive)	hypo	Run_2
cg02483661	chr1	2460621	2460621	*	4.30456	0.066336	0.0149425	Promoter (1-2kb)	HES5	hes family bHLH transcription factor 5	hyper	Run_2
cg02393107	chr1	2515692	2515692	*	-5.42532	-0.0688855	0.00241222	Promoter (2-3kb)	PRXL2B	peroxiredoxin like 2B	hypo	Run_2
cg02477877	chr1	2742207	2742207	*	-3.57784	-0.0630349	0.0460426	Distal Intergenic	TTC34	tetratricopeptide repeat domain 34	hypo	Run_2
cg08165969	chr1	2751152	2751152	*	-3.96207	-0.0881765	0.0255165	Distal Intergenic	TTC34	tetratricopeptide repeat domain 34	hypo	Run_2
cg16572957	chr1	2799354	2799354	*	-3.95774	-0.0711944	0.025682	Distal Intergenic	TTC34	tetratricopeptide repeat domain 34	hypo	Run_2
cg11712991	chr1	2801389	2801389	*	-4.04498	-0.0819213	0.0224225	Distal Intergenic	TTC34	tetratricopeptide repeat domain 34	hypo	Run_2
cg04551318	chr1	2823297	2823297	*	-4.70657	-0.0650433	0.00781386	Distal Intergenic	ACTRT2	actin related protein T2	hypo	Run_2
cg03447366	chr1	2827410	2827410	*	-3.91396	-0.0772414	0.0274725	Distal Intergenic	ACTRT2	actin related protein T2	hypo	Run_2
cg21943117	chr1	2840308	2840308	*	-5.46866	-0.0794438	0.00224345	Distal Intergenic	ACTRT2	actin related protein T2	hypo	Run_2
cg25720825	chr1	2849682	2849682	*	-4.75607	-0.117959	0.00720787	Distal Intergenic	ACTRT2	actin related protein T2	hypo	Run_2
cg15235677	chr1	2878965	2878965	*	-4.19947	-0.0627091	0.0176439	Distal Intergenic	ACTRT2	actin related protein T2	hypo	Run_2
cg16120196	chr1	2922569	2922569	*	-4.00149	-0.0877192	0.0240157	Distal Intergenic	ACTRT2	actin related protein T2	hypo	Run_2
cg14093144	chr1	2936311	2936311	*	-3.96491	-0.0735581	0.0254198	Promoter (1-2kb)	ACTRT2	actin related protein T2	hypo	Run_2
cg12304133	chr1	2947695	2947695	*	-3.55532	-0.0543397	0.047605	Distal Intergenic	ACTRT2	actin related protein T2	hypo	Run_2
cg00169776	chr1	2948512	2948512	*	-3.98189	-0.0474784	0.02477	Distal Intergenic	ACTRT2	actin related protein T2	hypo	Run_2
cg24150662	chr1	2949673	2949673	*	-4.14179	-0.0880081	0.019316	Distal Intergenic	ACTRT2	actin related protein T2	hypo	Run_2
cg04204526	chr1	2980937	2980937	*	-3.52604	-0.0370529	0.0497549	Promoter (<=1kb)	PRDM16-DT	PRDM16 divergent transcript	hypo	Run_2
cg08732466	chr1	2982592	2982592	*	-3.55454	-0.0801918	0.0476392	Promoter (1-2kb)	PRDM16-DT	PRDM16 divergent transcript	hypo	Run_2
cg25152368	chr1	2985692	2985692	*	5.06958	0.153007	0.00432106	Promoter (<=1kb)	PRDM16	PR/SET domain 16	hyper	Run_2
cg03779878	chr1	3007052	3007052	*	-4.34924	-0.0822266	0.0139046	Intron (uc001akc.3/63976, intron 1 of 16)	PRDM16	PR/SET domain 16	hypo	Run_2
cg24300981	chr1	3059626	3059626	*	-3.75125	-0.0322479	0.0354643	Intron (uc001akc.3/63976, intron 1 of 16)	MIR4251	microRNA 4251	hypo	Run_2
cg14169886	chr1	3111849	3111849	*	-4.03531	-0.0916943	0.0227908	Intron (uc001akc.3/63976, intron 2 of 16)	MIR4251	microRNA 4251	hypo	Run_2
cg07469312	chr1	3123241	3123241	*	-4.61332	-0.0873208	0.00912917	Intron (uc001akc.3/63976, intron 2 of 16)	MIR4251	microRNA 4251	hypo	Run_2
cg03082523	chr1	3155965	3155965	*	-6.80678	-0.117937	0.000260067	Intron (uc001akc.3/63976, intron 2 of 16)	MIR4251	microRNA 4251	hypo	Run_2
cg04876124	chr1	3160911	3160911	*	-3.7877	-0.0471854	0.0335494	Intron (uc001akc.3/63976, intron 3 of 16)	MIR4251	microRNA 4251	hypo	Run_2
cg00329272	chr1	3191481	3191481	*	-3.74022	-0.0737084	0.0360977	Intron (uc001akc.3/63976, intron 3 of 16)	MIR4251	microRNA 4251	hypo	Run_2
cg01196079	chr1	3201858	3201858	*	-3.99638	-0.0787898	0.0242307	Intron (uc001akc.3/63976, intron 3 of 16)	MIR4251	microRNA 4251	hypo	Run_2
cg14706825	chr1	3289925	3289925	*	4.21552	0.0955172	0.0172386	Intron (uc001akc.3/63976, intron 3 of 16)	ARHGEF16	Rho guanine nucleotide exchange factor 16	hyper	Run_2
cg17537707	chr1	3312821	3312821	*	-4.10167	-0.0790767	0.0205477	Intron (uc001akc.3/63976, intron 4 of 16)	ARHGEF16	Rho guanine nucleotide exchange factor 16	hypo	Run_2
cg18396811	chr1	3332264	3332264	*	-3.61782	-0.0624798	0.0433804	Intron (uc001akc.3/63976, intron 10 of 16)	ARHGEF16	Rho guanine nucleotide exchange factor 16	hypo	Run_2
cg01062116	chr1	3352435	3352435	*	-3.66672	-0.0604852	0.0403524	3' UTR	ARHGEF16	Rho guanine nucleotide exchange factor 16	hypo	Run_2
cg03448635	chr1	3424354	3424354	*	-4.75723	-0.0955705	0.00719201	Intron (uc001akk.3/1953, intron 11 of 29)	MEGF6	multiple EGF like domains 6	hypo	Run_2
cg01215682	chr1	3424530	3424530	*	-5.95057	-0.0842076	0.00102542	Intron (uc001akk.3/1953, intron 10 of 29)	MEGF6	multiple EGF like domains 6	hypo	Run_2
cg20451455	chr1	3449825	3449825	*	-6.17461	-0.130587	0.000711609	Promoter (1-2kb)	MEGF6	multiple EGF like domains 6	hypo	Run_2
cg02659581	chr1	3467842	3467842	*	-4.28741	-0.0594104	0.0153659	Intron (uc001akl.3/1953, intron 4 of 36)	MIR551A	microRNA 551a	hypo	Run_2
cg14311085	chr1	3488259	3488259	*	-4.13774	-0.0767054	0.0194372	Intron (uc001akl.3/1953, intron 4 of 36)	MIR551A	microRNA 551a	hypo	Run_2
cg13057898	chr1	3703894	3703894	*	3.77327	0.0395629	0.034325	Intron (uc001akx.1/57470, intron 1 of 6)	LRRC47	leucine rich repeat containing 47	hyper	Run_2
cg02693688	chr1	3818083	3818083	*	3.59825	0.0582471	0.044654	Promoter (1-2kb)	LINC01134	long intergenic non-protein coding RNA 1134	hyper	Run_2
cg00294753	chr1	4328723	4328723	*	-4.12513	-0.0695935	0.0198149	Distal Intergenic	LINC01777	long intergenic non-protein coding RNA 1777	hypo	Run_2
cg08166868	chr1	4386725	4386725	*	-4.51892	-0.0775943	0.0106313	Distal Intergenic	LINC01777	long intergenic non-protein coding RNA 1777	hypo	Run_2
cg18723167	chr1	4554420	4554420	*	-4.1192	-0.0644754	0.0199956	Distal Intergenic	LINC01777	long intergenic non-protein coding RNA 1777	hypo	Run_2
cg16140053	chr1	4585594	4585594	*	-3.74904	-0.0783185	0.0356005	Distal Intergenic	LINC01777	long intergenic non-protein coding RNA 1777	hypo	Run_2
cg18083933	chr1	4611470	4611470	*	-3.98687	-0.0727477	0.0245912	Distal Intergenic	AJAP1	adherens junctions associated protein 1	hypo	Run_2
cg15159743	chr1	4611776	4611776	*	-3.61855	-0.0936777	0.0433289	Distal Intergenic	AJAP1	adherens junctions associated protein 1	hypo	Run_2
cg09278610	chr1	4661419	4661419	*	-3.52485	-0.0640056	0.0498259	Distal Intergenic	AJAP1	adherens junctions associated protein 1	hypo	Run_2
cg06493740	chr1	4760431	4760431	*	-4.06094	-0.0702631	0.0218876	Intron (uc001alm.1/55966, intron 1 of 5)	AJAP1	adherens junctions associated protein 1	hypo	Run_2
cg24350011	chr1	4795114	4795114	*	-3.96903	-0.039301	0.0252691	Intron (uc001alm.1/55966, intron 2 of 5)	AJAP1	adherens junctions associated protein 1	hypo	Run_2
cg15088574	chr1	4848991	4848991	*	-3.65477	-0.0712354	0.0410795	3' UTR	AJAP1	adherens junctions associated protein 1	hypo	Run_2
cg04529703	chr1	5022967	5022967	*	-3.80056	-0.0470429	0.0328626	Distal Intergenic	AJAP1	adherens junctions associated protein 1	hypo	Run_2
cg21335761	chr1	5462830	5462830	*	-4.08834	-0.0853856	0.0209443	Distal Intergenic	NA	NA	hypo	Run_2
cg02114291	chr1	5504718	5504718	*	-3.60033	-0.0690621	0.0445375	Distal Intergenic	NA	NA	hypo	Run_2
cg24883265	chr1	5917845	5917845	*	3.98176	0.0423953	0.0247704	Distal Intergenic	MIR4689	microRNA 4689	hyper	Run_2
cg01821920	chr1	6015903	6015903	*	-6.43393	-0.22123	0.000465365	Intron (uc001alq.2/261734, intron 6 of 29)	KCNAB2	potassium voltage-gated channel subfamily A regulatory beta subunit 2	hypo	Run_2
cg05569533	chr1	6018305	6018305	*	5.92303	0.110009	0.00106976	Intron (uc001alq.2/261734, intron 6 of 29)	KCNAB2	potassium voltage-gated channel subfamily A regulatory beta subunit 2	hyper	Run_2
cg12363753	chr1	6051504	6051504	*	3.59822	0.0453328	0.0446559	Promoter (<=1kb)	KCNAB2	potassium voltage-gated channel subfamily A regulatory beta subunit 2	hyper	Run_2
cg22912890	chr1	6090481	6090481	*	3.67225	0.0991267	0.0400192	Intron (uc009vlv.2/8514, intron 1 of 15)	KCNAB2	potassium voltage-gated channel subfamily A regulatory beta subunit 2	hyper	Run_2
cg20170508	chr1	6106125	6106125	*	3.65919	0.0720327	0.0408026	Promoter (<=1kb)	KCNAB2	potassium voltage-gated channel subfamily A regulatory beta subunit 2	hyper	Run_2
cg26300857	chr1	6142719	6142719	*	4.62037	0.0515451	0.00902547	Intron (uc009vlv.2/8514, intron 6 of 15)	KCNAB2	potassium voltage-gated channel subfamily A regulatory beta subunit 2	hyper	Run_2
cg10851318	chr1	6204242	6204242	*	-3.69626	-0.0725719	0.0387032	Promoter (<=1kb)	CHD5	chromodomain helicase DNA binding protein 5	hypo	Run_2
cg01373911	chr1	6269367	6269367	*	3.91041	0.0466073	0.0276111	Promoter (<=1kb)	RNF207	ring finger protein 207	hyper	Run_2
cg11699125	chr1	6341327	6341327	*	3.7737	0.0384175	0.0343048	Exon (uc001amq.3/11332, exon 8 of 9)	GPR153	G protein-coupled receptor 153	hyper	Run_2
cg09533740	chr1	6351416	6351416	*	4.53841	0.0709021	0.0103044	Intron (uc001amq.3/11332, intron 7 of 8)	GPR153	G protein-coupled receptor 153	hyper	Run_2
cg13549940	chr1	6390053	6390053	*	3.65093	0.0580643	0.0413188	Intron (uc001amq.3/11332, intron 4 of 8)	ACOT7	acyl-CoA thioesterase 7	hyper	Run_2
cg16306654	chr1	6419767	6419767	*	-9.39516	-0.119487	6.54423e-06	Promoter (<=1kb)	ACOT7	acyl-CoA thioesterase 7	hypo	Run_2
cg10219223	chr1	6420713	6420713	*	5.55809	0.0890633	0.00192616	Promoter (<=1kb)	ACOT7	acyl-CoA thioesterase 7	hyper	Run_2
cg19897047	chr1	6476870	6476870	*	3.67078	0.0312477	0.0401174	3' UTR	HES2	hes family bHLH transcription factor 2	hyper	Run_2
cg27224823	chr1	6521268	6521268	*	3.79725	0.0725765	0.0330212	Promoter (2-3kb)	TNFRSF25	TNF receptor superfamily member 25	hyper	Run_2
cg25491951	chr1	6526396	6526396	*	-5.40392	-0.0598892	0.00249541	Promoter (<=1kb)	TNFRSF25	TNF receptor superfamily member 25	hypo	Run_2
cg23114616	chr1	6526398	6526398	*	-4.44677	-0.112613	0.0119415	Promoter (<=1kb)	TNFRSF25	TNF receptor superfamily member 25	hypo	Run_2
cg17701208	chr1	6799678	6799678	*	-3.90324	-0.0548166	0.0279298	Distal Intergenic	DNAJC11	DnaJ heat shock protein family (Hsp40) member C11	hypo	Run_2
cg09703491	chr1	6998235	6998235	*	-4.89768	-0.0913765	0.00573843	Intron (uc001aoi.3/23261, intron 3 of 22)	CAMTA1	calmodulin binding transcription activator 1	hypo	Run_2
cg08600854	chr1	7014309	7014309	*	-5.06912	-0.0878713	0.00432288	Intron (uc001aoi.3/23261, intron 3 of 22)	CAMTA1	calmodulin binding transcription activator 1	hypo	Run_2
cg10349142	chr1	7070537	7070537	*	-3.74091	-0.0644362	0.036055	Intron (uc001aoi.3/23261, intron 3 of 22)	CAMTA1	calmodulin binding transcription activator 1	hypo	Run_2
cg11750696	chr1	7074500	7074500	*	-4.42098	-0.0877507	0.012413	Intron (uc001aoi.3/23261, intron 3 of 22)	CAMTA1	calmodulin binding transcription activator 1	hypo	Run_2
cg17816038	chr1	7123346	7123346	*	-3.5903	-0.0898017	0.0452182	Intron (uc001aoi.3/23261, intron 3 of 22)	CAMTA1	calmodulin binding transcription activator 1	hypo	Run_2
cg04215950	chr1	7125137	7125137	*	-4.42474	-0.0806072	0.0123394	Intron (uc001aoi.3/23261, intron 3 of 22)	CAMTA1	calmodulin binding transcription activator 1	hypo	Run_2
cg21443133	chr1	7201539	7201539	*	-5.24289	-0.107573	0.00324666	Intron (uc001aoi.3/23261, intron 4 of 22)	CAMTA1	calmodulin binding transcription activator 1	hypo	Run_2
cg00292312	chr1	7318138	7318138	*	-4.22852	-0.07502	0.0168835	Intron (uc001aoi.3/23261, intron 5 of 22)	CAMTA1	calmodulin binding transcription activator 1	hypo	Run_2
cg09585616	chr1	7440953	7440953	*	-4.34331	-0.0809851	0.014046	Intron (uc001aoi.3/23261, intron 5 of 22)	CAMTA1	calmodulin binding transcription activator 1	hypo	Run_2
cg09390080	chr1	7539284	7539284	*	-4.66436	-0.0837796	0.0083891	Intron (uc001aoi.3/23261, intron 6 of 22)	CAMTA1	calmodulin binding transcription activator 1	hypo	Run_2
cg18795022	chr1	7587410	7587410	*	-5.99293	-0.181275	0.000956256	Intron (uc001aoi.3/23261, intron 6 of 22)	CAMTA1	calmodulin binding transcription activator 1	hypo	Run_2
cg14293943	chr1	7670145	7670145	*	-3.86269	-0.0686209	0.0298154	Intron (uc001aoi.3/23261, intron 6 of 22)	CAMTA1	calmodulin binding transcription activator 1	hypo	Run_2
cg01642987	chr1	7676854	7676854	*	-4.16266	-0.0715533	0.018699	Intron (uc001aoi.3/23261, intron 6 of 22)	CAMTA1	calmodulin binding transcription activator 1	hypo	Run_2
cg08005730	chr1	7711138	7711138	*	-3.6102	-0.0978987	0.0438833	Intron (uc001aoi.3/23261, intron 7 of 22)	CAMTA1	calmodulin binding transcription activator 1	hypo	Run_2
cg22516307	chr1	7731906	7731906	*	-7.54174	-0.12718	8.29425e-05	Promoter (<=1kb)	CAMTA1	calmodulin binding transcription activator 1	hypo	Run_2
cg12138124	chr1	7797432	7797432	*	-4.04775	-0.0934001	0.0223312	Promoter (1-2kb)	CAMTA1	calmodulin binding transcription activator 1	hypo	Run_2
cg00811891	chr1	7904830	7904830	*	-3.72003	-0.0592616	0.0373028	3' UTR	UTS2	urotensin 2	hypo	Run_2
cg20474564	chr1	7913890	7913890	*	-3.94326	-0.0767035	0.026259	Promoter (<=1kb)	UTS2	urotensin 2	hypo	Run_2
cg13962846	chr1	7973298	7973298	*	4.03781	0.0994226	0.022695	Promoter (<=1kb)	UTS2	urotensin 2	hyper	Run_2
cg08028047	chr1	8000952	8000952	*	-4.34136	-0.0637463	0.0140907	Promoter (2-3kb)	TNFRSF9	TNF receptor superfamily member 9	hypo	Run_2
cg14153654	chr1	8001027	8001027	*	-3.73674	-0.0561817	0.0363077	Promoter (2-3kb)	TNFRSF9	TNF receptor superfamily member 9	hypo	Run_2
cg06956444	chr1	8001309	8001309	*	5.73595	0.116168	0.00145369	Promoter (1-2kb)	TNFRSF9	TNF receptor superfamily member 9	hyper	Run_2
cg27305704	chr1	8002635	8002635	*	4.86379	0.115647	0.00604866	Promoter (<=1kb)	TNFRSF9	TNF receptor superfamily member 9	hyper	Run_2
cg18964839	chr1	8003277	8003277	*	4.25787	0.0890154	0.0161194	Promoter (<=1kb)	TNFRSF9	TNF receptor superfamily member 9	hyper	Run_2
cg23542859	chr1	8003422	8003422	*	4.67836	0.128921	0.00819607	Promoter (<=1kb)	TNFRSF9	TNF receptor superfamily member 9	hyper	Run_2
cg09776113	chr1	8003644	8003644	*	4.50118	0.0808119	0.0109422	Promoter (<=1kb)	TNFRSF9	TNF receptor superfamily member 9	hyper	Run_2
cg12117193	chr1	8156405	8156405	*	-3.85674	-0.0612268	0.0301045	Distal Intergenic	ERRFI1	ERBB receptor feedback inhibitor 1	hypo	Run_2
cg20244489	chr1	8209787	8209787	*	-4.59383	-0.153829	0.00941927	Distal Intergenic	ERRFI1	ERBB receptor feedback inhibitor 1	hypo	Run_2
cg22854463	chr1	8278817	8278817	*	4.41931	0.0655685	0.0124499	Distal Intergenic	SLC45A1	solute carrier family 45 member 1	hyper	Run_2
cg13057875	chr1	8343004	8343004	*	4.39882	0.0790357	0.0128788	Distal Intergenic	SLC45A1	solute carrier family 45 member 1	hyper	Run_2
cg02077648	chr1	8456619	8456619	*	5.73497	0.0694161	0.00145639	Intron (uc001apd.3/473, intron 2 of 12)	RERE	arginine-glutamic acid dipeptide repeats	hyper	Run_2
cg20316440	chr1	8457758	8457758	*	5.03864	0.0756895	0.00454071	Intron (uc001apd.3/473, intron 2 of 12)	RERE	arginine-glutamic acid dipeptide repeats	hyper	Run_2
cg19679865	chr1	8467904	8467904	*	6.41746	0.17973	0.000478449	Intron (uc001apd.3/473, intron 2 of 12)	RERE	arginine-glutamic acid dipeptide repeats	hyper	Run_2
cg15702277	chr1	8477935	8477935	*	5.99565	0.0978228	0.00095234	Intron (uc001apd.3/473, intron 2 of 12)	RERE	arginine-glutamic acid dipeptide repeats	hyper	Run_2
cg01447281	chr1	8482689	8482689	*	8.47424	0.278968	2.18959e-05	Promoter (1-2kb)	RERE	arginine-glutamic acid dipeptide repeats	hyper	Run_2
cg27049263	chr1	8488265	8488265	*	8.81928	0.180019	1.37536e-05	Intron (uc001ape.3/473, intron 12 of 23)	RERE	arginine-glutamic acid dipeptide repeats	hyper	Run_2
cg00423486	chr1	8491132	8491132	*	3.95057	0.0852409	0.0259824	Intron (uc001ape.3/473, intron 12 of 23)	RERE	arginine-glutamic acid dipeptide repeats	hyper	Run_2
cg09541539	chr1	8499462	8499462	*	4.34097	0.0786871	0.0140995	Intron (uc001ape.3/473, intron 12 of 23)	RERE	arginine-glutamic acid dipeptide repeats	hyper	Run_2
cg20431434	chr1	8525400	8525400	*	3.64239	0.0455401	0.0418504	3' UTR	RERE	arginine-glutamic acid dipeptide repeats	hyper	Run_2
cg11516004	chr1	8533501	8533501	*	3.62992	0.0599581	0.0426433	Intron (uc001ape.3/473, intron 11 of 23)	RERE	arginine-glutamic acid dipeptide repeats	hyper	Run_2
cg14286456	chr1	8570225	8570225	*	4.22027	0.0781235	0.0171113	Intron (uc001ape.3/473, intron 8 of 23)	RERE	arginine-glutamic acid dipeptide repeats	hyper	Run_2
cg02737462	chr1	8572741	8572741	*	-4.95077	-0.115152	0.00526259	Intron (uc001ape.3/473, intron 8 of 23)	RERE	arginine-glutamic acid dipeptide repeats	hypo	Run_2
cg25559081	chr1	8572799	8572799	*	-5.04356	-0.126311	0.00450505	Intron (uc001ape.3/473, intron 8 of 23)	RERE	arginine-glutamic acid dipeptide repeats	hypo	Run_2
cg21774136	chr1	8593495	8593495	*	-4.35745	-0.0588799	0.0137439	Intron (uc001ape.3/473, intron 8 of 23)	RERE	arginine-glutamic acid dipeptide repeats	hypo	Run_2
cg12779607	chr1	8615458	8615458	*	-5.8619	-0.154966	0.00117962	Intron (uc001ape.3/473, intron 7 of 23)	RERE	arginine-glutamic acid dipeptide repeats	hypo	Run_2
cg02098619	chr1	8689772	8689772	*	-5.34938	-0.088935	0.00271504	Intron (uc001ape.3/473, intron 3 of 23)	RERE	arginine-glutamic acid dipeptide repeats	hypo	Run_2
cg13335369	chr1	8724178	8724178	*	3.82923	0.0748192	0.0314764	Intron (uc001ape.3/473, intron 2 of 23)	RERE	arginine-glutamic acid dipeptide repeats	hyper	Run_2
cg01173814	chr1	8762310	8762310	*	-9.41251	-0.14632	6.45371e-06	Intron (uc001ape.3/473, intron 2 of 23)	RERE	arginine-glutamic acid dipeptide repeats	hypo	Run_2
cg10467015	chr1	8762949	8762949	*	-5.33499	-0.0685767	0.00278179	Intron (uc001ape.3/473, intron 2 of 23)	RERE	arginine-glutamic acid dipeptide repeats	hypo	Run_2
cg18269493	chr1	8772984	8772984	*	6.88779	0.126519	0.000229301	Intron (uc001ape.3/473, intron 2 of 23)	RERE	arginine-glutamic acid dipeptide repeats	hyper	Run_2
cg06376507	chr1	8778987	8778987	*	5.43991	0.0751418	0.00235432	Intron (uc001ape.3/473, intron 2 of 23)	RERE	arginine-glutamic acid dipeptide repeats	hyper	Run_2
cg10211414	chr1	8875053	8875053	*	4.80723	0.0729833	0.00662333	Promoter (2-3kb)	RERE	arginine-glutamic acid dipeptide repeats	hyper	Run_2
cg18041278	chr1	8908057	8908057	*	5.98575	0.117658	0.000967847	Distal Intergenic	ENO1	enolase 1	hyper	Run_2
cg16812044	chr1	8940061	8940061	*	-8.74209	-0.233027	1.51894e-05	Promoter (<=1kb)	ENO1	enolase 1	hypo	Run_2
cg04993279	chr1	8940460	8940460	*	-4.92749	-0.189651	0.00545602	Promoter (1-2kb)	ENO1	enolase 1	hypo	Run_2
cg20510033	chr1	8960134	8960134	*	-4.92667	-0.0879486	0.00546484	Distal Intergenic	ENO1	enolase 1	hypo	Run_2
cg22900035	chr1	9001975	9001975	*	-5.58301	-0.164243	0.0018497	Distal Intergenic	CA6	carbonic anhydrase 6	hypo	Run_2
cg24052039	chr1	9004961	9004961	*	4.16438	0.0656646	0.0186547	Promoter (<=1kb)	CA6	carbonic anhydrase 6	hyper	Run_2
cg24885723	chr1	9030439	9030439	*	-4.77156	-0.134131	0.00702511	Intron (uc031plc.1/765, intron 6 of 7)	CA6	carbonic anhydrase 6	hypo	Run_2
cg17557656	chr1	9034929	9034929	*	4.36179	0.0832066	0.0136504	3' UTR	CA6	carbonic anhydrase 6	hyper	Run_2
cg08943045	chr1	9043919	9043919	*	-5.70666	-0.105113	0.00152201	Distal Intergenic	CA6	carbonic anhydrase 6	hypo	Run_2
cg17746707	chr1	9048966	9048966	*	7.00928	0.0914164	0.0001903	Distal Intergenic	SLC2A7	solute carrier family 2 member 7	hyper	Run_2
cg12763828	chr1	9129646	9129646	*	5.17134	0.0972017	0.00366609	Promoter (<=1kb)	SLC2A5	solute carrier family 2 member 5	hyper	Run_2
cg13358044	chr1	9173270	9173270	*	-8.82737	-0.27965	1.36468e-05	Intron (uc001apq.1/80045, intron 1 of 3)	GPR157	G protein-coupled receptor 157	hypo	Run_2
cg25017777	chr1	9298817	9298817	*	5.68247	0.0790548	0.00157853	Intron (uc001apt.3/9563, intron 1 of 4)	H6PD	hexose-6-phosphate dehydrogenase/glucose 1-dehydrogenase	hyper	Run_2
cg11521888	chr1	9298840	9298840	*	5.9489	0.101985	0.00102845	Intron (uc001apt.3/9563, intron 1 of 4)	H6PD	hexose-6-phosphate dehydrogenase/glucose 1-dehydrogenase	hyper	Run_2
cg07098680	chr1	9372708	9372708	*	4.15642	0.0696924	0.0188769	Intron (uc010oae.2/80176, intron 1 of 2)	SPSB1	splA/ryanodine receptor domain and SOCS box containing 1	hyper	Run_2
cg06779253	chr1	9375627	9375627	*	-6.32053	-0.0873564	0.000561586	Intron (uc010oae.2/80176, intron 1 of 2)	SPSB1	splA/ryanodine receptor domain and SOCS box containing 1	hypo	Run_2
cg08586855	chr1	9375862	9375862	*	-4.76841	-0.049848	0.00705973	Intron (uc010oae.2/80176, intron 1 of 2)	SPSB1	splA/ryanodine receptor domain and SOCS box containing 1	hypo	Run_2
cg17489312	chr1	9376039	9376039	*	-5.70825	-0.101565	0.00151782	Intron (uc010oae.2/80176, intron 1 of 2)	SPSB1	splA/ryanodine receptor domain and SOCS box containing 1	hypo	Run_2
cg06342063	chr1	9399391	9399391	*	-3.72112	-0.0553278	0.0372463	Intron (uc010oae.2/80176, intron 1 of 2)	SPSB1	splA/ryanodine receptor domain and SOCS box containing 1	hypo	Run_2
cg23212050	chr1	9450158	9450158	*	-6.27887	-0.123396	0.00060063	Distal Intergenic	SPSB1	splA/ryanodine receptor domain and SOCS box containing 1	hypo	Run_2
cg16295156	chr1	9466328	9466328	*	5.0875	0.123194	0.00418548	Distal Intergenic	SPSB1	splA/ryanodine receptor domain and SOCS box containing 1	hyper	Run_2
cg12547807	chr1	9473751	9473751	*	-4.62973	-0.063855	0.00888483	Distal Intergenic	SPSB1	splA/ryanodine receptor domain and SOCS box containing 1	hypo	Run_2
cg10157276	chr1	9479157	9479157	*	6.99875	0.0831881	0.000193223	Distal Intergenic	SPSB1	splA/ryanodine receptor domain and SOCS box containing 1	hyper	Run_2
cg03487019	chr1	9479540	9479540	*	4.23429	0.085383	0.0167231	Distal Intergenic	SPSB1	splA/ryanodine receptor domain and SOCS box containing 1	hyper	Run_2
cg01901101	chr1	9486939	9486939	*	6.48015	0.108084	0.000433185	Distal Intergenic	SPSB1	splA/ryanodine receptor domain and SOCS box containing 1	hyper	Run_2
cg01065278	chr1	9491741	9491741	*	3.86435	0.0975206	0.0297339	Distal Intergenic	SPSB1	splA/ryanodine receptor domain and SOCS box containing 1	hyper	Run_2
cg00891034	chr1	9614113	9614113	*	4.58078	0.079027	0.00962003	Intron (uc001apw.3/84275, intron 2 of 6)	SLC25A33	solute carrier family 25 member 33	hyper	Run_2
cg23824902	chr1	9619882	9619882	*	3.95885	0.0910415	0.0256421	Intron (uc001apw.3/84275, intron 2 of 6)	SLC25A33	solute carrier family 25 member 33	hyper	Run_2
cg16413076	chr1	9621736	9621736	*	5.58059	0.0954626	0.00185697	Intron (uc001apw.3/84275, intron 2 of 6)	SLC25A33	solute carrier family 25 member 33	hyper	Run_2
cg03247435	chr1	9625084	9625084	*	4.18382	0.0658893	0.0180778	Intron (uc001apw.3/84275, intron 2 of 6)	TMEM201	transmembrane protein 201	hyper	Run_2
cg13169003	chr1	9705002	9705002	*	3.98208	0.0714495	0.0247646	Distal Intergenic	PIK3CD	phosphatidylinositol-4,5-bisphosphate 3-kinase catalytic subunit delta	hyper	Run_2
cg08201721	chr1	9748229	9748229	*	-5.00609	-0.09554	0.00478921	Intron (uc001aqa.2/5293, intron 1 of 3)	PIK3CD	phosphatidylinositol-4,5-bisphosphate 3-kinase catalytic subunit delta	hypo	Run_2
cg20546648	chr1	9764863	9764863	*	12.3873	0.225491	2.12957e-07	Intron (uc001aqa.2/5293, intron 1 of 3)	PIK3CD	phosphatidylinositol-4,5-bisphosphate 3-kinase catalytic subunit delta	hyper	Run_2
cg01943221	chr1	9776133	9776133	*	-3.65204	-0.0886618	0.0412549	5' UTR	PIK3CD	phosphatidylinositol-4,5-bisphosphate 3-kinase catalytic subunit delta	hypo	Run_2
cg15192374	chr1	9776629	9776629	*	-4.78012	-0.112694	0.00692926	Exon (uc001aqb.4/5293, exon 6 of 24)	PIK3CD	phosphatidylinositol-4,5-bisphosphate 3-kinase catalytic subunit delta	hypo	Run_2
cg07805542	chr1	9779309	9779309	*	-5.08826	-0.136828	0.00418134	Intron (uc001aqb.4/5293, intron 9 of 23)	PIK3CD	phosphatidylinositol-4,5-bisphosphate 3-kinase catalytic subunit delta	hypo	Run_2
cg01320698	chr1	9788517	9788517	*	-4.13402	-0.0641898	0.0195472	3' UTR	CLSTN1	calsyntenin 1	hypo	Run_2
cg07499142	chr1	9788715	9788715	*	-4.06637	-0.105286	0.0216946	3' UTR	CLSTN1	calsyntenin 1	hypo	Run_2
cg07970040	chr1	9789165	9789165	*	-4.28347	-0.117371	0.0154576	3' UTR	CLSTN1	calsyntenin 1	hypo	Run_2
cg24565187	chr1	9846818	9846818	*	3.99531	0.0594234	0.0242662	Intron (uc001aqh.3/22883, intron 1 of 18)	CLSTN1	calsyntenin 1	hyper	Run_2
cg12187160	chr1	9933026	9933026	*	-3.95878	-0.0480252	0.0256431	Intron (uc001aqk.1/56998, intron 3 of 5)	CTNNBIP1	catenin beta interacting protein 1	hypo	Run_2
cg11665263	chr1	9960532	9960532	*	4.79863	0.109429	0.00671561	Intron (uc001aqk.1/56998, intron 1 of 5)	CTNNBIP1	catenin beta interacting protein 1	hyper	Run_2
cg23752454	chr1	9964074	9964074	*	-8.12225	-0.222165	3.53871e-05	Intron (uc001aqk.1/56998, intron 1 of 5)	CTNNBIP1	catenin beta interacting protein 1	hypo	Run_2
cg24915233	chr1	10278214	10278214	*	-3.52547	-0.0596966	0.0497875	Intron (uc009vmt.3/23095, intron 1 of 10)	KIF1B	kinesin family member 1B	hypo	Run_2
cg26247646	chr1	10363989	10363989	*	4.06622	0.0910338	0.0216978	Exon (uc001aqv.4/23095, exon 21 of 21)	KIF1B	kinesin family member 1B	hyper	Run_2
cg17000067	chr1	10438709	10438709	*	5.34463	0.0739087	0.00273729	3' UTR	PGD	phosphogluconate dehydrogenase	hyper	Run_2
cg03534684	chr1	10447997	10447997	*	3.62491	0.0919393	0.0429247	Distal Intergenic	PGD	phosphogluconate dehydrogenase	hyper	Run_2
cg25859553	chr1	10519369	10519369	*	3.98572	0.0833723	0.0246327	Downstream (1-2kb)	CORT	cortistatin	hyper	Run_2
cg22715764	chr1	10556294	10556294	*	-3.76953	-0.0839006	0.034518	Intron (uc001arl.3/5195, intron 2 of 2)	PEX14	peroxisomal biogenesis factor 14	hypo	Run_2
cg18147280	chr1	10574359	10574359	*	5.46895	0.0808412	0.0022427	Intron (uc001arl.3/5195, intron 2 of 2)	PEX14	peroxisomal biogenesis factor 14	hyper	Run_2
cg25310676	chr1	10575953	10575953	*	4.0273	0.0890902	0.0230618	Intron (uc001arl.3/5195, intron 2 of 2)	PEX14	peroxisomal biogenesis factor 14	hyper	Run_2
cg13553120	chr1	10577460	10577460	*	4.53129	0.1031	0.0104231	Intron (uc001arl.3/5195, intron 2 of 2)	PEX14	peroxisomal biogenesis factor 14	hyper	Run_2
cg13333265	chr1	10714675	10714675	*	-4.12644	-0.0448341	0.0197772	Intron (uc001aro.4/54897, intron 9 of 20)	CASZ1	castor zinc finger 1	hypo	Run_2
cg13428086	chr1	10743216	10743216	*	-3.70994	-0.0638183	0.0378918	Intron (uc001aro.4/54897, intron 4 of 20)	CASZ1	castor zinc finger 1	hypo	Run_2
cg00365487	chr1	10812262	10812262	*	-3.7861	-0.0593272	0.0336405	Intron (uc001aro.4/54897, intron 2 of 20)	CASZ1	castor zinc finger 1	hypo	Run_2
cg19704755	chr1	10965094	10965094	*	7.95732	0.284391	4.46966e-05	Distal Intergenic	C1orf127	chromosome 1 open reading frame 127	hyper	Run_2
cg20980926	chr1	10977175	10977175	*	-5.58522	-0.121505	0.00184294	Distal Intergenic	C1orf127	chromosome 1 open reading frame 127	hypo	Run_2
cg26153784	chr1	10999921	10999921	*	-6.80141	-0.111466	0.000262387	Distal Intergenic	C1orf127	chromosome 1 open reading frame 127	hypo	Run_2
cg02153855	chr1	11041070	11041070	*	3.75284	0.10968	0.0353805	Promoter (1-2kb)	C1orf127	chromosome 1 open reading frame 127	hyper	Run_2
cg04885881	chr1	11123118	11123118	*	-8.12205	-0.187655	3.53871e-05	Distal Intergenic	SRM	spermidine synthase	hypo	Run_2
cg06802996	chr1	11204131	11204131	*	-7.76048	-0.112466	5.96777e-05	Promoter (<=1kb)	MTOR-AS1	MTOR antisense RNA 1	hypo	Run_2
cg16680208	chr1	11390509	11390509	*	-3.60603	-0.0645185	0.0441523	Distal Intergenic	UBIAD1	UbiA prenyltransferase domain containing 1	hypo	Run_2
cg05454848	chr1	11508167	11508167	*	-3.68921	-0.0671889	0.0390846	Distal Intergenic	DISP3	dispatched RND transporter family member 3	hypo	Run_2
cg17282688	chr1	11516947	11516947	*	-6.43665	-0.119245	0.000463552	Distal Intergenic	DISP3	dispatched RND transporter family member 3	hypo	Run_2
cg17975498	chr1	11668347	11668347	*	-4.30465	-0.0786981	0.0149405	Distal Intergenic	FBXO2	F-box protein 2	hypo	Run_2
cg24935841	chr1	11718459	11718459	*	3.99061	0.0519827	0.0244548	3' UTR	FBXO44	F-box protein 44	hyper	Run_2
cg09551145	chr1	11790591	11790591	*	4.38041	0.0308218	0.0132526	Distal Intergenic	AGTRAP	angiotensin II receptor associated protein	hyper	Run_2
cg08425760	chr1	11795897	11795897	*	3.53	0.0550477	0.0494772	Promoter (<=1kb)	AGTRAP	angiotensin II receptor associated protein	hyper	Run_2
cg17514528	chr1	11862907	11862907	*	4.21671	0.0997921	0.0172053	Promoter (<=1kb)	MTHFR	methylenetetrahydrofolate reductase	hyper	Run_2
cg19180348	chr1	11863898	11863898	*	4.54867	0.110444	0.0101301	Promoter (<=1kb)	MTHFR	methylenetetrahydrofolate reductase	hyper	Run_2
cg04727199	chr1	11865051	11865051	*	6.2845	0.141242	0.000594662	Promoter (<=1kb)	MTHFR	methylenetetrahydrofolate reductase	hyper	Run_2
cg17407342	chr1	12015416	12015416	*	4.31898	0.0641581	0.0145932	Intron (uc001atm.3/5351, intron 6 of 18)	PLOD1	procollagen-lysine,2-oxoglutarate 5-dioxygenase 1	hyper	Run_2
cg03593358	chr1	12039985	12039985	*	3.88021	0.0643961	0.0290371	Promoter (<=1kb)	MFN2	mitofusin 2	hyper	Run_2
cg03002397	chr1	12061511	12061511	*	-4.63523	-0.0869598	0.00880009	Exon (uc001atn.4/9927, exon 9 of 19)	MIIP	migration and invasion inhibitory protein	hypo	Run_2
cg20463261	chr1	12073445	12073445	*	-11.9859	-0.353277	3.24979e-07	3' UTR	MIIP	migration and invasion inhibitory protein	hypo	Run_2
cg09233112	chr1	12074638	12074638	*	-5.21694	-0.18264	0.00339347	Distal Intergenic	MIIP	migration and invasion inhibitory protein	hypo	Run_2
cg22659865	chr1	12095619	12095619	*	6.56214	0.0977211	0.000382532	Distal Intergenic	MIIP	migration and invasion inhibitory protein	hyper	Run_2
cg02156723	chr1	12100631	12100631	*	-7.07003	-0.101009	0.000172433	Distal Intergenic	MIIP	migration and invasion inhibitory protein	hypo	Run_2
cg01407107	chr1	12107431	12107431	*	-5.44999	-0.0680694	0.00231463	Distal Intergenic	TNFRSF8	TNF receptor superfamily member 8	hypo	Run_2
cg22877366	chr1	12107668	12107668	*	-5.49196	-0.0737345	0.00215681	Distal Intergenic	TNFRSF8	TNF receptor superfamily member 8	hypo	Run_2
cg07790960	chr1	12109773	12109773	*	10.3372	0.208468	2.12389e-06	Distal Intergenic	TNFRSF8	TNF receptor superfamily member 8	hyper	Run_2
cg07155422	chr1	12114402	12114402	*	-4.21362	-0.134028	0.0172905	Distal Intergenic	TNFRSF8	TNF receptor superfamily member 8	hypo	Run_2
cg24427243	chr1	12128100	12128100	*	-4.90657	-0.110546	0.0056489	Intron (uc001atq.3/943, intron 1 of 14)	TNFRSF8	TNF receptor superfamily member 8	hypo	Run_2
cg22428027	chr1	12128827	12128827	*	-5.2942	-0.0715693	0.00298932	Intron (uc001atq.3/943, intron 1 of 14)	TNFRSF8	TNF receptor superfamily member 8	hypo	Run_2
cg01890404	chr1	12129814	12129814	*	5.12766	0.0837661	0.00393473	Intron (uc001atq.3/943, intron 1 of 14)	TNFRSF8	TNF receptor superfamily member 8	hyper	Run_2
cg02010586	chr1	12138792	12138792	*	4.1903	0.105128	0.0179004	Intron (uc001atq.3/943, intron 1 of 14)	TNFRSF8	TNF receptor superfamily member 8	hyper	Run_2
cg04839901	chr1	12146096	12146096	*	4.122	0.0854947	0.0199028	Intron (uc001atq.3/943, intron 2 of 14)	TNFRSF8	TNF receptor superfamily member 8	hyper	Run_2
cg00569500	chr1	12181636	12181636	*	3.98606	0.0899206	0.0246214	Intron (uc001atq.3/943, intron 8 of 14)	TNFRSF8	TNF receptor superfamily member 8	hyper	Run_2
cg10058766	chr1	12186079	12186079	*	3.57879	0.094056	0.0459792	Promoter (<=1kb)	TNFRSF8	TNF receptor superfamily member 8	hyper	Run_2
cg07499259	chr1	12188502	12188502	*	3.66671	0.0775859	0.0403524	Promoter (2-3kb)	TNFRSF8	TNF receptor superfamily member 8	hyper	Run_2
cg00463840	chr1	12188549	12188549	*	5.02748	0.103886	0.00462912	Promoter (2-3kb)	TNFRSF8	TNF receptor superfamily member 8	hyper	Run_2
cg20820107	chr1	12193099	12193099	*	11.4853	0.192002	5.57795e-07	Intron (uc001atq.3/943, intron 12 of 14)	TNFRSF8	TNF receptor superfamily member 8	hyper	Run_2
cg04707845	chr1	12193186	12193186	*	3.97605	0.067441	0.0249911	Intron (uc001atq.3/943, intron 12 of 14)	TNFRSF8	TNF receptor superfamily member 8	hyper	Run_2
cg06853894	chr1	12204096	12204096	*	3.61015	0.0899526	0.0438865	3' UTR	TNFRSF8	TNF receptor superfamily member 8	hyper	Run_2
cg13239848	chr1	12213514	12213514	*	11.0152	0.226139	9.60184e-07	Distal Intergenic	TNFRSF1B	TNF receptor superfamily member 1B	hyper	Run_2
cg00175403	chr1	12223543	12223543	*	-5.9977	-0.104989	0.000948763	Distal Intergenic	TNFRSF1B	TNF receptor superfamily member 1B	hypo	Run_2
cg18124517	chr1	12230509	12230509	*	5.39332	0.129387	0.00253641	Intron (uc001att.3/7133, intron 1 of 9)	TNFRSF1B	TNF receptor superfamily member 1B	hyper	Run_2
cg04003505	chr1	12235110	12235110	*	4.18388	0.139075	0.0180765	Intron (uc001att.3/7133, intron 1 of 9)	TNFRSF1B	TNF receptor superfamily member 1B	hyper	Run_2
cg12126781	chr1	12236388	12236388	*	6.22706	0.141827	0.00065379	Intron (uc001att.3/7133, intron 1 of 9)	TNFRSF1B	TNF receptor superfamily member 1B	hyper	Run_2
cg18231005	chr1	12237420	12237420	*	3.83187	0.0812991	0.0313319	Intron (uc001att.3/7133, intron 1 of 9)	TNFRSF1B	TNF receptor superfamily member 1B	hyper	Run_2
cg22677556	chr1	12238390	12238390	*	-4.67237	-0.0822882	0.00827615	Intron (uc001att.3/7133, intron 1 of 9)	TNFRSF1B	TNF receptor superfamily member 1B	hypo	Run_2
cg15526535	chr1	12238546	12238546	*	-5.74176	-0.100123	0.00144058	Intron (uc001att.3/7133, intron 1 of 9)	TNFRSF1B	TNF receptor superfamily member 1B	hypo	Run_2
cg13509638	chr1	12240593	12240593	*	4.82069	0.0949542	0.00648128	Intron (uc001att.3/7133, intron 1 of 9)	MIR4632	microRNA 4632	hyper	Run_2
cg20572374	chr1	12244271	12244271	*	6.3386	0.156509	0.000545039	Intron (uc001att.3/7133, intron 1 of 9)	MIR4632	microRNA 4632	hyper	Run_2
cg11801676	chr1	12255804	12255804	*	3.68075	0.0864742	0.0395396	Intron (uc001att.3/7133, intron 8 of 9)	MIR4632	microRNA 4632	hyper	Run_2
cg17946161	chr1	12258322	12258322	*	6.18967	0.100362	0.000695232	Intron (uc001att.3/7133, intron 8 of 9)	MIR4632	microRNA 4632	hyper	Run_2
cg01660591	chr1	12258574	12258574	*	4.6456	0.0690232	0.00865629	Intron (uc001att.3/7133, intron 8 of 9)	MIR4632	microRNA 4632	hyper	Run_2
cg16513984	chr1	12261884	12261884	*	-3.95493	-0.0915221	0.0257984	Intron (uc001att.3/7133, intron 8 of 9)	MIR4632	microRNA 4632	hypo	Run_2
cg15208519	chr1	12262915	12262915	*	3.85509	0.0510827	0.030187	Intron (uc001att.3/7133, intron 9 of 9)	MIR4632	microRNA 4632	hyper	Run_2
cg07838943	chr1	12493840	12493840	*	-3.60366	-0.0656919	0.0443086	Intron (uc001atv.3/55187, intron 65 of 69)	VPS13D	vacuolar protein sorting 13 homolog D	hypo	Run_2
cg12541280	chr1	12509445	12509445	*	-5.53406	-0.0769578	0.00200502	Intron (uc001atv.3/55187, intron 65 of 69)	VPS13D	vacuolar protein sorting 13 homolog D	hypo	Run_2
cg17494034	chr1	12513497	12513497	*	-8.57282	-0.141824	1.91245e-05	Intron (uc001atv.3/55187, intron 65 of 69)	VPS13D	vacuolar protein sorting 13 homolog D	hypo	Run_2
cg09655719	chr1	12513560	12513560	*	-7.67691	-0.186631	6.78367e-05	Intron (uc001atv.3/55187, intron 65 of 69)	VPS13D	vacuolar protein sorting 13 homolog D	hypo	Run_2
cg18026955	chr1	12541215	12541215	*	3.81518	0.0486315	0.0321518	Intron (uc001atv.3/55187, intron 67 of 69)	SNORA59B	small nucleolar RNA, H/ACA box 59B	hyper	Run_2
cg01017395	chr1	12609957	12609957	*	4.41453	0.0829171	0.0125533	Distal Intergenic	SNORA59B	small nucleolar RNA, H/ACA box 59B	hyper	Run_2
cg07804749	chr1	12610104	12610104	*	4.11845	0.0703307	0.0200186	Distal Intergenic	SNORA59B	small nucleolar RNA, H/ACA box 59B	hyper	Run_2
cg26029221	chr1	12653721	12653721	*	3.76919	0.0695383	0.0345299	Promoter (2-3kb)	DHRS3	dehydrogenase/reductase 3	hyper	Run_2
cg06641388	chr1	12655240	12655240	*	4.04097	0.117858	0.0225752	Promoter (<=1kb)	DHRS3	dehydrogenase/reductase 3	hyper	Run_2
cg23603036	chr1	12675777	12675777	*	-9.47396	-0.150118	5.92969e-06	Promoter (1-2kb)	DHRS3	dehydrogenase/reductase 3	hypo	Run_2
cg03546360	chr1	12675968	12675968	*	-7.02077	-0.144081	0.000186779	Promoter (<=1kb)	DHRS3	dehydrogenase/reductase 3	hypo	Run_2
cg00008254	chr1	12676745	12676745	*	-4.59094	-0.0695862	0.00946485	Promoter (<=1kb)	DHRS3	dehydrogenase/reductase 3	hypo	Run_2
cg14360499	chr1	12676950	12676950	*	-4.80515	-0.0621369	0.00664525	Promoter (<=1kb)	DHRS3	dehydrogenase/reductase 3	hypo	Run_2
cg00328799	chr1	13868307	13868307	*	-3.69239	-0.0572673	0.0389123	Distal Intergenic	LRRC38	leucine rich repeat containing 38	hypo	Run_2
cg07516685	chr1	13977809	13977809	*	-4.04265	-0.0677423	0.0225113	Distal Intergenic	PRDM2	PR/SET domain 2	hypo	Run_2
cg23267665	chr1	14030141	14030141	*	3.9254	0.0757951	0.0269991	Promoter (1-2kb)	PRDM2	PR/SET domain 2	hyper	Run_2
cg14093474	chr1	14052489	14052489	*	4.70625	0.101575	0.00781715	Intron (uc001avg.3/7799, intron 2 of 7)	PRDM2	PR/SET domain 2	hyper	Run_2
cg26227101	chr1	14075870	14075870	*	-3.54565	-0.0197581	0.0482904	Promoter (<=1kb)	PRDM2	PR/SET domain 2	hypo	Run_2
cg12923862	chr1	14121961	14121961	*	4.13226	0.0673123	0.0195959	Intron (uc001avg.3/7799, intron 6 of 7)	PRDM2	PR/SET domain 2	hyper	Run_2
cg03185032	chr1	14135265	14135265	*	3.61629	0.0598744	0.0434775	Intron (uc001avg.3/7799, intron 6 of 7)	PRDM2	PR/SET domain 2	hyper	Run_2
cg19171931	chr1	14455331	14455331	*	-3.64579	-0.0722109	0.0416632	Distal Intergenic	PRDM2	PR/SET domain 2	hypo	Run_2
cg02722713	chr1	14550448	14550448	*	-3.77617	-0.0757423	0.0341714	Distal Intergenic	KAZN	kazrin, periplakin interacting protein	hypo	Run_2
cg06151579	chr1	14862767	14862767	*	-5.75675	-0.125316	0.00140841	Distal Intergenic	KAZN	kazrin, periplakin interacting protein	hypo	Run_2
cg20639858	chr1	14865149	14865149	*	-3.67109	-0.075371	0.0400961	Distal Intergenic	KAZN	kazrin, periplakin interacting protein	hypo	Run_2
cg01912076	chr1	14869747	14869747	*	-3.6669	-0.0763121	0.0403491	Distal Intergenic	KAZN	kazrin, periplakin interacting protein	hypo	Run_2
cg12634113	chr1	15082412	15082412	*	-4.19776	-0.0857946	0.0176922	Intron (uc009vog.1/23254, intron 1 of 7)	KAZN	kazrin, periplakin interacting protein	hypo	Run_2
cg08329719	chr1	15114228	15114228	*	-4.91818	-0.0913745	0.00554128	Intron (uc009vog.1/23254, intron 1 of 7)	KAZN	kazrin, periplakin interacting protein	hypo	Run_2
cg05046721	chr1	15208255	15208255	*	-4.01851	-0.127341	0.0233886	Intron (uc009vog.1/23254, intron 1 of 7)	KAZN	kazrin, periplakin interacting protein	hypo	Run_2
cg13502395	chr1	15240629	15240629	*	-3.72933	-0.0730827	0.0367428	Intron (uc009vog.1/23254, intron 1 of 7)	KAZN	kazrin, periplakin interacting protein	hypo	Run_2
cg04487600	chr1	15246799	15246799	*	-3.99428	-0.0670496	0.0243017	Intron (uc009vog.1/23254, intron 1 of 7)	KAZN	kazrin, periplakin interacting protein	hypo	Run_2
cg03398002	chr1	15272082	15272082	*	-4.35648	-0.0706845	0.0137635	Promoter (<=1kb)	KAZN	kazrin, periplakin interacting protein	hypo	Run_2
cg22736144	chr1	15295983	15295983	*	-3.83443	-0.1114	0.0311968	Intron (uc009vog.1/23254, intron 2 of 7)	KAZN	kazrin, periplakin interacting protein	hypo	Run_2
cg15188947	chr1	15383673	15383673	*	-3.54524	-0.0607859	0.0483217	Intron (uc009vog.1/23254, intron 5 of 7)	KAZN	kazrin, periplakin interacting protein	hypo	Run_2
cg20611731	chr1	15389011	15389011	*	-3.68605	-0.0620026	0.0392591	Intron (uc009vog.1/23254, intron 6 of 7)	KAZN	kazrin, periplakin interacting protein	hypo	Run_2
cg14568711	chr1	15447344	15447344	*	-3.5762	-0.0590554	0.0461416	Intron (uc001avv.4/200197, intron 3 of 4)	KAZN	kazrin, periplakin interacting protein	hypo	Run_2
cg12651933	chr1	15498551	15498551	*	-3.91213	-0.0590203	0.0275506	Intron (uc001avw.4/55092, intron 1 of 3)	TMEM51	transmembrane protein 51	hypo	Run_2
cg21616031	chr1	15576394	15576394	*	3.61238	0.0509641	0.0437238	Promoter (2-3kb)	FHAD1	forkhead associated phosphopeptide binding domain 1	hyper	Run_2
cg17994196	chr1	15617106	15617106	*	-5.89656	-0.075373	0.00111479	Intron (uc001awa.1/114827, intron 4 of 15)	FHAD1	forkhead associated phosphopeptide binding domain 1	hypo	Run_2
cg25978218	chr1	15738732	15738732	*	-4.01804	-0.133449	0.0234045	Promoter (2-3kb)	EFHD2	EF-hand domain family member D2	hypo	Run_2
cg23945334	chr1	15738831	15738831	*	-5.98963	-0.152552	0.000961213	Promoter (2-3kb)	EFHD2	EF-hand domain family member D2	hypo	Run_2
cg14451275	chr1	16081988	16081988	*	-3.74614	-0.0657248	0.0357479	Promoter (1-2kb)	FBLIM1	filamin binding LIM protein 1	hypo	Run_2
cg03926702	chr1	16156523	16156523	*	3.68804	0.0616816	0.039161	Distal Intergenic	SPEN	spen family transcriptional repressor	hyper	Run_2
cg05821634	chr1	16164109	16164109	*	3.72019	0.0738853	0.0372946	Intron (uc001axj.2/729614, intron 1 of 1)	SPEN	spen family transcriptional repressor	hyper	Run_2
cg05099985	chr1	16245931	16245931	*	-6.91055	-0.0850115	0.000221869	Exon (uc001axk.1/23013, exon 8 of 15)	SPEN	spen family transcriptional repressor	hypo	Run_2
cg07180355	chr1	16264490	16264490	*	4.99786	0.0735927	0.00485371	Exon (uc001axk.1/23013, exon 13 of 15)	ZBTB17	zinc finger and BTB domain containing 17	hyper	Run_2
cg03515844	chr1	16277545	16277545	*	-4.13187	-0.0502423	0.0196056	Intron (uc001axl.4/7709, intron 2 of 15)	ZBTB17	zinc finger and BTB domain containing 17	hypo	Run_2
cg05703302	chr1	16279468	16279468	*	-3.96287	-0.080046	0.0254812	Intron (uc001axl.4/7709, intron 2 of 15)	ZBTB17	zinc finger and BTB domain containing 17	hypo	Run_2
cg05997779	chr1	16292047	16292047	*	-8.12308	-0.150618	3.53584e-05	Intron (uc001axl.4/7709, intron 2 of 15)	ZBTB17	zinc finger and BTB domain containing 17	hypo	Run_2
cg10312679	chr1	16442379	16442379	*	-3.61597	-0.0520619	0.043496	Distal Intergenic	EPHA2	EPH receptor A2	hypo	Run_2
cg07218114	chr1	16476534	16476534	*	-5.28577	-0.0916435	0.0030266	Intron (uc001aya.2/1969, intron 2 of 16)	EPHA2	EPH receptor A2	hypo	Run_2
cg04602081	chr1	16498086	16498086	*	-3.79204	-0.0614108	0.0333071	Distal Intergenic	EPHA2	EPH receptor A2	hypo	Run_2
cg25220781	chr1	16539013	16539013	*	-3.68422	-0.0629984	0.0393522	Promoter (<=1kb)	ARHGEF19	Rho guanine nucleotide exchange factor 19	hypo	Run_2
cg18669381	chr1	16539088	16539088	*	-4.04284	-0.0678486	0.022505	Promoter (<=1kb)	ARHGEF19	Rho guanine nucleotide exchange factor 19	hypo	Run_2
cg19418009	chr1	16564689	16564689	*	-4.32932	-0.119734	0.0143636	Promoter (1-2kb)	CPLANE2	ciliogenesis and planar polarity effector 2	hypo	Run_2
cg17892555	chr1	16623308	16623308	*	4.21791	0.0688505	0.017169	Intron (uc001ayf.3/54455, intron 4 of 10)	FBXO42	F-box protein 42	hyper	Run_2
cg20554060	chr1	16661148	16661148	*	3.87246	0.0429631	0.0293874	Intron (uc001ayg.3/54455, intron 1 of 9)	FBXO42	F-box protein 42	hyper	Run_2
cg11760836	chr1	16698494	16698494	*	-3.92473	-0.0328894	0.0270263	Intron (uc010ocb.2/26099, intron 1 of 3)	SZRD1	SUZ RNA binding domain containing 1	hypo	Run_2
cg17594757	chr1	16769001	16769001	*	-6.59517	-0.153104	0.00036311	Promoter (1-2kb)	NECAP2	NECAP endocytosis associated 2	hypo	Run_2
cg27540189	chr1	16819659	16819659	*	-5.59363	-0.133419	0.00181586	Promoter (<=1kb)	CROCCP3	CROCC pseudogene 3	hypo	Run_2
cg23855107	chr1	17336286	17336286	*	5.3335	0.117267	0.00278885	Promoter (2-3kb)	ATP13A2	ATPase cation transporting 13A2	hyper	Run_2
cg22045253	chr1	17337346	17337346	*	5.50356	0.0516427	0.00211248	Promoter (1-2kb)	ATP13A2	ATPase cation transporting 13A2	hyper	Run_2
cg04296452	chr1	17390297	17390297	*	-3.87609	-0.0633845	0.0292132	Downstream (2-3kb)	SDHB	succinate dehydrogenase complex iron sulfur subunit B	hypo	Run_2
cg22148003	chr1	17408065	17408065	*	-4.74853	-0.10078	0.00729096	Intron (uc001baf.3/11240, intron 10 of 15)	SDHB	succinate dehydrogenase complex iron sulfur subunit B	hypo	Run_2
cg12334271	chr1	17410523	17410523	*	-4.42359	-0.0966559	0.012366	Intron (uc001baf.3/11240, intron 8 of 15)	SDHB	succinate dehydrogenase complex iron sulfur subunit B	hypo	Run_2
cg16095928	chr1	17466954	17466954	*	-3.90269	-0.0652783	0.0279515	Distal Intergenic	PADI2	peptidyl arginine deiminase 2	hypo	Run_2
cg07233838	chr1	17472852	17472852	*	-4.19765	-0.0678061	0.0176933	Distal Intergenic	PADI2	peptidyl arginine deiminase 2	hypo	Run_2
cg23013029	chr1	17508341	17508341	*	4.44551	0.150036	0.011965	Distal Intergenic	PADI1	peptidyl arginine deiminase 1	hyper	Run_2
cg08028165	chr1	17519085	17519085	*	-4.05154	-0.0528173	0.0222008	Distal Intergenic	PADI1	peptidyl arginine deiminase 1	hypo	Run_2
cg03513388	chr1	17599362	17599362	*	-3.68872	-0.0857145	0.0391178	Intron (uc001bai.3/51702, intron 9 of 15)	PADI3	peptidyl arginine deiminase 3	hypo	Run_2
cg23228178	chr1	17633681	17633681	*	-5.23219	-0.0909071	0.00330305	Promoter (1-2kb)	PADI4	peptidyl arginine deiminase 4	hypo	Run_2
cg07677446	chr1	17699021	17699021	*	-3.54888	-0.0775585	0.048053	Promoter (<=1kb)	PADI6	peptidyl arginine deiminase 6	hypo	Run_2
cg10786474	chr1	17802476	17802476	*	-5.9436	-0.132414	0.00103692	Distal Intergenic	RCC2	regulator of chromosome condensation 2	hypo	Run_2
cg04562757	chr1	17882998	17882998	*	-3.66017	-0.0754038	0.0407458	Intron (uc031pli.1/55160, intron 1 of 1)	ARHGEF10L	Rho guanine nucleotide exchange factor 10 like	hypo	Run_2
cg11568444	chr1	17927756	17927756	*	-4.38659	-0.0603798	0.0131321	Intron (uc009vpe.1/55160, intron 4 of 26)	ARHGEF10L	Rho guanine nucleotide exchange factor 10 like	hypo	Run_2
cg27117294	chr1	17969404	17969404	*	-4.04926	-0.039476	0.0222798	Intron (uc009vpe.1/55160, intron 20 of 26)	ARHGEF10L	Rho guanine nucleotide exchange factor 10 like	hypo	Run_2
cg13381844	chr1	17973557	17973557	*	-3.89072	-0.087043	0.0285039	Intron (uc009vpe.1/55160, intron 20 of 26)	ARHGEF10L	Rho guanine nucleotide exchange factor 10 like	hypo	Run_2
cg18355936	chr1	18030034	18030034	*	-3.82106	-0.0723918	0.0318671	Distal Intergenic	ARHGEF10L	Rho guanine nucleotide exchange factor 10 like	hypo	Run_2
cg15309649	chr1	18037924	18037924	*	-4.48909	-0.0616666	0.0111516	Distal Intergenic	ARHGEF10L	Rho guanine nucleotide exchange factor 10 like	hypo	Run_2
cg25822502	chr1	18050189	18050189	*	-4.03589	-0.0654447	0.0227679	Distal Intergenic	ARHGEF10L	Rho guanine nucleotide exchange factor 10 like	hypo	Run_2
cg19685066	chr1	18082003	18082003	*	-4.09174	-0.0584549	0.0208399	Promoter (<=1kb)	ACTL8	actin like 8	hypo	Run_2
cg24558694	chr1	18183645	18183645	*	-3.81199	-0.058388	0.0322958	Distal Intergenic	ACTL8	actin like 8	hypo	Run_2
cg12914964	chr1	18230144	18230144	*	-3.79734	-0.0591473	0.0330164	Distal Intergenic	ACTL8	actin like 8	hypo	Run_2
cg06016699	chr1	18337380	18337380	*	-3.91493	-0.0898755	0.0274326	Distal Intergenic	IGSF21	immunoglobin superfamily member 21	hypo	Run_2
cg24312500	chr1	18339341	18339341	*	-3.73625	-0.0761828	0.0363357	Distal Intergenic	IGSF21	immunoglobin superfamily member 21	hypo	Run_2
cg15223126	chr1	18392089	18392089	*	-4.15287	-0.0832995	0.0189931	Distal Intergenic	IGSF21	immunoglobin superfamily member 21	hypo	Run_2
cg12059793	chr1	18440405	18440405	*	-4.50651	-0.0616132	0.0108528	Intron (uc001bau.2/84966, intron 1 of 9)	IGSF21	immunoglobin superfamily member 21	hypo	Run_2
cg04669853	chr1	18456850	18456850	*	-3.65143	-0.0674659	0.0412894	Intron (uc001bau.2/84966, intron 1 of 9)	IGSF21	immunoglobin superfamily member 21	hypo	Run_2
cg14561783	chr1	18529477	18529477	*	-3.71393	-0.0751621	0.0376508	Intron (uc001bau.2/84966, intron 1 of 9)	IGSF21	immunoglobin superfamily member 21	hypo	Run_2
cg04237608	chr1	18659049	18659049	*	-4.10717	-0.0879508	0.0203721	Intron (uc001bau.2/84966, intron 3 of 9)	IGSF21	immunoglobin superfamily member 21	hypo	Run_2
cg13840174	chr1	18693462	18693462	*	-4.37797	-0.090588	0.0132986	Intron (uc001bau.2/84966, intron 6 of 9)	IGSF21	immunoglobin superfamily member 21	hypo	Run_2
cg18493276	chr1	18702350	18702350	*	-4.18622	-0.0675529	0.018014	Intron (uc001bau.2/84966, intron 6 of 9)	IGSF21	immunoglobin superfamily member 21	hypo	Run_2
cg17109725	chr1	18707479	18707479	*	-6.78557	-0.103637	0.000268536	Distal Intergenic	IGSF21	immunoglobin superfamily member 21	hypo	Run_2
cg23286992	chr1	18861627	18861627	*	-3.96823	-0.0734356	0.0252984	Distal Intergenic	KLHDC7A	kelch domain containing 7A	hypo	Run_2
cg20114054	chr1	18953618	18953618	*	3.78284	0.0586563	0.0338218	Distal Intergenic	PAX7	paired box 7	hyper	Run_2
cg13638622	chr1	19058732	19058732	*	-3.58348	-0.0728047	0.0456451	Intron (uc001bay.3/5081, intron 7 of 7)	PAX7	paired box 7	hypo	Run_2
cg15605096	chr1	19178957	19178957	*	-4.58626	-0.0761277	0.00954007	Intron (uc001bba.1/80834, intron 3 of 5)	TAS1R2	taste 1 receptor member 2	hypo	Run_2
cg18524091	chr1	19185772	19185772	*	-4.31821	-0.0765704	0.0146078	Promoter (<=1kb)	TAS1R2	taste 1 receptor member 2	hypo	Run_2
cg05061049	chr1	19248542	19248542	*	3.64629	0.0501893	0.0416327	Intron (uc001bbd.2/126917, intron 1 of 8)	ALDH4A1	aldehyde dehydrogenase 4 family member A1	hyper	Run_2
cg09012001	chr1	19250279	19250279	*	8.53231	0.17951	2.02827e-05	Intron (uc001bbd.2/126917, intron 1 of 8)	ALDH4A1	aldehyde dehydrogenase 4 family member A1	hyper	Run_2
cg10992634	chr1	19255712	19255712	*	5.86269	0.0832024	0.00117795	Intron (uc001bbd.2/126917, intron 1 of 8)	ALDH4A1	aldehyde dehydrogenase 4 family member A1	hyper	Run_2
cg27034521	chr1	19258096	19258096	*	4.78155	0.117639	0.00691165	Intron (uc001bbd.2/126917, intron 1 of 8)	IFFO2	intermediate filament family orphan 2	hyper	Run_2
cg08495005	chr1	19265001	19265001	*	3.83495	0.0587753	0.0311675	Intron (uc001bbd.2/126917, intron 1 of 8)	IFFO2	intermediate filament family orphan 2	hyper	Run_2
cg27370890	chr1	19274318	19274318	*	3.99237	0.0666158	0.0243798	Intron (uc001bbd.2/126917, intron 1 of 8)	IFFO2	intermediate filament family orphan 2	hyper	Run_2
cg11697440	chr1	19280186	19280186	*	5.2944	0.0696471	0.0029883	Promoter (2-3kb)	IFFO2	intermediate filament family orphan 2	hyper	Run_2
cg24405951	chr1	19337477	19337477	*	4.29874	0.0885124	0.0150907	Distal Intergenic	IFFO2	intermediate filament family orphan 2	hyper	Run_2
cg23332713	chr1	19407878	19407878	*	4.09998	0.0618816	0.0205861	Promoter (<=1kb)	UBR4	ubiquitin protein ligase E3 component n-recognin 4	hyper	Run_2
cg02862467	chr1	19407897	19407897	*	4.23175	0.0703603	0.0167975	Promoter (<=1kb)	UBR4	ubiquitin protein ligase E3 component n-recognin 4	hyper	Run_2
cg07427130	chr1	19408371	19408371	*	3.52356	0.0562184	0.049924	Promoter (<=1kb)	UBR4	ubiquitin protein ligase E3 component n-recognin 4	hyper	Run_2
cg17163404	chr1	19414438	19414438	*	3.63089	0.0694778	0.0425834	Intron (uc010ocv.2/23352, intron 8 of 15)	UBR4	ubiquitin protein ligase E3 component n-recognin 4	hyper	Run_2
cg08530036	chr1	19496406	19496406	*	-4.69238	-0.0866865	0.00800002	Intron (uc001bbi.3/23352, intron 26 of 105)	UBR4	ubiquitin protein ligase E3 component n-recognin 4	hypo	Run_2
cg24742520	chr1	19506481	19506481	*	5.00171	0.105889	0.00482254	Promoter (<=1kb)	UBR4	ubiquitin protein ligase E3 component n-recognin 4	hyper	Run_2
cg13494428	chr1	19639494	19639494	*	4.49187	0.0889965	0.0111005	Promoter (<=1kb)	SLC66A1	solute carrier family 66 member 1	hyper	Run_2
cg25210609	chr1	19642293	19642293	*	5.01844	0.103683	0.0046969	Intron (uc001bby.3/54896, intron 2 of 8)	SLC66A1	solute carrier family 66 member 1	hyper	Run_2
cg12065228	chr1	19652788	19652788	*	3.63407	0.128157	0.0423823	Exon (uc001bby.3/54896, exon 6 of 9)	SLC66A1	solute carrier family 66 member 1	hyper	Run_2
cg08308754	chr1	19705003	19705003	*	-4.72662	-0.141005	0.00757041	Intron (uc010ocz.2/832, intron 4 of 8)	SLC66A1	solute carrier family 66 member 1	hypo	Run_2
cg00228931	chr1	19716911	19716911	*	3.9305	0.0854551	0.0267955	Intron (uc010ocz.2/832, intron 2 of 8)	SLC66A1	solute carrier family 66 member 1	hyper	Run_2
cg06788764	chr1	19756350	19756350	*	4.30694	0.0833121	0.014888	Intron (uc010ocz.2/832, intron 1 of 8)	CAPZB	capping actin protein of muscle Z-line subunit beta	hyper	Run_2
cg27647503	chr1	19795252	19795252	*	3.68996	0.0757913	0.0390477	Intron (uc010ocz.2/832, intron 1 of 8)	CAPZB	capping actin protein of muscle Z-line subunit beta	hyper	Run_2
cg20248822	chr1	19922867	19922867	*	4.08908	0.0672184	0.0209222	Promoter (<=1kb)	MICOS10-NBL1	MICOS10-NBL1 readthrough	hyper	Run_2
cg15317859	chr1	19969750	19969750	*	3.67399	0.0517917	0.0399251	Promoter (<=1kb)	NBL1	NBL1, DAN family BMP antagonist	hyper	Run_2
cg15589641	chr1	19971984	19971984	*	4.77775	0.0901294	0.00695453	Promoter (<=1kb)	NBL1	NBL1, DAN family BMP antagonist	hyper	Run_2
cg00932104	chr1	19972707	19972707	*	4.15982	0.074614	0.0187811	Promoter (<=1kb)	NBL1	NBL1, DAN family BMP antagonist	hyper	Run_2
cg25368276	chr1	19977123	19977123	*	3.79875	0.0762384	0.0329383	Intron (uc009vpl.2/100532736, intron 1 of 3)	NBL1	NBL1, DAN family BMP antagonist	hyper	Run_2
cg04607131	chr1	19990783	19990783	*	-3.56087	-0.0812895	0.0472286	Promoter (<=1kb)	HTR6	5-hydroxytryptamine receptor 6	hypo	Run_2
cg22416183	chr1	19990826	19990826	*	-4.21947	-0.0953216	0.0171311	Promoter (<=1kb)	HTR6	5-hydroxytryptamine receptor 6	hypo	Run_2
cg03669374	chr1	19990845	19990845	*	-4.27861	-0.100885	0.0155783	Promoter (<=1kb)	HTR6	5-hydroxytryptamine receptor 6	hypo	Run_2
cg05052182	chr1	20078808	20078808	*	3.68703	0.0372123	0.0392123	Intron (uc001bcn.3/255104, intron 7 of 15)	TMCO4	transmembrane and coiled-coil domains 4	hyper	Run_2
cg00498617	chr1	20386648	20386648	*	8.05144	0.140252	3.91964e-05	Intron (uc001bcx.3/5322, intron 4 of 9)	PLA2G5	phospholipase A2 group V	hyper	Run_2
cg22418152	chr1	20396518	20396518	*	-4.27719	-0.0778604	0.0156094	Promoter (<=1kb)	PLA2G5	phospholipase A2 group V	hypo	Run_2
cg11788598	chr1	20439325	20439325	*	-4.14574	-0.0736084	0.0191998	3' UTR	PLA2G2D	phospholipase A2 group IID	hypo	Run_2
cg01692243	chr1	20468951	20468951	*	-4.07155	-0.0754528	0.0215182	Intron (uc009vpp.1/64600, intron 2 of 4)	PLA2G2F	phospholipase A2 group IIF	hypo	Run_2
cg01032978	chr1	20484113	20484113	*	-4.03133	-0.0629123	0.0229174	Distal Intergenic	PLA2G2C	phospholipase A2 group IIC	hypo	Run_2
cg18061134	chr1	20497323	20497323	*	-3.62435	-0.0844667	0.042962	Intron (uc009vpq.1/391013, intron 2 of 2)	PLA2G2C	phospholipase A2 group IIC	hypo	Run_2
cg08130175	chr1	20512143	20512143	*	-4.47101	-0.0720862	0.0114659	Promoter (<=1kb)	UBXN10	UBX domain protein 10	hypo	Run_2
cg01377128	chr1	20513402	20513402	*	-5.28088	-0.0959126	0.00304878	Promoter (<=1kb)	UBXN10	UBX domain protein 10	hypo	Run_2
cg26599122	chr1	20513734	20513734	*	-3.72173	-0.0944146	0.0372072	Promoter (1-2kb)	UBXN10	UBX domain protein 10	hypo	Run_2
cg08455486	chr1	20514522	20514522	*	-6.27584	-0.0938264	0.000603911	Promoter (1-2kb)	UBXN10	UBX domain protein 10	hypo	Run_2
cg05345645	chr1	20568430	20568430	*	-4.29407	-0.0640734	0.0152104	Distal Intergenic	VWA5B1	von Willebrand factor A domain containing 5B1	hypo	Run_2
cg04160899	chr1	20631919	20631919	*	-3.80657	-0.0648858	0.032561	Intron (uc001bdd.2/127731, intron 1 of 14)	VWA5B1	von Willebrand factor A domain containing 5B1	hypo	Run_2
cg14519150	chr1	20985249	20985249	*	-4.13408	-0.0795136	0.0195472	Promoter (2-3kb)	DDOST	dolichyl-diphosphooligosaccharide--protein glycosyltransferase non-catalytic subunit	hypo	Run_2
cg18232344	chr1	21012066	21012066	*	3.69584	0.0710867	0.0387232	Promoter (<=1kb)	KIF17	kinesin family member 17	hyper	Run_2
cg12439870	chr1	21014369	21014369	*	3.55892	0.0500543	0.0473508	Promoter (2-3kb)	KIF17	kinesin family member 17	hyper	Run_2
cg06947431	chr1	21231684	21231684	*	3.79365	0.0705893	0.0332248	Intron (uc010odi.2/8672, intron 3 of 25)	EIF4G3	eukaryotic translation initiation factor 4 gamma 3	hyper	Run_2
cg21972903	chr1	21501248	21501248	*	3.94854	0.0585937	0.0260611	Promoter (<=1kb)	EIF4G3	eukaryotic translation initiation factor 4 gamma 3	hyper	Run_2
cg15181108	chr1	21521531	21521531	*	-6.04823	-0.0741978	0.000872748	Distal Intergenic	EIF4G3	eukaryotic translation initiation factor 4 gamma 3	hypo	Run_2
cg23072086	chr1	21606767	21606767	*	10.1619	0.206889	2.56157e-06	Promoter (<=1kb)	ECE1	endothelin converting enzyme 1	hyper	Run_2
cg26348226	chr1	21617442	21617442	*	3.67273	0.0678627	0.0399932	Promoter (<=1kb)	ECE1	endothelin converting enzyme 1	hyper	Run_2
cg05121110	chr1	21619484	21619484	*	-5.40754	-0.0932302	0.00248111	Promoter (<=1kb)	ECE1-AS1	ECE1 antisense RNA 1	hypo	Run_2
cg15130132	chr1	21619582	21619582	*	-5.61582	-0.0793197	0.00175263	Promoter (<=1kb)	ECE1-AS1	ECE1 antisense RNA 1	hypo	Run_2
cg07996532	chr1	21620812	21620812	*	-4.20446	-0.0581255	0.0175246	Promoter (1-2kb)	ECE1-AS1	ECE1 antisense RNA 1	hypo	Run_2
cg25033646	chr1	21649330	21649330	*	3.59874	0.0650806	0.044625	Intron (uc001bem.2/1889, intron 1 of 18)	ECE1	endothelin converting enzyme 1	hyper	Run_2
cg10699884	chr1	21661045	21661045	*	3.5284	0.0378736	0.0495857	Intron (uc001bem.2/1889, intron 1 of 18)	ECE1	endothelin converting enzyme 1	hyper	Run_2
cg16033503	chr1	21663709	21663709	*	3.58536	0.04339	0.0455203	Intron (uc001bem.2/1889, intron 1 of 18)	ECE1	endothelin converting enzyme 1	hyper	Run_2
cg00831171	chr1	21664105	21664105	*	6.51269	0.066717	0.000412361	Intron (uc001bem.2/1889, intron 1 of 18)	ECE1	endothelin converting enzyme 1	hyper	Run_2
cg13086983	chr1	21664810	21664810	*	4.35171	0.0693357	0.0138617	Intron (uc001bem.2/1889, intron 1 of 18)	ECE1	endothelin converting enzyme 1	hyper	Run_2
cg02492946	chr1	21667630	21667630	*	3.88475	0.0749125	0.0288062	Intron (uc001bem.2/1889, intron 1 of 18)	ECE1	endothelin converting enzyme 1	hyper	Run_2
cg16829306	chr1	21671508	21671508	*	-3.67187	-0.0414595	0.0400483	Promoter (<=1kb)	ECE1	endothelin converting enzyme 1	hypo	Run_2
cg19776877	chr1	21929913	21929913	*	-3.54236	-0.0650509	0.0485349	Intron (uc001bev.3/5909, intron 16 of 22)	RAP1GAP	RAP1 GTPase activating protein	hypo	Run_2
cg05120085	chr1	21986286	21986286	*	-4.23741	-0.0461945	0.0166346	Intron (uc001bex.3/5909, intron 1 of 24)	RAP1GAP	RAP1 GTPase activating protein	hypo	Run_2
cg19952435	chr1	22094929	22094929	*	-6.5414	-0.110281	0.000394343	Intron (uc001bfb.3/84196, intron 1 of 26)	USP48	ubiquitin specific peptidase 48	hypo	Run_2
cg02117102	chr1	22210229	22210229	*	-4.80726	-0.0985791	0.00662333	Intron (uc001bfj.3/3339, intron 13 of 96)	HSPG2	heparan sulfate proteoglycan 2	hypo	Run_2
cg16068534	chr1	22232849	22232849	*	4.43379	0.0714693	0.0121782	Intron (uc001bfj.3/3339, intron 1 of 96)	HSPG2	heparan sulfate proteoglycan 2	hyper	Run_2
cg12415382	chr1	22251044	22251044	*	-4.58899	-0.075553	0.00949703	Intron (uc001bfj.3/3339, intron 1 of 96)	HSPG2	heparan sulfate proteoglycan 2	hypo	Run_2
cg02136228	chr1	22273242	22273242	*	-3.55638	-0.0662835	0.0475255	Distal Intergenic	HSPG2	heparan sulfate proteoglycan 2	hypo	Run_2
cg07523850	chr1	22374962	22374962	*	-4.38952	-0.0998289	0.0130691	Distal Intergenic	CDC42	cell division cycle 42	hypo	Run_2
cg17311081	chr1	22488606	22488606	*	-4.11879	-0.0462509	0.0200081	Distal Intergenic	WNT4	Wnt family member 4	hypo	Run_2
cg20986665	chr1	22552245	22552245	*	-3.87139	-0.124919	0.0294324	Distal Intergenic	WNT4	Wnt family member 4	hypo	Run_2
cg04053431	chr1	22597713	22597713	*	-4.02854	-0.0621427	0.0230156	Distal Intergenic	WNT4	Wnt family member 4	hypo	Run_2
cg11377569	chr1	22799114	22799114	*	4.20972	0.0620155	0.0173869	Intron (uc001bft.2/9923, intron 2 of 18)	ZBTB40	zinc finger and BTB domain containing 40	hyper	Run_2
cg23619421	chr1	22942876	22942876	*	-4.8633	-0.0804019	0.00605332	Distal Intergenic	C1QA	complement C1q A chain	hypo	Run_2
cg03941108	chr1	22985937	22985937	*	-4.41693	-0.0654747	0.0125063	5' UTR	C1QB	complement C1q B chain	hypo	Run_2
cg08375755	chr1	23106571	23106571	*	-3.62718	-0.0655321	0.0427989	Intron (uc009vqj.1/2048, intron 1 of 16)	MIR4684	microRNA 4684	hypo	Run_2
cg09259759	chr1	23126213	23126213	*	-3.78981	-0.0903044	0.0334397	Intron (uc009vqj.1/2048, intron 3 of 16)	MIR4253	microRNA 4253	hypo	Run_2
cg11114020	chr1	23163352	23163352	*	-3.89615	-0.0899411	0.0282457	Intron (uc009vqj.1/2048, intron 3 of 16)	MIR4253	microRNA 4253	hypo	Run_2
cg16555541	chr1	23164074	23164074	*	-3.98164	-0.0766396	0.0247726	Intron (uc009vqj.1/2048, intron 3 of 16)	MIR4253	microRNA 4253	hypo	Run_2
cg15715121	chr1	23174778	23174778	*	-4.04042	-0.0778947	0.0225962	Intron (uc009vqj.1/2048, intron 3 of 16)	MIR4253	microRNA 4253	hypo	Run_2
cg04914283	chr1	23181832	23181832	*	-4.86304	-0.114672	0.00605473	Intron (uc009vqj.1/2048, intron 3 of 16)	MIR4253	microRNA 4253	hypo	Run_2
cg26040317	chr1	23212091	23212091	*	-5.68157	-0.0910928	0.00158131	Intron (uc009vqj.1/2048, intron 6 of 16)	MIR4253	microRNA 4253	hypo	Run_2
cg12847374	chr1	23244266	23244266	*	-4.03159	-0.0824977	0.0229098	Exon (uc001bgg.1/uc001bgg.1, exon 1 of 1)	MIR4253	microRNA 4253	hypo	Run_2
cg04163048	chr1	23291330	23291330	*	-4.60797	-0.0609742	0.00920942	Distal Intergenic	TEX46	testis expressed 46	hypo	Run_2
cg22225928	chr1	23358458	23358458	*	3.66917	0.104628	0.0402134	Intron (uc001bgi.2/23028, intron 2 of 18)	MIR3115	microRNA 3115	hyper	Run_2
cg14529022	chr1	23441024	23441024	*	3.66827	0.107591	0.040263	Intron (uc001bgk.2/7798, intron 1 of 4)	LUZP1	leucine zipper protein 1	hyper	Run_2
cg12483005	chr1	23474871	23474871	*	-4.03777	-0.081509	0.0226961	Intron (uc001bgk.2/7798, intron 1 of 4)	LUZP1	leucine zipper protein 1	hypo	Run_2
cg11684496	chr1	23504444	23504444	*	4.24699	0.0673991	0.0163886	Promoter (<=1kb)	LUZP1	leucine zipper protein 1	hyper	Run_2
cg09099510	chr1	23765525	23765525	*	-5.02633	-0.096627	0.0046376	Promoter (2-3kb)	ASAP3	ArfGAP with SH3 domain, ankyrin repeat and PH domain 3	hypo	Run_2
cg09119494	chr1	23851471	23851471	*	6.33148	0.0952761	0.000551294	Intron (uc001bhe.2/1870, intron 1 of 6)	E2F2	E2F transcription factor 2	hyper	Run_2
cg05590755	chr1	23855149	23855149	*	7.72148	0.0777371	6.3309e-05	Promoter (2-3kb)	E2F2	E2F transcription factor 2	hyper	Run_2
cg14262506	chr1	23859668	23859668	*	8.83762	0.192025	1.35453e-05	Promoter (1-2kb)	E2F2	E2F transcription factor 2	hyper	Run_2
cg09720570	chr1	23871876	23871876	*	-4.21827	-0.0627012	0.017159	Distal Intergenic	E2F2	E2F transcription factor 2	hypo	Run_2
cg14280658	chr1	23881754	23881754	*	4.44367	0.0367075	0.0119946	Downstream (2-3kb)	ID3	inhibitor of DNA binding 3, HLH protein	hyper	Run_2
cg24777046	chr1	23882632	23882632	*	6.10992	0.127248	0.000788775	Downstream (1-2kb)	ID3	inhibitor of DNA binding 3, HLH protein	hyper	Run_2
cg13977835	chr1	23883338	23883338	*	12.7077	0.289115	1.58141e-07	Promoter (2-3kb)	ID3	inhibitor of DNA binding 3, HLH protein	hyper	Run_2
cg18871988	chr1	23886495	23886495	*	4.97112	0.0836339	0.00508252	Promoter (<=1kb)	ID3	inhibitor of DNA binding 3, HLH protein	hyper	Run_2
cg25683854	chr1	23912230	23912230	*	4.35571	0.0814584	0.0137803	Intron (uc001bhi.3/259283, intron 1 of 6)	MDS2	myelodysplastic syndrome 2 translocation associated	hyper	Run_2
cg12684820	chr1	23917192	23917192	*	-5.5344	-0.140299	0.00200377	Intron (uc001bhi.3/259283, intron 1 of 6)	MDS2	myelodysplastic syndrome 2 translocation associated	hypo	Run_2
cg26256901	chr1	23918838	23918838	*	6.59613	0.141299	0.000362755	Intron (uc001bhi.3/259283, intron 1 of 6)	MDS2	myelodysplastic syndrome 2 translocation associated	hyper	Run_2
cg12362977	chr1	23928846	23928846	*	10.7496	0.300937	1.33871e-06	Intron (uc001bhi.3/259283, intron 2 of 6)	MDS2	myelodysplastic syndrome 2 translocation associated	hyper	Run_2
cg16685586	chr1	23945686	23945686	*	4.54954	0.097858	0.0101168	Intron (uc001bhi.3/259283, intron 2 of 6)	MDS2	myelodysplastic syndrome 2 translocation associated	hyper	Run_2
cg22613968	chr1	23953556	23953556	*	-4.85403	-0.096854	0.0061444	Promoter (<=1kb)	MDS2	myelodysplastic syndrome 2 translocation associated	hypo	Run_2
cg23378736	chr1	23953785	23953785	*	-3.97377	-0.0669838	0.0250807	Promoter (<=1kb)	MDS2	myelodysplastic syndrome 2 translocation associated	hypo	Run_2
cg14222916	chr1	24098941	24098941	*	-3.59864	-0.0463477	0.0446279	Intron (uc001bhp.2/100506963, intron 1 of 3)	ELOA-AS1	ELOA antisense RNA 1	hypo	Run_2
cg01586797	chr1	24223252	24223252	*	12.9639	0.287707	1.28821e-07	Intron (uc001bif.3/1269, intron 1 of 1)	CNR2	cannabinoid receptor 2	hyper	Run_2
cg19276111	chr1	24229232	24229232	*	4.08978	0.0647915	0.0209019	Intron (uc001bif.3/1269, intron 1 of 1)	CNR2	cannabinoid receptor 2	hyper	Run_2
cg12796974	chr1	24234375	24234375	*	3.94492	0.082347	0.0261923	Intron (uc001bif.3/1269, intron 1 of 1)	CNR2	cannabinoid receptor 2	hyper	Run_2
cg00089107	chr1	24235303	24235303	*	3.9186	0.0792934	0.0272804	Intron (uc001bif.3/1269, intron 1 of 1)	CNR2	cannabinoid receptor 2	hyper	Run_2
cg18869856	chr1	24235340	24235340	*	5.13762	0.114676	0.0038707	Intron (uc001bif.3/1269, intron 1 of 1)	CNR2	cannabinoid receptor 2	hyper	Run_2
cg18221239	chr1	24235751	24235751	*	4.41913	0.092211	0.0124535	Intron (uc001bif.3/1269, intron 1 of 1)	CNR2	cannabinoid receptor 2	hyper	Run_2
cg11455174	chr1	24242814	24242814	*	5.27856	0.10583	0.00305971	Promoter (2-3kb)	CNR2	cannabinoid receptor 2	hyper	Run_2
cg01395538	chr1	24284794	24284794	*	8.27203	0.186604	2.90288e-05	Promoter (1-2kb)	PNRC2	proline rich nuclear receptor coactivator 2	hyper	Run_2
cg07500424	chr1	24393225	24393225	*	-3.66517	-0.0808389	0.0404539	Promoter (<=1kb)	MYOM3	myomesin 3	hypo	Run_2
cg23076913	chr1	24435582	24435582	*	-5.5817	-0.123272	0.00185353	Promoter (<=1kb)	MYOM3	myomesin 3	hypo	Run_2
cg26835312	chr1	24513473	24513473	*	4.89564	0.0707148	0.00575122	Promoter (<=1kb)	IFNLR1	interferon lambda receptor 1	hyper	Run_2
cg07509155	chr1	24514412	24514412	*	4.01349	0.0857052	0.0235647	Promoter (<=1kb)	IFNLR1	interferon lambda receptor 1	hyper	Run_2
cg19588697	chr1	24515560	24515560	*	7.40809	0.124075	0.00010143	Promoter (1-2kb)	IFNLR1	interferon lambda receptor 1	hyper	Run_2
cg15930310	chr1	24517831	24517831	*	9.03021	0.108276	1.0549e-05	Distal Intergenic	IFNLR1	interferon lambda receptor 1	hyper	Run_2
cg19221395	chr1	24519677	24519677	*	3.91257	0.057532	0.027532	Distal Intergenic	IFNLR1	interferon lambda receptor 1	hyper	Run_2
cg15160686	chr1	24562825	24562825	*	-5.11932	-0.0544472	0.00398385	Distal Intergenic	LINC02800	long intergenic non-protein coding RNA 2800	hypo	Run_2
cg05408442	chr1	24691920	24691920	*	-6.91497	-0.173352	0.000220258	Intron (uc010oej.2/90529, intron 2 of 4)	STPG1	sperm tail PG-rich repeat containing 1	hypo	Run_2
cg21531089	chr1	24718669	24718669	*	-3.52953	-0.0376879	0.0495034	Promoter (<=1kb)	STPG1	sperm tail PG-rich repeat containing 1	hypo	Run_2
cg27029507	chr1	24745924	24745924	*	4.08447	0.0993298	0.0210834	5' UTR	NIPAL3	NIPA like domain containing 3	hyper	Run_2
cg08507462	chr1	24745979	24745979	*	4.24082	0.0799959	0.0165438	5' UTR	NIPAL3	NIPA like domain containing 3	hyper	Run_2
cg02961394	chr1	24746043	24746043	*	3.65044	0.0715482	0.0413492	5' UTR	NIPAL3	NIPA like domain containing 3	hyper	Run_2
cg11257888	chr1	24828096	24828096	*	-4.8154	-0.069715	0.00653536	Promoter (<=1kb)	RCAN3	RCAN family member 3	hypo	Run_2
cg18128887	chr1	24861708	24861708	*	-6.40956	-0.186085	0.000484433	Exon (uc021ojc.1/11123, exon 5 of 5)	NCMAP	non-compact myelin associated protein	hypo	Run_2
cg01519464	chr1	24861818	24861818	*	-5.36238	-0.108914	0.00266371	3' UTR	NCMAP	non-compact myelin associated protein	hypo	Run_2
cg25140783	chr1	24861872	24861872	*	-4.35934	-0.146595	0.0136998	3' UTR	NCMAP	non-compact myelin associated protein	hypo	Run_2
cg26692749	chr1	24861919	24861919	*	-5.37487	-0.0615543	0.0026109	3' UTR	NCMAP	non-compact myelin associated protein	hypo	Run_2
cg12258037	chr1	24878379	24878379	*	4.3631	0.0718348	0.0136274	Distal Intergenic	NCMAP	non-compact myelin associated protein	hyper	Run_2
cg11391564	chr1	25022105	25022105	*	6.11285	0.127816	0.000785492	Distal Intergenic	SRRM1	serine and arginine repetitive matrix 1	hyper	Run_2
cg07201717	chr1	25031947	25031947	*	4.17158	0.0656004	0.0184397	Distal Intergenic	CLIC4	chloride intracellular channel 4	hyper	Run_2
cg11966720	chr1	25059454	25059454	*	4.13492	0.0774541	0.0195248	Distal Intergenic	CLIC4	chloride intracellular channel 4	hyper	Run_2
cg15498134	chr1	25246854	25246854	*	-10.3442	-0.198545	2.1116e-06	Intron (uc001bjq.3/864, intron 2 of 4)	RUNX3	RUNX family transcription factor 3	hypo	Run_2
cg08544331	chr1	25246922	25246922	*	-16.3032	-0.284814	7.68282e-09	Intron (uc001bjq.3/864, intron 2 of 4)	RUNX3	RUNX family transcription factor 3	hypo	Run_2
cg03961551	chr1	25251730	25251730	*	-5.18362	-0.0543552	0.0035873	Intron (uc001bjq.3/864, intron 2 of 4)	RUNX3	RUNX family transcription factor 3	hypo	Run_2
cg25616056	chr1	25252163	25252163	*	-6.02106	-0.0795526	0.00091426	Intron (uc001bjq.3/864, intron 2 of 4)	RUNX3	RUNX family transcription factor 3	hypo	Run_2
cg15963463	chr1	25253237	25253237	*	-5.55659	-0.112232	0.00193015	Intron (uc001bjq.3/864, intron 2 of 4)	RUNX3	RUNX family transcription factor 3	hypo	Run_2
cg11336061	chr1	25254149	25254149	*	-3.66345	-0.0681588	0.0405594	Promoter (2-3kb)	RUNX3	RUNX family transcription factor 3	hypo	Run_2
cg10951873	chr1	25254746	25254746	*	-5.40231	-0.0320304	0.00250093	Promoter (2-3kb)	RUNX3	RUNX family transcription factor 3	hypo	Run_2
cg14182690	chr1	25290947	25290947	*	-6.85498	-0.164233	0.000241891	Promoter (<=1kb)	RUNX3	RUNX family transcription factor 3	hypo	Run_2
cg07236781	chr1	25291041	25291041	*	-3.72087	-0.0697956	0.0372605	Promoter (<=1kb)	RUNX3	RUNX family transcription factor 3	hypo	Run_2
cg13461622	chr1	25291385	25291385	*	-7.02436	-0.209229	0.00018588	Promoter (<=1kb)	RUNX3	RUNX family transcription factor 3	hypo	Run_2
cg06640822	chr1	25291472	25291472	*	-9.48405	-0.168926	5.86763e-06	Promoter (<=1kb)	RUNX3	RUNX family transcription factor 3	hypo	Run_2
cg27058497	chr1	25291546	25291546	*	-8.93148	-0.0735403	1.19677e-05	Promoter (<=1kb)	RUNX3	RUNX family transcription factor 3	hypo	Run_2
cg05714960	chr1	25291695	25291695	*	-5.47271	-0.0858421	0.00222973	Promoter (<=1kb)	RUNX3	RUNX family transcription factor 3	hypo	Run_2
cg16063783	chr1	25291720	25291720	*	-7.19458	-0.128502	0.000141232	Promoter (<=1kb)	RUNX3	RUNX family transcription factor 3	hypo	Run_2
cg09993145	chr1	25291905	25291905	*	-4.03311	-0.117515	0.0228648	Promoter (<=1kb)	RUNX3	RUNX family transcription factor 3	hypo	Run_2
cg12459932	chr1	25292018	25292018	*	-3.67026	-0.0749861	0.0401508	Promoter (<=1kb)	RUNX3	RUNX family transcription factor 3	hypo	Run_2
cg11585280	chr1	25292059	25292059	*	-5.68365	-0.0887509	0.00157521	Promoter (<=1kb)	RUNX3	RUNX family transcription factor 3	hypo	Run_2
cg16529592	chr1	25292215	25292215	*	-4.57188	-0.0962322	0.00976115	Promoter (<=1kb)	RUNX3	RUNX family transcription factor 3	hypo	Run_2
cg19774846	chr1	25292225	25292225	*	-3.61002	-0.0576201	0.0438927	Promoter (<=1kb)	RUNX3	RUNX family transcription factor 3	hypo	Run_2
cg19434718	chr1	25297752	25297752	*	7.07763	0.122613	0.000170512	Distal Intergenic	RUNX3	RUNX family transcription factor 3	hyper	Run_2
cg07307844	chr1	25318459	25318459	*	-6.32994	-0.159084	0.000552279	Distal Intergenic	RUNX3	RUNX family transcription factor 3	hypo	Run_2
cg16987984	chr1	25333751	25333751	*	4.65538	0.102206	0.00851676	Distal Intergenic	RUNX3	RUNX family transcription factor 3	hyper	Run_2
cg18693755	chr1	25342309	25342309	*	4.10913	0.0578486	0.0203152	Distal Intergenic	RUNX3	RUNX family transcription factor 3	hyper	Run_2
cg13894747	chr1	25346259	25346259	*	3.66777	0.0669312	0.0402913	Distal Intergenic	RUNX3	RUNX family transcription factor 3	hyper	Run_2
cg13050408	chr1	25353861	25353861	*	9.71671	0.155255	4.40729e-06	Distal Intergenic	RUNX3	RUNX family transcription factor 3	hyper	Run_2
cg02789354	chr1	25357289	25357289	*	-8.90625	-0.130469	1.23298e-05	Distal Intergenic	RUNX3	RUNX family transcription factor 3	hypo	Run_2
cg24214164	chr1	25358170	25358170	*	-9.02887	-0.170818	1.05644e-05	Distal Intergenic	RUNX3	RUNX family transcription factor 3	hypo	Run_2
cg20692268	chr1	25358981	25358981	*	6.36529	0.158766	0.000520737	Distal Intergenic	RUNX3	RUNX family transcription factor 3	hyper	Run_2
cg03782127	chr1	25360341	25360341	*	5.04605	0.096116	0.00448679	Distal Intergenic	RUNX3	RUNX family transcription factor 3	hyper	Run_2
cg07089262	chr1	25427958	25427958	*	-4.13631	-0.0663855	0.0194851	Distal Intergenic	SYF2	SYF2 pre-mRNA splicing factor	hypo	Run_2
cg24197035	chr1	25570778	25570778	*	4.03608	0.0946735	0.022762	Intron (uc001bjw.3/57035, intron 3 of 4)	RSRP1	arginine and serine rich protein 1	hyper	Run_2
cg11164998	chr1	25682428	25682428	*	-6.48453	-0.246758	0.000429768	Intron (uc001bke.3/23585, intron 5 of 6)	TMEM50A	transmembrane protein 50A	hypo	Run_2
cg15782465	chr1	25774461	25774461	*	4.56781	0.0973356	0.00982463	Intron (uc009vrt.2/55219, intron 2 of 5)	MACO1	macoilin 1	hyper	Run_2
cg01059929	chr1	25812268	25812268	*	4.83633	0.0818186	0.00632668	Exon (uc001bkk.3/55219, exon 8 of 11)	MACO1	macoilin 1	hyper	Run_2
cg10867751	chr1	25870981	25870981	*	3.66371	0.0504527	0.0405432	Promoter (<=1kb)	LDLRAP1	low density lipoprotein receptor adaptor protein 1	hyper	Run_2
cg04344749	chr1	25871814	25871814	*	6.78538	0.130702	0.000268561	Promoter (1-2kb)	LDLRAP1	low density lipoprotein receptor adaptor protein 1	hyper	Run_2
cg19759804	chr1	25889155	25889155	*	4.76164	0.0595038	0.00714081	Promoter (<=1kb)	LDLRAP1	low density lipoprotein receptor adaptor protein 1	hyper	Run_2
cg22434421	chr1	25889997	25889997	*	10.5214	0.27478	1.7377e-06	Promoter (<=1kb)	LDLRAP1	low density lipoprotein receptor adaptor protein 1	hyper	Run_2
cg17876463	chr1	25891032	25891032	*	8.68913	0.11973	1.62449e-05	Promoter (1-2kb)	LDLRAP1	low density lipoprotein receptor adaptor protein 1	hyper	Run_2
cg26056720	chr1	25908391	25908391	*	-4.50769	-0.0804364	0.0108325	Distal Intergenic	LDLRAP1	low density lipoprotein receptor adaptor protein 1	hypo	Run_2
cg06951564	chr1	25911619	25911619	*	4.62102	0.0812576	0.00901748	Distal Intergenic	LDLRAP1	low density lipoprotein receptor adaptor protein 1	hyper	Run_2
cg09027133	chr1	25945042	25945042	*	-5.37823	-0.115885	0.00259722	Promoter (1-2kb)	MAN1C1	mannosidase alpha class 1C member 1	hypo	Run_2
cg23607810	chr1	25999385	25999385	*	3.54286	0.0572141	0.0484952	Intron (uc001bkm.2/57134, intron 1 of 11)	MAN1C1	mannosidase alpha class 1C member 1	hyper	Run_2
cg08760589	chr1	26002451	26002451	*	-8.21433	-0.101694	3.14267e-05	Intron (uc001bkm.2/57134, intron 1 of 11)	MAN1C1	mannosidase alpha class 1C member 1	hypo	Run_2
cg22125902	chr1	26002535	26002535	*	-9.32372	-0.0944697	7.13274e-06	Intron (uc001bkm.2/57134, intron 1 of 11)	MAN1C1	mannosidase alpha class 1C member 1	hypo	Run_2
cg07424646	chr1	26031001	26031001	*	8.8344	0.0928084	1.3602e-05	Intron (uc001bkm.2/57134, intron 2 of 11)	MAN1C1	mannosidase alpha class 1C member 1	hyper	Run_2
cg07975212	chr1	26057394	26057394	*	-7.5619	-0.0790239	8.04317e-05	Intron (uc001bkm.2/57134, intron 2 of 11)	SELENON	selenoprotein N	hypo	Run_2
cg12534265	chr1	26092973	26092973	*	6.1139	0.0893677	0.000783996	Intron (uc001bkm.2/57134, intron 7 of 11)	SELENON	selenoprotein N	hyper	Run_2
cg16417374	chr1	26098310	26098310	*	5.71538	0.0672184	0.00150152	Intron (uc001bkm.2/57134, intron 8 of 11)	SELENON	selenoprotein N	hyper	Run_2
cg09149784	chr1	26123858	26123858	*	-3.52555	-0.0788791	0.049782	Promoter (2-3kb)	SELENON	selenoprotein N	hypo	Run_2
cg12749636	chr1	26126442	26126442	*	3.8463	0.0517834	0.0306238	Promoter (<=1kb)	SELENON	selenoprotein N	hyper	Run_2
cg23732836	chr1	26138032	26138032	*	-6.31679	-0.0778239	0.00056565	Intron (uc021ojk.1/57190, intron 8 of 12)	MTFR1L	mitochondrial fission regulator 1 like	hypo	Run_2
cg13303186	chr1	26140297	26140297	*	-4.87218	-0.0830495	0.00597047	Intron (uc021ojk.1/57190, intron 10 of 12)	MTFR1L	mitochondrial fission regulator 1 like	hypo	Run_2
cg01132271	chr1	26148487	26148487	*	3.90035	0.0543201	0.0280535	Promoter (<=1kb)	MTFR1L	mitochondrial fission regulator 1 like	hyper	Run_2
cg18114887	chr1	26246954	26246954	*	3.55495	0.0603979	0.0476172	Distal Intergenic	STMN1	stathmin 1	hyper	Run_2
cg18143792	chr1	26250290	26250290	*	7.83162	0.135953	5.41872e-05	Distal Intergenic	STMN1	stathmin 1	hyper	Run_2
cg01895164	chr1	26332153	26332153	*	-3.80599	-0.078764	0.0325896	Distal Intergenic	PAFAH2	platelet activating factor acetylhydrolase 2	hypo	Run_2
cg20588986	chr1	26342063	26342063	*	3.6505	0.0482977	0.0413451	Distal Intergenic	EXTL1	exostosin like glycosyltransferase 1	hyper	Run_2
cg03348845	chr1	26402313	26402313	*	4.57475	0.102118	0.00971886	Distal Intergenic	TRIM63	tripartite motif containing 63	hyper	Run_2
cg01736264	chr1	26448411	26448411	*	4.12394	0.0508936	0.019848	Exon (uc010oew.2/149420, exon 3 of 3)	PDIK1L	PDLIM1 interacting kinase 1 like	hyper	Run_2
cg12709196	chr1	26616481	26616481	*	9.3181	0.203391	7.1914e-06	Intron (uc001blw.3/91544, intron 9 of 15)	SH3BGRL3	SH3 domain binding glutamate rich protein like 3	hyper	Run_2
cg25188092	chr1	26629514	26629514	*	-4.48837	-0.0485405	0.0111634	Intron (uc001blw.3/91544, intron 2 of 15)	UBXN11	UBX domain protein 11	hypo	Run_2
cg22005806	chr1	26634827	26634827	*	-5.55406	-0.127228	0.00193926	Promoter (1-2kb)	UBXN11	UBX domain protein 11	hypo	Run_2
cg03373913	chr1	26644762	26644762	*	6.10549	0.0636383	0.000793723	Promoter (<=1kb)	UBXN11	UBX domain protein 11	hyper	Run_2
cg11684558	chr1	26684068	26684068	*	3.614	0.0628661	0.0436257	Distal Intergenic	CRYBG2	crystallin beta-gamma domain containing 2	hyper	Run_2
cg05304531	chr1	26797576	26797576	*	3.87226	0.0768029	0.0293931	Promoter (1-2kb)	HMGN2	high mobility group nucleosomal binding domain 2	hyper	Run_2
cg24585377	chr1	26857774	26857774	*	3.52946	0.0651027	0.0495044	Promoter (<=1kb)	RPS6KA1	ribosomal protein S6 kinase A1	hyper	Run_2
cg24618999	chr1	26862023	26862023	*	4.7848	0.057161	0.00687461	Intron (uc001bmr.1/6195, intron 1 of 21)	RPS6KA1	ribosomal protein S6 kinase A1	hyper	Run_2
cg19052371	chr1	26869340	26869340	*	3.99518	0.0807474	0.0242716	Promoter (<=1kb)	RPS6KA1	ribosomal protein S6 kinase A1	hyper	Run_2
cg25796549	chr1	26869375	26869375	*	4.44517	0.0810686	0.0119696	Promoter (<=1kb)	RPS6KA1	ribosomal protein S6 kinase A1	hyper	Run_2
cg16022904	chr1	26870173	26870173	*	-5.02958	-0.0849996	0.004612	Promoter (<=1kb)	RPS6KA1	ribosomal protein S6 kinase A1	hypo	Run_2
cg20745693	chr1	26909537	26909537	*	-5.96877	-0.105024	0.000993112	Distal Intergenic	MIR1976	microRNA 1976	hypo	Run_2
cg07198620	chr1	26935573	26935573	*	4.94897	0.101535	0.00527728	Distal Intergenic	MIR1976	microRNA 1976	hyper	Run_2
cg02593099	chr1	27011393	27011393	*	6.1848	0.122193	0.000700567	Distal Intergenic	ARID1A	AT-rich interaction domain 1A	hyper	Run_2
cg05649922	chr1	27029290	27029290	*	-5.74946	-0.0504814	0.00142587	Intron (uc001bmt.1/8289, intron 1 of 18)	ARID1A	AT-rich interaction domain 1A	hypo	Run_2
cg07674974	chr1	27033343	27033343	*	4.13413	0.0674127	0.0195467	Intron (uc001bmt.1/8289, intron 1 of 18)	ARID1A	AT-rich interaction domain 1A	hyper	Run_2
cg19375767	chr1	27048589	27048589	*	-4.7632	-0.109047	0.00711926	Intron (uc001bmt.1/8289, intron 1 of 18)	ARID1A	AT-rich interaction domain 1A	hypo	Run_2
cg13867915	chr1	27050039	27050039	*	8.04703	0.161083	3.93834e-05	Intron (uc001bmt.1/8289, intron 1 of 18)	ARID1A	AT-rich interaction domain 1A	hyper	Run_2
cg22042546	chr1	27050491	27050491	*	8.78178	0.241964	1.45194e-05	Intron (uc001bmt.1/8289, intron 1 of 18)	ARID1A	AT-rich interaction domain 1A	hyper	Run_2
cg24313303	chr1	27113219	27113219	*	6.94293	0.167106	0.000210162	Promoter (1-2kb)	PIGV	phosphatidylinositol glycan anchor biosynthesis class V	hyper	Run_2
cg15497006	chr1	27147585	27147585	*	5.7116	0.0843942	0.00151075	Intron (uc021ojq.1/uc021ojq.1, intron 1 of 1)	ZDHHC18	zinc finger DHHC-type palmitoyltransferase 18	hyper	Run_2
cg04427651	chr1	27152694	27152694	*	6.48642	0.12321	0.000429002	Promoter (<=1kb)	ZDHHC18	zinc finger DHHC-type palmitoyltransferase 18	hyper	Run_2
cg07111554	chr1	27175203	27175203	*	3.55061	0.0362052	0.0479256	Exon (uc001bnb.3/84243, exon 3 of 8)	SFN	stratifin	hyper	Run_2
cg16985652	chr1	27241897	27241897	*	-3.61838	-0.062132	0.0433399	Promoter (1-2kb)	NR0B2	nuclear receptor subfamily 0 group B member 2	hypo	Run_2
cg06732258	chr1	27433285	27433285	*	3.65073	0.0580724	0.0413307	Promoter (2-3kb)	SLC9A1	solute carrier family 9 member A1	hyper	Run_2
cg13300580	chr1	27440539	27440539	*	-4.82963	-0.0801757	0.00639721	Exon (uc001bnm.4/6548, exon 2 of 12)	SLC9A1	solute carrier family 9 member A1	hypo	Run_2
cg27531366	chr1	27627058	27627058	*	5.11001	0.0745958	0.00404146	Intron (uc001bno.4/23038, intron 12 of 15)	TMEM222	transmembrane protein 222	hyper	Run_2
cg15908125	chr1	27668098	27668098	*	5.16984	0.0770072	0.00367537	Promoter (<=1kb)	SYTL1	synaptotagmin like 1	hyper	Run_2
cg01870058	chr1	27668112	27668112	*	5.98297	0.106465	0.000971009	Promoter (<=1kb)	SYTL1	synaptotagmin like 1	hyper	Run_2
cg27335571	chr1	27669563	27669563	*	4.11646	0.0693503	0.0200703	Promoter (1-2kb)	SYTL1	synaptotagmin like 1	hyper	Run_2
cg11529819	chr1	27695677	27695677	*	4.76107	0.0933978	0.00714725	Promoter (2-3kb)	MAP3K6	mitogen-activated protein kinase kinase kinase 6	hyper	Run_2
cg14374913	chr1	27695921	27695921	*	4.71846	0.0938455	0.00767378	Promoter (2-3kb)	MAP3K6	mitogen-activated protein kinase kinase kinase 6	hyper	Run_2
cg02365086	chr1	27701171	27701171	*	-3.68434	-0.0753621	0.0393503	Promoter (<=1kb)	FCN3	ficolin 3	hypo	Run_2
cg08168580	chr1	27729992	27729992	*	4.97091	0.114304	0.00508346	Downstream (<1kb)	GPR3	G protein-coupled receptor 3	hyper	Run_2
cg20675286	chr1	27772303	27772303	*	-5.19058	-0.0527312	0.00354556	Intron (uc001bof.2/10163, intron 1 of 8)	WASF2	WASP family member 2	hypo	Run_2
cg14551860	chr1	27844043	27844043	*	3.61684	0.0666413	0.0434386	Distal Intergenic	WASF2	WASP family member 2	hyper	Run_2
cg18512645	chr1	27849092	27849092	*	-4.53235	-0.0736976	0.0104019	Distal Intergenic	WASF2	WASP family member 2	hypo	Run_2
cg12759387	chr1	27849177	27849177	*	-3.90144	-0.0667416	0.0280037	Distal Intergenic	WASF2	WASP family member 2	hypo	Run_2
cg24527636	chr1	27849295	27849295	*	-4.07883	-0.0915836	0.0212715	Distal Intergenic	WASF2	WASP family member 2	hypo	Run_2
cg10400390	chr1	27853797	27853797	*	7.45644	0.117985	9.40739e-05	Distal Intergenic	WASF2	WASP family member 2	hyper	Run_2
cg27508623	chr1	27868615	27868615	*	3.79613	0.0760424	0.033087	Intron (uc009vsy.3/27245, intron 6 of 6)	WASF2	WASP family member 2	hyper	Run_2
cg02576395	chr1	27884179	27884179	*	9.39539	0.151753	6.54423e-06	Intron (uc009vsy.3/27245, intron 3 of 6)	AHDC1	AT-hook DNA binding motif containing 1	hyper	Run_2
cg24534743	chr1	27884345	27884345	*	4.63987	0.084131	0.00873873	Intron (uc009vsy.3/27245, intron 3 of 6)	AHDC1	AT-hook DNA binding motif containing 1	hyper	Run_2
cg18051019	chr1	27935821	27935821	*	4.52794	0.085041	0.0104803	Downstream (2-3kb)	AHDC1	AT-hook DNA binding motif containing 1	hyper	Run_2
cg23561791	chr1	27952665	27952665	*	5.40356	0.095241	0.00249649	Promoter (<=1kb)	FGR	FGR proto-oncogene, Src family tyrosine kinase	hyper	Run_2
cg26965605	chr1	27953152	27953152	*	4.33693	0.068246	0.0141897	Promoter (<=1kb)	FGR	FGR proto-oncogene, Src family tyrosine kinase	hyper	Run_2
cg16922167	chr1	27961746	27961746	*	3.55471	0.0655584	0.0476294	Promoter (<=1kb)	FGR	FGR proto-oncogene, Src family tyrosine kinase	hyper	Run_2
cg01891738	chr1	27961772	27961772	*	4.70651	0.0802178	0.00781433	Promoter (<=1kb)	FGR	FGR proto-oncogene, Src family tyrosine kinase	hyper	Run_2
cg24809029	chr1	27961860	27961860	*	3.66219	0.0852981	0.0406316	Promoter (<=1kb)	FGR	FGR proto-oncogene, Src family tyrosine kinase	hyper	Run_2
cg25670447	chr1	28191267	28191267	*	3.52912	0.0398451	0.0495316	Distal Intergenic	THEMIS2	thymocyte selection associated family member 2	hyper	Run_2
cg03245099	chr1	28201862	28201862	*	4.41058	0.0928187	0.0126291	Promoter (2-3kb)	THEMIS2	thymocyte selection associated family member 2	hyper	Run_2
cg23448720	chr1	28270137	28270137	*	5.43669	0.086788	0.00236772	Intron (uc001bpf.3/27293, intron 1 of 6)	SMPDL3B	sphingomyelin phosphodiesterase acid like 3B	hyper	Run_2
cg14691111	chr1	28319022	28319022	*	9.84538	0.169846	3.75817e-06	Intron (uc001bpi.2/2140, intron 14 of 17)	XKR8	XK related 8	hyper	Run_2
cg20961280	chr1	28384710	28384710	*	3.57391	0.0866772	0.046287	Intron (uc001bpi.2/2140, intron 1 of 17)	EYA3	EYA transcriptional coactivator and phosphatase 3	hyper	Run_2
cg13400109	chr1	28384890	28384890	*	5.40938	0.132534	0.00247423	Intron (uc001bpi.2/2140, intron 1 of 17)	EYA3	EYA transcriptional coactivator and phosphatase 3	hyper	Run_2
cg13210571	chr1	28385279	28385279	*	5.60275	0.0774827	0.0017874	Intron (uc001bpi.2/2140, intron 1 of 17)	EYA3	EYA transcriptional coactivator and phosphatase 3	hyper	Run_2
cg27509347	chr1	28385657	28385657	*	6.72068	0.125086	0.000298377	Intron (uc001bpi.2/2140, intron 1 of 17)	EYA3	EYA transcriptional coactivator and phosphatase 3	hyper	Run_2
cg12470404	chr1	28437777	28437777	*	3.82196	0.0577632	0.0318225	Distal Intergenic	EYA3	EYA transcriptional coactivator and phosphatase 3	hyper	Run_2
cg23310123	chr1	28471208	28471208	*	-4.835	-0.0477907	0.00634223	Downstream (2-3kb)	PTAFR	platelet activating factor receptor	hypo	Run_2
cg12076479	chr1	28535613	28535613	*	6.47442	0.10282	0.000436567	Intron (uc001bpn.3/22826, intron 5 of 8)	PTAFR	platelet activating factor receptor	hyper	Run_2
cg17233022	chr1	28585520	28585520	*	3.99541	0.0578469	0.0242633	Promoter (<=1kb)	SESN2	sestrin 2	hyper	Run_2
cg09818863	chr1	28624451	28624451	*	-7.02476	-0.10735	0.000185788	Distal Intergenic	MED18	mediator complex subunit 18	hypo	Run_2
cg06599655	chr1	28774573	28774573	*	3.92107	0.0881998	0.0271717	Intron (uc001bpu.3/65979, intron 2 of 5)	PHACTR4	phosphatase and actin regulator 4	hyper	Run_2
cg02781614	chr1	28843701	28843701	*	-8.54846	-0.190406	1.97945e-05	Promoter (1-2kb)	RCC1	regulator of chromosome condensation 1	hypo	Run_2
cg21651269	chr1	28918629	28918629	*	4.18941	0.0754479	0.0179255	Promoter (<=1kb)	RAB42	RAB42, member RAS oncogene family	hyper	Run_2
cg02579668	chr1	28928325	28928325	*	-4.1158	-0.083223	0.0200897	Downstream (1-2kb)	RAB42	RAB42, member RAS oncogene family	hypo	Run_2
cg27527371	chr1	29214792	29214792	*	5.00249	0.0915305	0.00481634	Promoter (1-2kb)	EPB41	erythrocyte membrane protein band 4.1	hyper	Run_2
cg24071226	chr1	29300664	29300664	*	3.71917	0.110658	0.0373532	Intron (uc001brg.2/2035, intron 1 of 20)	EPB41	erythrocyte membrane protein band 4.1	hyper	Run_2
cg22788029	chr1	29449964	29449964	*	3.78371	0.0419063	0.0337667	Promoter (<=1kb)	TMEM200B	transmembrane protein 200B	hyper	Run_2
cg00685585	chr1	29503379	29503379	*	4.78612	0.116324	0.00685854	Intron (uc001bro.3/6429, intron 1 of 5)	SRSF4	serine and arginine rich splicing factor 4	hyper	Run_2
cg13128436	chr1	29529506	29529506	*	-4.61379	-0.059717	0.00912231	Intron (uc001brp.1/51102, intron 5 of 9)	SRSF4	serine and arginine rich splicing factor 4	hypo	Run_2
cg25049299	chr1	29637853	29637853	*	-4.06205	-0.0867116	0.0218469	Intron (uc001bru.3/10076, intron 20 of 30)	PTPRU	protein tyrosine phosphatase receptor type U	hypo	Run_2
cg10746943	chr1	29776968	29776968	*	-3.72621	-0.0859872	0.0369284	Distal Intergenic	PTPRU	protein tyrosine phosphatase receptor type U	hypo	Run_2
cg05743513	chr1	29870672	29870672	*	-5.91202	-0.0833572	0.00108838	Distal Intergenic	PTPRU	protein tyrosine phosphatase receptor type U	hypo	Run_2
cg06966245	chr1	30043002	30043002	*	-3.69024	-0.0618175	0.0390299	Distal Intergenic	PTPRU	protein tyrosine phosphatase receptor type U	hypo	Run_2
cg15429925	chr1	30105022	30105022	*	-3.84122	-0.0732534	0.0308528	Distal Intergenic	PTPRU	protein tyrosine phosphatase receptor type U	hypo	Run_2
cg18289141	chr1	30182218	30182218	*	5.96187	0.157701	0.00100573	Distal Intergenic	PTPRU	protein tyrosine phosphatase receptor type U	hyper	Run_2
cg10561184	chr1	30182943	30182943	*	3.88319	0.101173	0.0288846	Distal Intergenic	PTPRU	protein tyrosine phosphatase receptor type U	hyper	Run_2
cg11299989	chr1	30357541	30357541	*	-3.68518	-0.0610601	0.0393004	Distal Intergenic	PTPRU	protein tyrosine phosphatase receptor type U	hypo	Run_2
cg17609013	chr1	30374550	30374550	*	-4.37966	-0.0793719	0.0132688	Distal Intergenic	PTPRU	protein tyrosine phosphatase receptor type U	hypo	Run_2
cg16012162	chr1	30510731	30510731	*	-3.90784	-0.0762021	0.0277302	Distal Intergenic	MATN1-AS1	MATN1 antisense RNA 1	hypo	Run_2
cg04549271	chr1	30563754	30563754	*	-4.91	-0.104249	0.00561616	Distal Intergenic	MATN1-AS1	MATN1 antisense RNA 1	hypo	Run_2
cg13620235	chr1	30608324	30608324	*	-3.75826	-0.0670163	0.0350982	Distal Intergenic	MATN1-AS1	MATN1 antisense RNA 1	hypo	Run_2
cg04084356	chr1	30612702	30612702	*	-3.92664	-0.0358627	0.0269532	Distal Intergenic	MATN1-AS1	MATN1 antisense RNA 1	hypo	Run_2
cg08921714	chr1	30887368	30887368	*	-4.13671	-0.0817956	0.019472	Distal Intergenic	MATN1-AS1	MATN1 antisense RNA 1	hypo	Run_2
cg23235337	chr1	30949527	30949527	*	-3.5706	-0.0733644	0.046543	Distal Intergenic	MATN1-AS1	MATN1 antisense RNA 1	hypo	Run_2
cg13530516	chr1	30951615	30951615	*	-3.87839	-0.10343	0.0291082	Distal Intergenic	MATN1-AS1	MATN1 antisense RNA 1	hypo	Run_2
cg07270017	chr1	30990207	30990207	*	-3.89441	-0.107735	0.028331	Distal Intergenic	MATN1-AS1	MATN1 antisense RNA 1	hypo	Run_2
cg05229314	chr1	31125954	31125954	*	-4.28133	-0.0782551	0.0155143	Distal Intergenic	MATN1-AS1	MATN1 antisense RNA 1	hypo	Run_2
cg01043150	chr1	31135277	31135277	*	-5.44555	-0.0855857	0.00233133	Distal Intergenic	MATN1-AS1	MATN1 antisense RNA 1	hypo	Run_2
cg11684541	chr1	31161270	31161270	*	-4.03502	-0.0709683	0.0227981	Distal Intergenic	MATN1-AS1	MATN1 antisense RNA 1	hypo	Run_2
cg14032195	chr1	31187861	31187861	*	-3.67268	-0.0548321	0.0399939	Intron (uc001brz.3/4146, intron 6 of 7)	MATN1-AS1	MATN1 antisense RNA 1	hypo	Run_2
cg13380906	chr1	31189234	31189234	*	-4.89715	-0.0422033	0.0057418	Promoter (2-3kb)	MATN1-AS1	MATN1 antisense RNA 1	hypo	Run_2
cg13246468	chr1	31205629	31205629	*	3.63383	0.076086	0.0424003	3' UTR	MIR4420	microRNA 4420	hyper	Run_2
cg15459165	chr1	31223850	31223850	*	19.382	0.47342	1.07642e-09	Intron (uc001bsc.2/7805, intron 1 of 7)	LAPTM5	lysosomal protein transmembrane 5	hyper	Run_2
cg02555211	chr1	31232867	31232867	*	-3.60218	-0.0884294	0.0444182	Promoter (2-3kb)	LAPTM5	lysosomal protein transmembrane 5	hypo	Run_2
cg25310233	chr1	31234437	31234437	*	6.14136	0.15381	0.000751132	Distal Intergenic	LAPTM5	lysosomal protein transmembrane 5	hyper	Run_2
cg27514796	chr1	31238174	31238174	*	3.88495	0.0779594	0.0287993	Distal Intergenic	LAPTM5	lysosomal protein transmembrane 5	hyper	Run_2
cg09874992	chr1	31314608	31314608	*	-6.03161	-0.0888393	0.000897037	Distal Intergenic	SDC3	syndecan 3	hypo	Run_2
cg08878713	chr1	31325813	31325813	*	-3.6439	-0.0545577	0.0417689	Distal Intergenic	SDC3	syndecan 3	hypo	Run_2
cg00581541	chr1	31423283	31423283	*	4.52744	0.0887103	0.0104864	Promoter (1-2kb)	SNORD103A	small nucleolar RNA, C/D box 103A	hyper	Run_2
cg05750303	chr1	31436078	31436078	*	5.921	0.0861257	0.00107319	Intron (uc001bsf.1/9698, intron 8 of 15)	SNORD103C	small nucleolar RNA, C/D box 103C	hyper	Run_2
cg07891248	chr1	31498267	31498267	*	-5.65177	-0.143369	0.00165701	Intron (uc001bsh.1/9698, intron 3 of 21)	PUM1	pumilio RNA binding family member 1	hypo	Run_2
cg24188350	chr1	31918300	31918300	*	-3.55133	-0.0483862	0.047871	Distal Intergenic	SERINC2	serine incorporator 2	hypo	Run_2
cg10080942	chr1	31956270	31956270	*	3.64975	0.0569628	0.0413986	Distal Intergenic	LDC1P	leucine decarboxylase 1, pseudogene	hyper	Run_2
cg24814328	chr1	32104077	32104077	*	3.80273	0.102533	0.0327491	Intron (uc021okp.1/553115, intron 1 of 4)	PEF1	penta-EF-hand domain containing 1	hyper	Run_2
cg18374048	chr1	32122530	32122530	*	-3.98029	-0.0653674	0.02482	Intron (uc001btj.1/1307, intron 59 of 64)	PEF1	penta-EF-hand domain containing 1	hypo	Run_2
cg07112959	chr1	32122582	32122582	*	-3.76334	-0.0709773	0.0348366	Intron (uc001btj.1/1307, intron 59 of 64)	PEF1	penta-EF-hand domain containing 1	hypo	Run_2
cg03600588	chr1	32127319	32127319	*	-3.63003	-0.0858865	0.0426361	Intron (uc001btj.1/1307, intron 52 of 64)	PEF1	penta-EF-hand domain containing 1	hypo	Run_2
cg06488620	chr1	32131874	32131874	*	-5.12031	-0.104957	0.00397785	Intron (uc001btj.1/1307, intron 46 of 64)	PEF1	penta-EF-hand domain containing 1	hypo	Run_2
cg07826326	chr1	32222151	32222151	*	-3.73271	-0.0735083	0.0365534	Promoter (<=1kb)	ADGRB2	adhesion G protein-coupled receptor B2	hypo	Run_2
cg08954249	chr1	32247625	32247625	*	6.43876	0.107779	0.000462361	Distal Intergenic	SPOCD1	SPOC domain containing 1	hyper	Run_2
cg21929761	chr1	32250675	32250675	*	3.68492	0.0701856	0.0393189	Distal Intergenic	SPOCD1	SPOC domain containing 1	hyper	Run_2
cg00170381	chr1	32262136	32262136	*	-4.09363	-0.0738059	0.0207749	Promoter (2-3kb)	SPOCD1	SPOC domain containing 1	hypo	Run_2
cg24500927	chr1	32264474	32264474	*	-4.12426	-0.0815752	0.019836	Promoter (<=1kb)	SPOCD1	SPOC domain containing 1	hypo	Run_2
cg06808725	chr1	32264502	32264502	*	-6.6972	-0.192012	0.000310272	Promoter (<=1kb)	SPOCD1	SPOC domain containing 1	hypo	Run_2
cg25821168	chr1	32281703	32281703	*	-4.58076	-0.0815609	0.00962003	Promoter (<=1kb)	SPOCD1	SPOC domain containing 1	hypo	Run_2
cg21470589	chr1	32282693	32282693	*	3.63268	0.0982039	0.042472	Promoter (1-2kb)	SPOCD1	SPOC domain containing 1	hyper	Run_2
cg20898952	chr1	32293964	32293964	*	3.57723	0.0662823	0.0460755	Distal Intergenic	SPOCD1	SPOC domain containing 1	hyper	Run_2
cg11973128	chr1	32300336	32300336	*	-3.95565	-0.0702465	0.0257686	Distal Intergenic	SPOCD1	SPOC domain containing 1	hypo	Run_2
cg02846528	chr1	32314001	32314001	*	-3.60704	-0.0522463	0.044092	Distal Intergenic	SPOCD1	SPOC domain containing 1	hypo	Run_2
cg07222861	chr1	32355084	32355084	*	13.1248	0.267253	1.12871e-07	Distal Intergenic	PTP4A2	protein tyrosine phosphatase 4A2	hyper	Run_2
cg08124624	chr1	32367699	32367699	*	4.25136	0.0638652	0.0162788	Distal Intergenic	PTP4A2	protein tyrosine phosphatase 4A2	hyper	Run_2
cg10589408	chr1	32393306	32393306	*	7.30692	0.188582	0.000118702	Intron (uc001bty.2/8073, intron 1 of 5)	PTP4A2	protein tyrosine phosphatase 4A2	hyper	Run_2
cg06939307	chr1	32408132	32408132	*	4.2889	0.129061	0.0153446	Distal Intergenic	PTP4A2	protein tyrosine phosphatase 4A2	hyper	Run_2
cg16170467	chr1	32408314	32408314	*	5.26571	0.093213	0.00312297	Distal Intergenic	PTP4A2	protein tyrosine phosphatase 4A2	hyper	Run_2
cg17942618	chr1	32409867	32409867	*	5.11316	0.0609946	0.004022	Distal Intergenic	PTP4A2	protein tyrosine phosphatase 4A2	hyper	Run_2
cg00925616	chr1	32410211	32410211	*	3.8427	0.0916351	0.0307876	Distal Intergenic	PTP4A2	protein tyrosine phosphatase 4A2	hyper	Run_2
cg02410754	chr1	32410520	32410520	*	3.74199	0.0445121	0.0359918	Distal Intergenic	PTP4A2	protein tyrosine phosphatase 4A2	hyper	Run_2
cg15535138	chr1	32410585	32410585	*	5.0556	0.140011	0.00442453	Distal Intergenic	PTP4A2	protein tyrosine phosphatase 4A2	hyper	Run_2
cg11756095	chr1	32410614	32410614	*	6.55893	0.0998822	0.000384353	Distal Intergenic	PTP4A2	protein tyrosine phosphatase 4A2	hyper	Run_2
cg24585459	chr1	32417868	32417868	*	13.9127	0.239505	5.59339e-08	Distal Intergenic	PTP4A2	protein tyrosine phosphatase 4A2	hyper	Run_2
cg15802887	chr1	32420496	32420496	*	8.50482	0.163236	2.09544e-05	Distal Intergenic	PTP4A2	protein tyrosine phosphatase 4A2	hyper	Run_2
cg07915117	chr1	32421131	32421131	*	4.47797	0.103192	0.0113368	Distal Intergenic	PTP4A2	protein tyrosine phosphatase 4A2	hyper	Run_2
cg05166530	chr1	32427280	32427280	*	7.88802	0.123044	4.97607e-05	Distal Intergenic	PTP4A2	protein tyrosine phosphatase 4A2	hyper	Run_2
cg03164177	chr1	32436927	32436927	*	-4.89361	-0.123623	0.00576601	Distal Intergenic	PTP4A2	protein tyrosine phosphatase 4A2	hypo	Run_2
cg17697753	chr1	32447675	32447675	*	5.25346	0.133811	0.00319126	Distal Intergenic	KHDRBS1	KH RNA binding domain containing, signal transduction associated 1	hyper	Run_2
cg05140425	chr1	32452378	32452378	*	-4.91739	-0.0581778	0.00554564	Distal Intergenic	KHDRBS1	KH RNA binding domain containing, signal transduction associated 1	hypo	Run_2
cg21896865	chr1	32625023	32625023	*	-4.97682	-0.0945064	0.00503313	5' UTR	KPNA6	karyopherin subunit alpha 6	hypo	Run_2
cg13799782	chr1	32635542	32635542	*	-4.14597	-0.0475496	0.0191984	Exon (uc001bug.3/23633, exon 13 of 14)	TXLNA	taxilin alpha	hypo	Run_2
cg01935086	chr1	32674191	32674191	*	3.88328	0.0540189	0.0288798	Promoter (<=1kb)	DCDC2B	doublecortin domain containing 2B	hyper	Run_2
cg16985778	chr1	32708234	32708234	*	4.84271	0.126713	0.00625928	Promoter (<=1kb)	MTMR9LP	myotubularin related protein 9 like, pseudogene	hyper	Run_2
cg10204320	chr1	32708276	32708276	*	4.42857	0.111238	0.0122747	Promoter (<=1kb)	MTMR9LP	myotubularin related protein 9 like, pseudogene	hyper	Run_2
cg02184418	chr1	32715449	32715449	*	-3.54485	-0.0913627	0.0483515	Promoter (1-2kb)	LCK	LCK proto-oncogene, Src family tyrosine kinase	hypo	Run_2
cg17078393	chr1	32717002	32717002	*	-5.02668	-0.123887	0.00463528	Promoter (<=1kb)	LCK	LCK proto-oncogene, Src family tyrosine kinase	hypo	Run_2
cg06517940	chr1	32717620	32717620	*	-5.01003	-0.0802341	0.00476591	Promoter (<=1kb)	LCK	LCK proto-oncogene, Src family tyrosine kinase	hypo	Run_2
cg20180051	chr1	32721065	32721065	*	-4.80213	-0.0715356	0.00668087	Intron (uc001bux.3/3932, intron 1 of 12)	LCK	LCK proto-oncogene, Src family tyrosine kinase	hypo	Run_2
cg18359575	chr1	32721190	32721190	*	-4.09895	-0.0464484	0.0206228	Intron (uc001bux.3/3932, intron 1 of 12)	LCK	LCK proto-oncogene, Src family tyrosine kinase	hypo	Run_2
cg10809828	chr1	32722278	32722278	*	-4.39284	-0.0833685	0.0130013	Intron (uc001bux.3/3932, intron 1 of 12)	LCK	LCK proto-oncogene, Src family tyrosine kinase	hypo	Run_2
cg26778877	chr1	32738263	32738263	*	4.19724	0.0636666	0.0177067	Promoter (1-2kb)	LCK	LCK proto-oncogene, Src family tyrosine kinase	hyper	Run_2
cg10994944	chr1	32741152	32741152	*	8.56577	0.127482	1.92915e-05	Promoter (1-2kb)	LCK	LCK proto-oncogene, Src family tyrosine kinase	hyper	Run_2
cg18182038	chr1	32859921	32859921	*	-3.91361	-0.0510796	0.0274886	Promoter (<=1kb)	BSDC1	BSD domain containing 1	hypo	Run_2
cg24438085	chr1	32963090	32963090	*	4.17558	0.0669636	0.0183273	Intron (uc001bvk.3/653121, intron 4 of 9)	ZBTB8B	zinc finger and BTB domain containing 8B	hyper	Run_2
cg18118795	chr1	33117735	33117735	*	-3.90469	-0.0779435	0.027864	Promoter (<=1kb)	RBBP4	RB binding protein 4, chromatin remodeling factor	hypo	Run_2
cg22350438	chr1	33150185	33150185	*	-4.69848	-0.0996746	0.00790853	3' UTR	SYNC	syncoilin, intermediate filament protein	hypo	Run_2
cg26787521	chr1	33264501	33264501	*	-6.06658	-0.165459	0.000847672	Intron (uc001bvy.1/8565, intron 4 of 12)	YARS1	tyrosyl-tRNA synthetase 1	hypo	Run_2
cg22209898	chr1	33405542	33405542	*	-5.1682	-0.0873405	0.00368539	Intron (uc001bwm.4/127544, intron 7 of 8)	RNF19B	ring finger protein 19B	hypo	Run_2
cg10120255	chr1	33426740	33426740	*	4.98695	0.0811312	0.00494427	Intron (uc001bwm.4/127544, intron 1 of 8)	RNF19B	ring finger protein 19B	hyper	Run_2
cg10677991	chr1	33450808	33450808	*	4.52897	0.0706232	0.010466	Distal Intergenic	RNF19B	ring finger protein 19B	hyper	Run_2
cg04628419	chr1	33455100	33455100	*	-13.0363	-0.258964	1.23415e-07	Intron (uc001bwn.3/uc001bwn.3, intron 1 of 1)	RNF19B	ring finger protein 19B	hypo	Run_2
cg02073304	chr1	33457500	33457500	*	3.96375	0.0849661	0.0254593	Intron (uc001bwn.3/uc001bwn.3, intron 1 of 1)	RNF19B	ring finger protein 19B	hyper	Run_2
cg06382040	chr1	33458850	33458850	*	6.85171	0.10849	0.000243306	Intron (uc001bwn.3/uc001bwn.3, intron 1 of 1)	RNF19B	ring finger protein 19B	hyper	Run_2
cg00584323	chr1	33463340	33463340	*	5.23378	0.100555	0.0032946	Intron (uc001bwn.3/uc001bwn.3, intron 1 of 1)	RNF19B	ring finger protein 19B	hyper	Run_2
cg16610870	chr1	33463882	33463882	*	3.81321	0.0714221	0.0322395	Intron (uc001bwn.3/uc001bwn.3, intron 1 of 1)	RNF19B	ring finger protein 19B	hyper	Run_2
cg00326300	chr1	33772032	33772032	*	4.03098	0.0730192	0.0229276	Downstream (<1kb)	A3GALT2	alpha 1,3-galactosyltransferase 2	hyper	Run_2
[truncated: 29,163 more rows]
