# Supplementary material for: Strong Expansion of Human Regulatory T Cells for Adoptive Cell Therapy Results in Epigenetic Changes Which May Impact Their Survival and Function
Source: Front Cell Dev Biol. 2021 Nov 18;9:751590. doi: 10.3389/fcell.2021.751590 (PMC8639223; doi:10.3389/fcell.2021.751590)
Supplement: Supplementary file 2 [file Table_2.xlsx]

## Sheet: sharedDMRsAll
Supplementary Table 2: All shared DMRs between production runs 1 and 2
chromosome	start (hg19)	end (hg19)	width	strand	shared_ID	nCpGs	Run_1_When	Run_2_When	Run1_Dir	Run2_dir	Symbol	Annotation	Run1_BetaDiff (Day 23 - Day 0)	Run2_BetaDiff (Day 23 - Day 0)
chr1	1073424	1073529	106	*	shared_1	3	Late	Late	hyper	hyper	LINC01342	Promoter	0.102193	0.0742271
chr1	1369793	1370228	436	*	shared_2	7	Late	Late	hyper	hyper	VWA1	Promoter	0.0462673	0.0525685
chr1	1710453	1710663	211	*	shared_3	3	Late	Late	hyper	hyper	NADK	Promoter	0.0651004	0.0567836
chr1	1988681	1988808	128	*	shared_4	3	Late	Late	hypo	hypo	PRKCZ	Intron	-0.0920014	-0.0730157
chr1	2002329	2003326	998	*	shared_5	6	Late	Late	hypo	hypo	PRKCZ	Promoter	-0.0859028	-0.0542861
chr1	2027575	2028390	816	*	shared_6	5	Late	Late	hypo	hypo	PRKCZ	Intron	-0.11133	-0.0781646
chr1	2163437	2163809	373	*	shared_7	4	Early	Late	hypo	hypo	SKI	Intron	-0.0751064	-0.0731249
chr1	2458418	2458506	89	*	shared_8	3	Late	Late	hypo	hypo	PANK4	Promoter	-0.105859	-0.0753206
chr1	3424354	3424530	177	*	shared_9	3	Late	Late	hypo	hypo	MEGF6	Exon	-0.101287	-0.0767136
chr1	9375627	9376039	413	*	shared_10	3	Late	Late	hypo	hypo	SPSB1	Intron	-0.113508	-0.0795898
chr1	9775985	9776661	677	*	shared_11	4	Late	Late	hypo	hypo	PIK3CD	5' UTR	-0.127675	-0.0936271
chr1	9788517	9789174	658	*	shared_12	4	Early	Early	hypo	hypo	CLSTN1	3' UTR	-0.126119	-0.0930838
chr1	9960466	9960653	188	*	shared_13	3	Late	Late	hyper	hyper	CTNNBIP1	Intron	0.0981099	0.0651594
chr1	12676745	12676950	206	*	shared_14	3	Late	Late	hypo	hypo	DHRS3	Promoter	-0.0837623	-0.0679082
chr1	14052489	14052659	171	*	shared_15	3	Late	Late	hyper	hyper	PRDM2	Intron	0.0953057	0.0606541
chr1	19971984	19972777	794	*	shared_16	7	Late	Late	hyper	hyper	NBL1	Promoter	0.074602	0.0577032
chr1	24745924	24746043	120	*	shared_17	4	Late	Late	hyper	hyper	NIPAL3	5' UTR	0.108694	0.0701573
chr1	24861708	24861919	212	*	shared_18	4	Early	Early	hypo	hypo	NCMAP	3' UTR	-0.179516	-0.125787
chr1	25254088	25254149	62	*	shared_19	3	Late	Late	hypo	hypo	RUNX3	Promoter	-0.116052	-0.0542549
chr1	25290947	25292412	1466	*	shared_20	15	Early	Early	hypo	hypo	RUNX3	Promoter	-0.111569	-0.0908754
chr1	27668058	27668445	388	*	shared_21	7	Late	Early	hyper	hyper	SYTL1	Promoter	0.0633999	0.030115
chr1	27695677	27695921	245	*	shared_22	3	Late	Late	hyper	hyper	MAP3K6	Promoter	0.107348	0.0783566
chr1	27952665	27953336	672	*	shared_23	5	Late	Late	hyper	hyper	FGR	Promoter	0.100715	0.0604865
chr1	27961680	27962037	358	*	shared_24	7	Late	Late	hyper	hyper	FGR	Promoter	0.0676088	0.051435
chr1	28384710	28385657	948	*	shared_25	4	Late	Late	hyper	hyper	EYA3	Intron	0.107319	0.105445
chr1	32264286	32264703	418	*	shared_26	7	Early	Late	hypo	hypo	SPOCD1	Promoter	-0.0649505	-0.0481417
chr1	32409867	32410694	828	*	shared_27	7	Late	Late	hyper	hyper	PTP4A2	Distal Intergenic	0.0919637	0.0597115
chr1	34101076	34101256	181	*	shared_28	3	Late	Late	hypo	hypo	CSMD2	Intron	-0.0924871	-0.068668
chr1	36042986	36043084	99	*	shared_29	4	Late	Late	hyper	hyper	TFAP2E	Exon	0.0766662	0.0560188
chr1	36181173	36181447	275	*	shared_30	3	Late	Late	hypo	hypo	C1orf216	3' UTR	-0.085183	-0.0735905
chr1	38413252	38413374	123	*	shared_31	3	Late	Late	hyper	hyper	INPP5B	Promoter	0.0784079	0.0575113
chr1	43765617	43766752	1136	*	shared_32	7	Late	Late	hyper	hyper	TIE1	Promoter	0.0711812	0.0443039
chr1	45266782	45267345	564	*	shared_33	3	Early	Early	hypo	hypo	PLK3	Promoter	-0.122203	-0.121094
chr1	45272979	45273277	299	*	shared_34	4	Early	Early	hypo	hypo	TCTEX1D4	Promoter	-0.104419	-0.0728751
chr1	47900197	47900327	131	*	shared_35	5	Late	Late	hyper	hyper	FOXD2-AS1	Promoter	0.0975904	0.0734871
chr1	54750597	54751035	439	*	shared_36	4	Early	Early	hypo	hypo	MRPL37	Intron	-0.359511	-0.218242
chr1	54821853	54822103	251	*	shared_37	4	Late	Late	hyper	hyper	SSBP3	Intron	0.134682	0.123973
chr1	55013691	55013735	45	*	shared_38	3	Early	Late	hyper	hyper	ACOT11	Promoter	0.0988885	0.0737268
chr1	55683337	55683373	37	*	shared_39	3	Late	Late	hyper	hyper	LOC100507634	Promoter	0.117357	0.147865
chr1	59362343	59362552	210	*	shared_40	5	Early	Early	hyper	hyper	LINC01135	Intron	0.119385	0.0937904
chr1	65730091	65730494	404	*	shared_41	7	Late	Late	hyper	hyper	DNAJC6	Promoter	0.178459	0.16757
chr1	65731689	65731886	198	*	shared_42	3	Late	Late	hyper	hyper	DNAJC6	Promoter	0.109377	0.128679
chr1	66797378	66797599	222	*	shared_43	4	Early	Late	hyper	hyper	PDE4B	Promoter	0.065335	0.0618865
chr1	67631521	67632028	508	*	shared_44	4	Late	Late	hypo	hypo	IL23R	Promoter	-0.13251	-0.0844565
chr1	67772896	67773175	280	*	shared_45	6	Late	Late	hypo	hypo	IL12RB2	Promoter	-0.0943457	-0.0700904
chr1	70488845	70488931	87	*	shared_46	3	Late	Late	hypo	hypo	LRRC7	Exon	-0.0835761	-0.061308
chr1	73240762	73240924	163	*	shared_47	3	Late	Late	hypo	hypo	NEGR1	Distal Intergenic	-0.0957747	-0.0680076
chr1	92352293	92352481	189	*	shared_48	4	Late	Late	hyper	hyper	TGFBR3	Promoter	0.115636	0.0721722
chr1	93491247	93491404	158	*	shared_49	3	Late	Late	hyper	hyper	MTF2	Distal Intergenic	0.1354	0.0910737
chr1	95975232	95975855	624	*	shared_50	6	Late	Late	hypo	hypo	LINC01761	Distal Intergenic	-0.0697282	-0.0531639
chr1	97559808	97560316	509	*	shared_51	4	Early	Early	hypo	hypo	DPYD-AS1	Promoter	-0.225002	-0.139327
chr1	101704504	101705237	734	*	shared_52	4	Late	Late	hypo	hypo	S1PR1	Promoter	-0.217752	-0.128773
chr1	109102050	109102305	256	*	shared_53	3	Late	Late	hyper	hyper	FAM102B	Promoter	0.103956	0.0863892
chr1	111742914	111743537	624	*	shared_54	9	Early	Early	hypo	hypo	DENND2D	Promoter	-0.0851032	-0.07955
chr1	112016581	112017031	451	*	shared_55	5	Late	Late	hyper	hyper	C1orf162	Promoter	0.159676	0.156743
chr1	112046207	112046915	709	*	shared_56	5	Late	Late	hyper	hyper	ADORA3	Promoter	0.0797556	0.0528953
chr1	113216243	113216965	723	*	shared_57	8	Late	Late	hyper	hyper	MOV10	Promoter	0.0810253	0.0593478
chr1	116213245	116213705	461	*	shared_58	5	Late	Late	hyper	hyper	VANGL1	Intron	0.0949686	0.0636904
chr1	117306044	117306669	626	*	shared_59	3	Late	Late	hypo	hypo	CD2	Intron	-0.119069	-0.0964691
chr1	145715571	145715719	149	*	shared_60	4	Late	Late	hypo	hypo	CD160	Promoter	-0.19291	-0.142095
chr1	150121027	150121441	415	*	shared_61	5	Early	Late	hyper	hyper	PLEKHO1	Promoter	0.115883	0.0954355
chr1	153599479	153599831	353	*	shared_62	12	Late	Late	hyper	hyper	S100A13	Promoter	0.0762268	0.0515516
chr1	154127629	154128041	413	*	shared_63	5	Late	Late	hyper	hyper	NUP210L	Promoter	0.136492	0.0772047
chr1	154298839	154299179	341	*	shared_64	4	Late	Late	hyper	hyper	ATP8B2	Promoter	0.0854047	0.0723586
chr1	154377091	154377621	531	*	shared_65	9	Late	Late	hyper	hyper	IL6R	Promoter	0.064591	0.0497922
chr1	155177561	155177969	409	*	shared_66	7	Late	Late	hyper	hyper	THBS3	Promoter	0.0530921	0.0460384
chr1	156119420	156119773	354	*	shared_67	5	Late	Late	hyper	hyper	SEMA4A	Promoter	0.0852302	0.0462352
chr1	156211409	156212005	597	*	shared_68	10	Late	Late	hyper	hyper	BGLAP	Promoter	0.0623966	0.0513995
chr1	156461598	156461845	248	*	shared_69	3	Late	Late	hyper	hyper	MEF2D	Promoter	0.0860488	0.0795035
chr1	157670328	157670877	550	*	shared_70	5	Late	Late	hyper	hyper	FCRL3	Promoter	0.132059	0.121509
chr1	159046391	159047177	787	*	shared_71	8	Early	Late	hypo	hypo	AIM2	Promoter	-0.238202	-0.118141
chr1	159506559	159507162	604	*	shared_72	4	Late	Late	hypo	hypo	OR10J5	Promoter	-0.0788736	-0.0620581
chr1	167298119	167298151	33	*	shared_73	3	Late	Late	hyper	hyper	POU2F1	Promoter	0.141084	0.101042
chr1	167408509	167409198	690	*	shared_74	8	Late	Late	hyper	hyper	POU2F1	Exon	0.0793118	0.0780431
chr1	167486600	167487871	1272	*	shared_75	8	Early	Early	hypo	hypo	CD247	Promoter	-0.114184	-0.125506
chr1	169677313	169677540	228	*	shared_76	3	Late	Late	hyper	hyper	SELL	Promoter	0.100389	0.108377
chr1	169878814	169878927	114	*	shared_77	3	Late	Late	hyper	hyper	SCYL3	Distal Intergenic	0.0725819	0.0524649
chr1	174843523	174843767	245	*	shared_78	5	Early	Early	hyper	hyper	RABGAP1L	Promoter	0.0932498	0.0550021
chr1	178693897	178694013	117	*	shared_79	5	Late	Late	hyper	hyper	RALGPS2	Promoter	0.0569299	0.0559182
chr1	184943512	184944785	1274	*	shared_80	10	Late	Early	hyper	hyper	NIBAN1	Promoter	0.0787856	0.0498244
chr1	197873430	197874469	1040	*	shared_81	4	Late	Late	hyper	hyper	C1orf53	Promoter	0.208069	0.158222
chr1	197884733	197884932	200	*	shared_82	5	Late	Late	hyper	hyper	LHX9	Promoter	0.073622	0.0773744
chr1	198567998	198568202	205	*	shared_83	3	Late	Late	hyper	hyper	PTPRC	Distal Intergenic	0.182864	0.125258
chr1	202172778	202172912	135	*	shared_84	5	Late	Late	hyper	hyper	LGR6	Promoter	0.101637	0.0672032
chr1	203738680	203738799	120	*	shared_85	3	Late	Late	hyper	hyper	LAX1	Promoter	0.112133	0.0557929
chr1	204403606	204403697	92	*	shared_86	3	Late	Late	hyper	hyper	PPP1R15B	Exon	0.0601508	0.0537652
chr1	206642954	206643443	490	*	shared_87	6	Late	Late	hyper	hyper	IKBKE	Promoter	0.114962	0.0751369
chr1	206680250	206680459	210	*	shared_88	3	Late	Late	hyper	hyper	RASSF5	Promoter	0.0508581	0.054338
chr1	206729034	206729685	652	*	shared_89	7	Early	Early	hypo	hypo	RASSF5	Promoter	-0.118563	-0.0859721
chr1	206945924	206946166	243	*	shared_90	5	Early	Early	hyper	hyper	IL10	Promoter	0.111431	0.111837
chr1	206972002	206972262	261	*	shared_91	5	Late	Late	hypo	hypo	IL19	Promoter	-0.17019	-0.0756554
chr1	207070638	207070834	197	*	shared_92	3	Late	Late	hypo	hypo	IL24	Promoter	-0.109196	-0.106924
chr1	212002770	212003113	344	*	shared_93	5	Late	Late	hyper	hyper	LPGAT1	Promoter	0.111313	0.061724
chr1	216978818	216979024	207	*	shared_94	4	Late	Late	hypo	hypo	ESRRG	Promoter	-0.0767561	-0.0471844
chr1	221049931	221050096	166	*	shared_95	3	Late	Late	hyper	hyper	HLX	Promoter	0.194759	0.18035
chr1	223354216	223354607	392	*	shared_96	5	Early	Early	hyper	hyper	TLR5	Distal Intergenic	0.177716	0.0985686
chr1	223899685	223900023	339	*	shared_97	8	Late	Late	hyper	hyper	CAPN2	Promoter	0.0641128	0.0433585
chr1	226848943	226849798	856	*	shared_98	4	Late	Late	hyper	hyper	ITPKB	Intron	0.108839	0.0601392
chr1	231409985	231410482	498	*	shared_99	4	Early	Early	hypo	hypo	C1orf131	Intron	-0.300961	-0.207122
chr1	233765117	233765350	234	*	shared_100	4	Late	Late	hyper	hyper	KCNK1	Promoter	0.0700873	0.0505649
chr1	234861001	234861409	409	*	shared_101	4	Late	Late	hypo	hypo	LINC01132	Promoter	-0.136312	-0.105195
chr1	236118040	236118450	411	*	shared_102	3	Late	Late	hyper	hyper	NID1	Distal Intergenic	0.231365	0.169914
chr1	247921487	247922451	965	*	shared_103	6	Late	Late	hypo	hypo	OR1C1	Promoter	-0.0788429	-0.0602896
chr1	249111226	249111461	236	*	shared_104	4	Late	Late	hyper	hyper	SH3BP5L	Promoter	0.146512	0.056204
chr2	430882	430929	48	*	shared_105	3	Late	Late	hyper	hyper	ALKAL2	Distal Intergenic	0.149933	0.102427
chr2	7171869	7172297	429	*	shared_106	7	Late	Late	hyper	hyper	RNF144A	Intron	0.0530722	0.056933
chr2	8453146	8453529	384	*	shared_107	3	Late	Late	hyper	hyper	LINC00299	Intron	0.249766	0.152934
chr2	8627933	8628196	264	*	shared_108	4	Late	Late	hyper	hyper	LINC00299	Distal Intergenic	0.112875	0.0987565
chr2	8683604	8684126	523	*	shared_109	4	Late	Late	hypo	hypo	ID2	Distal Intergenic	-0.0832921	-0.0596791
chr2	8715640	8715811	172	*	shared_110	3	Early	Early	hyper	hyper	ID2	Distal Intergenic	0.152515	0.126673
chr2	8716921	8717199	279	*	shared_111	4	Late	Late	hyper	hyper	ID2	Distal Intergenic	0.177643	0.13141
chr2	9971356	9971635	280	*	shared_112	3	Late	Early	hyper	hyper	TAF1B	Distal Intergenic	0.123048	0.074957
chr2	10261684	10262019	336	*	shared_113	3	Late	Late	hypo	hypo	RRM2	Promoter	-0.183254	-0.114792
chr2	10469566	10470142	577	*	shared_114	5	Late	Late	hyper	hyper	HPCAL1	Promoter	0.0931499	0.127138
chr2	11917490	11917787	298	*	shared_115	3	Early	Late	hyper	hyper	LPIN1	Intron	0.113643	0.0843856
chr2	20068361	20068484	124	*	shared_116	3	Late	Late	hyper	hyper	LINC00954	Promoter	0.0900946	0.0792063
chr2	20776435	20776830	396	*	shared_117	3	Late	Late	hypo	hypo	HS1BP3	Distal Intergenic	-0.229549	-0.131597
chr2	28497669	28498080	412	*	shared_118	3	Late	Late	hyper	hyper	LOC100505716	Intron	0.123497	0.0784769
chr2	28589316	28589537	222	*	shared_119	3	Late	Late	hyper	hyper	FOSL2	Distal Intergenic	0.108736	0.104141
chr2	33495871	33495908	38	*	shared_120	3	Early	Late	hyper	hyper	LTBP1	Intron	0.0860836	0.0843218
chr2	37875651	37876083	433	*	shared_121	3	Late	Late	hyper	hyper	CDC42EP3	Intron	0.134419	0.115602
chr2	38300537	38301143	607	*	shared_122	5	Late	Early	hyper	hyper	CYP1B1	Promoter	0.168414	0.109946
chr2	38324984	38325996	1013	*	shared_123	4	Late	Late	hyper	hyper	CYP1B1	Distal Intergenic	0.149505	0.120703
chr2	39470725	39470750	26	*	shared_124	3	Late	Late	hyper	hyper	CDKL4	Distal Intergenic	0.0694756	0.0741438
chr2	43398079	43398271	193	*	shared_125	4	Late	Late	hyper	hyper	ZFP36L2	Distal Intergenic	0.110886	0.057555
chr2	55360844	55361796	953	*	shared_126	5	Late	Late	hyper	hyper	RTN4	Distal Intergenic	0.105938	0.0808369
chr2	63281844	63282211	368	*	shared_127	3	Late	Late	hyper	hyper	OTX1	Intron	0.0859415	0.0707949
chr2	68592345	68592737	393	*	shared_128	5	Late	Late	hyper	hyper	PLEK	Promoter	0.142771	0.0840247
chr2	69062056	69062128	73	*	shared_129	3	Early	Late	hyper	hyper	BMP10	Distal Intergenic	0.159237	0.0822086
chr2	71017846	71018225	380	*	shared_130	7	Late	Late	hyper	hyper	FIGLA	Promoter	0.068181	0.0666256
chr2	74213392	74213762	371	*	shared_131	4	Early	Early	hypo	hypo	TET3	Promoter	-0.140245	-0.139542
chr2	98329691	98330493	803	*	shared_132	7	Early	Early	hypo	hypo	ZAP70	Promoter	-0.057962	-0.0600938
chr2	99280007	99280197	191	*	shared_133	3	Early	Late	hypo	hypo	MGAT4A	Promoter	-0.105104	-0.0654699
chr2	106473685	106473839	155	*	shared_134	3	Early	Early	hypo	hypo	NCK2	Intron	-0.0926224	-0.0876368
chr2	109605518	109606018	501	*	shared_135	6	Late	Late	hypo	hypo	EDAR	Promoter	-0.0790435	-0.0581967
chr2	111996799	111996928	130	*	shared_136	3	Late	Late	hypo	hypo	MIR4435-1	Intron	-0.333722	-0.224366
chr2	113875233	113875512	280	*	shared_137	4	Early	Early	hypo	hypo	IL1RN	Promoter	-0.402964	-0.218554
chr2	118982580	118982679	100	*	shared_138	3	Late	Late	hyper	hyper	INSIG2	Distal Intergenic	0.138227	0.0893803
chr2	127822551	127822822	272	*	shared_139	4	Late	Late	hypo	hypo	BIN1	Intron	-0.150969	-0.0830386
chr2	128052737	128052889	153	*	shared_140	3	Late	Late	hyper	hyper	ERCC3	Promoter	0.0556403	0.0530076
chr2	145278485	145278615	131	*	shared_141	3	Late	Late	hyper	hyper	ZEB2	Promoter	0.0867495	0.0654813
chr2	157184401	157184978	578	*	shared_142	8	Early	Late	hyper	hyper	NR4A2	Promoter	0.0730861	0.058089
chr2	158114069	158114424	356	*	shared_143	4	Late	Early	hyper	hyper	GALNT5	Promoter	0.175121	0.121314
chr2	162929318	162930212	895	*	shared_144	6	Late	Late	hypo	hypo	DPP4	Promoter	-0.0745813	-0.0749289
chr2	173293328	173293627	300	*	shared_145	5	Early	Late	hypo	hypo	ITGA6	Promoter	-0.110892	-0.0662276
chr2	179395885	179396214	330	*	shared_146	4	Late	Late	hyper	hyper	TTN	Promoter	0.111422	0.068918
chr2	198176321	198176433	113	*	shared_147	3	Late	Late	hypo	hypo	ANKRD44	Promoter	-0.0794105	-0.106707
chr2	201245077	201245106	30	*	shared_148	3	Late	Late	hyper	hyper	SPATS2L	Intron	0.211868	0.147296
chr2	201560347	201560598	252	*	shared_149	3	Early	Late	hyper	hyper	AOX2P	Promoter	0.17633	0.103544
chr2	203036093	203036235	143	*	shared_150	4	Late	Late	hyper	hyper	KIAA2012	Intron	0.107161	0.0508852
chr2	204569955	204570236	282	*	shared_151	4	Early	Early	hypo	hypo	CD28	Promoter	-0.11924	-0.0960133
chr2	206546299	206546665	367	*	shared_152	5	Late	Late	hyper	hyper	NRP2	Promoter	0.0772675	0.0616149
chr2	208014177	208014670	494	*	shared_153	3	Early	Late	hypo	hypo	KLF7	Intron	-0.0987635	-0.0711408
chr2	219744145	219744634	490	*	shared_154	5	Late	Late	hyper	hyper	WNT10A	Promoter	0.135888	0.115443
chr2	222384636	222384727	92	*	shared_155	3	Early	Late	hyper	hyper	EPHA4	Intron	0.167617	0.0938872
chr2	225792082	225792563	482	*	shared_156	3	Late	Early	hypo	hypo	DOCK10	Intron	-0.0980605	-0.110875
chr2	231773089	231773530	442	*	shared_157	5	Late	Early	hypo	hypo	GPR55	3' UTR	-0.164046	-0.124176
chr2	231809311	231809697	387	*	shared_158	5	Late	Late	hypo	hypo	GPR55	Intron	-0.110002	-0.082465
chr2	235372794	235372868	75	*	shared_159	3	Early	Early	hypo	hypo	ARL4C	Distal Intergenic	-0.0693622	-0.0723045
chr2	237876844	237877044	201	*	shared_160	3	Early	Early	hyper	hyper	COPS8	Distal Intergenic	0.178666	0.163663
chr2	240196769	240197131	363	*	shared_161	4	Late	Late	hypo	hypo	HDAC4	Intron	-0.103294	-0.0562871
chr2	241644166	241644240	75	*	shared_162	3	Early	Early	hypo	hypo	AQP12A	Distal Intergenic	-0.122438	-0.10634
chr2	242802009	242802192	184	*	shared_163	5	Early	Early	hypo	hypo	PDCD1	Promoter	-0.126164	-0.109555
chr3	3151679	3152916	1238	*	shared_164	8	Late	Early	hyper	hyper	IL5RA	Promoter	0.107244	0.0643439
chr3	4863817	4864036	220	*	shared_165	3	Early	Early	hypo	hypo	ITPR1	Intron	-0.0840288	-0.071709
chr3	10612084	10612183	100	*	shared_166	3	Late	Late	hypo	hypo	ATP2B2	Intron	-0.0771978	-0.0713248
chr3	15356739	15356881	143	*	shared_167	3	Late	Late	hyper	hyper	SH3BP5	Intron	0.0765463	0.0575653
chr3	18480242	18480706	465	*	shared_168	5	Early	Early	hypo	hypo	SATB1	Promoter	-0.175574	-0.130973
chr3	19975483	19976262	780	*	shared_169	7	Early	Late	hyper	hyper	EFHB	Promoter	0.164641	0.0927846
chr3	23851254	23851909	656	*	shared_170	7	Late	Late	hyper	hyper	UBE2E1	Promoter	0.109031	0.0491308
chr3	32023257	32023611	355	*	shared_171	8	Late	Late	hyper	hyper	OSBPL10	Promoter	0.0634384	0.0464713
chr3	33700962	33701223	262	*	shared_172	6	Late	Late	hyper	hyper	CLASP2	Promoter	0.137143	0.0863733
chr3	45957319	45957730	412	*	shared_173	4	Late	Early	hypo	hypo	LZTFL1	Promoter	-0.0745503	-0.0662786
chr3	46410171	46410422	252	*	shared_174	4	Early	Early	hyper	hyper	CCR5	Promoter	0.138492	0.066688
chr3	46411369	46411474	106	*	shared_175	3	Early	Late	hypo	hypo	CCR5	Promoter	-0.244165	-0.167049
chr3	48310544	48310897	354	*	shared_176	3	Late	Late	hypo	hypo	ZNF589	3' UTR	-0.228386	-0.174327
chr3	48471575	48471995	421	*	shared_177	6	Late	Late	hyper	hyper	PLXNB1	Promoter	0.073383	0.056732
chr3	48506911	48507087	177	*	shared_178	3	Late	Late	hyper	hyper	TREX1	Promoter	0.0751915	0.0639074
chr3	49459855	49460177	323	*	shared_179	9	Late	Late	hyper	hyper	AMT	Promoter	0.0727397	0.0530232
chr3	50645106	50645426	321	*	shared_180	3	Early	Late	hypo	hypo	CISH	Exon	-0.272622	-0.207735
chr3	50649994	50650410	417	*	shared_181	3	Early	Early	hypo	hypo	MAPKAPK3	Promoter	-0.324429	-0.175189
chr3	63953377	63953721	345	*	shared_182	3	Early	Late	hyper	hyper	ATXN7	Promoter	0.0954337	0.0904837
chr3	69915123	69915302	180	*	shared_183	4	Late	Late	hypo	hypo	MITF	Promoter	-0.0697791	-0.0705769
chr3	71355122	71355303	182	*	shared_184	4	Late	Late	hyper	hyper	FOXP1	Promoter	0.217498	0.125369
chr3	72226668	72227063	396	*	shared_185	3	Late	Late	hyper	hyper	LINC00870	Distal Intergenic	0.087539	0.0644252
chr3	72338210	72338583	374	*	shared_186	3	Late	Late	hyper	hyper	LINC00870	Distal Intergenic	0.126895	0.115689
chr3	99657266	99657594	329	*	shared_187	3	Early	Early	hyper	hyper	MIR3921	Intron	0.252808	0.175599
chr3	101546384	101546486	103	*	shared_188	3	Late	Late	hyper	hyper	NFKBIZ	Promoter	0.0728362	0.0602329
chr3	101659630	101659687	58	*	shared_189	3	Early	Early	hyper	hyper	LINC02085	Promoter	0.418342	0.22311
chr3	108321422	108321607	186	*	shared_190	3	Late	Late	hyper	hyper	DZIP3	Promoter	0.224905	0.214822
chr3	111314102	111314495	394	*	shared_191	3	Early	Late	hypo	hypo	ZBED2	Promoter	-0.354347	-0.219409
chr3	111315207	111315387	181	*	shared_192	3	Early	Early	hypo	hypo	ZBED2	Promoter	-0.28369	-0.169094
chr3	111431367	111431502	136	*	shared_193	3	Late	Late	hyper	hyper	PHLDB2	Intron	0.103064	0.08356
chr3	112218510	112219024	515	*	shared_194	4	Late	Late	hyper	hyper	BTLA	Promoter	0.136091	0.11432
chr3	112693867	112694196	330	*	shared_195	4	Late	Late	hyper	hyper	CD200R1	Promoter	0.155561	0.113726
chr3	114012806	114012912	107	*	shared_196	3	Late	Late	hypo	hypo	TIGIT	Promoter	-0.166234	-0.0888353
chr3	114035950	114036631	682	*	shared_197	5	Early	Late	hyper	hyper	MIR568	Promoter	0.195579	0.0932436
chr3	119276686	119276917	232	*	shared_198	3	Late	Late	hypo	hypo	CD80	Promoter	-0.231029	-0.156981
chr3	119315308	119315590	283	*	shared_199	4	Late	Late	hyper	hyper	PLA1A	Promoter	0.0690948	0.0471732
chr3	121795768	121796719	952	*	shared_200	8	Late	Late	hypo	hypo	CD86	Promoter	-0.154576	-0.13855
chr3	122281881	122281975	95	*	shared_201	3	Late	Late	hyper	hyper	PARP9	Promoter	0.124934	0.0956156
chr3	124839483	124839717	235	*	shared_202	3	Late	Late	hyper	hyper	SLC12A8	Promoter	0.0719783	0.0564073
chr3	126328137	126328762	626	*	shared_203	6	Late	Late	hyper	hyper	NA	Promoter	0.0838175	0.0558325
chr3	128779498	128779601	104	*	shared_204	5	Late	Early	hyper	hyper	GP9	Promoter	0.0780192	0.0704598
chr3	129160135	129160612	478	*	shared_205	4	Late	Late	hypo	hypo	MBD4	Promoter	-0.0754818	-0.0794976
chr3	141087119	141087363	245	*	shared_206	5	Late	Late	hyper	hyper	ZBTB38	Intron	0.0801477	0.0437663
chr3	151034474	151034789	316	*	shared_207	3	Early	Early	hypo	hypo	GPR87	Promoter	-0.324082	-0.207191
chr3	154579208	154579715	508	*	shared_208	3	Late	Late	hypo	hypo	MME	Distal Intergenic	-0.113428	-0.0710248
chr3	156782166	156782522	357	*	shared_209	3	Late	Late	hyper	hyper	LINC00881	Distal Intergenic	0.160392	0.102692
chr3	159726855	159726973	119	*	shared_210	3	Late	Late	hyper	hyper	IL12A	Exon	0.0942908	0.0674097
chr3	172312523	172312599	77	*	shared_211	3	Early	Late	hyper	hyper	TNFSF10	Distal Intergenic	0.144397	0.0631332
chr3	177159641	177159881	241	*	shared_212	4	Late	Late	hyper	hyper	LINC00578	Promoter	0.0536602	0.0502265
chr3	187454301	187454482	182	*	shared_213	4	Late	Late	hyper	hyper	BCL6	Promoter	0.0992477	0.059818
chr3	188862579	188862727	149	*	shared_214	3	Early	Early	hyper	hyper	TPRG1	Intron	0.131713	0.113731
chr3	191048308	191048840	533	*	shared_215	7	Late	Late	hyper	hyper	UTS2B	Promoter	0.0783308	0.0678901
chr3	194030520	194030734	215	*	shared_216	5	Late	Late	hyper	hyper	LINC00887	Promoter	0.0845787	0.0691825
chr3	194118985	194119188	204	*	shared_217	5	Early	Late	hyper	hyper	GP5	Promoter	0.0706321	0.0648611
chr3	194119861	194120150	290	*	shared_218	4	Late	Late	hyper	hyper	GP5	Promoter	0.124439	0.0827391
chr3	194906043	194906452	410	*	shared_219	3	Late	Late	hyper	hyper	XXYLT1	Promoter	0.228395	0.139396
chr3	194979346	194979701	356	*	shared_220	3	Late	Late	hyper	hyper	XXYLT1	Intron	0.163581	0.138954
chr3	195913801	195914113	313	*	shared_221	3	Late	Late	hyper	hyper	ZDHHC19	Distal Intergenic	0.245145	0.167239
chr4	3370988	3372272	1285	*	shared_222	14	Late	Late	hypo	hypo	RGS12	Promoter	-0.089115	-0.0712941
chr4	3372915	3373006	92	*	shared_223	3	Late	Late	hypo	hypo	RGS12	Promoter	-0.147664	-0.109837
chr4	6695377	6695698	322	*	shared_224	6	Late	Late	hyper	hyper	S100P	Promoter	0.0591584	0.0455415
chr4	8200261	8200549	289	*	shared_225	3	Late	Late	hyper	hyper	SH3TC1	Promoter	0.100438	0.109162
chr4	10022984	10023201	218	*	shared_226	4	Late	Late	hyper	hyper	SLC2A9	Promoter	0.0853143	0.0632765
chr4	40197832	40197954	123	*	shared_227	3	Late	Late	hyper	hyper	RHOH	Promoter	0.173395	0.145641
chr4	40518663	40519094	432	*	shared_228	4	Late	Late	hyper	hyper	RBM47	Promoter	0.116463	0.0801184
chr4	40632723	40633095	373	*	shared_229	8	Late	Early	hyper	hyper	RBM47	Promoter	0.112791	0.0836873
chr4	57522762	57523055	294	*	shared_230	6	Late	Late	hyper	hyper	HOPX	Promoter	0.0806123	0.0606756
chr4	76481169	76481299	131	*	shared_231	3	Late	Late	hypo	hypo	ODAPH	Promoter	-0.125662	-0.0877576
chr4	81118343	81118647	305	*	shared_232	5	Late	Late	hypo	hypo	PRDM8	Promoter	-0.0825333	-0.0835149
chr4	84034154	84034390	237	*	shared_233	3	Late	Late	hyper	hyper	PLAC8	Promoter	0.140749	0.124733
chr4	84035837	84036081	245	*	shared_234	4	Early	Early	hyper	hyper	PLAC8	Promoter	0.157799	0.148269
chr4	86851225	86851425	201	*	shared_235	6	Late	Late	hypo	hypo	ARHGAP24	Promoter	-0.059508	-0.057277
chr4	89299733	89299948	216	*	shared_236	6	Early	Late	hyper	hyper	HERC6	Promoter	0.0765272	0.0538693
chr4	89978251	89978732	482	*	shared_237	7	Early	Early	hyper	hyper	FAM13A	Promoter	0.181967	0.10102
chr4	95264019	95264127	109	*	shared_238	3	Early	Late	hyper	hyper	HPGDS	Promoter	0.187591	0.106614
chr4	100439955	100440300	346	*	shared_239	4	Late	Late	hyper	hyper	C4orf17	Intron	0.134723	0.0790595
chr4	106066576	106066848	273	*	shared_240	5	Late	Late	hyper	hyper	TET2	Promoter	0.100501	0.111279
chr4	141013584	141014313	730	*	shared_241	5	Late	Late	hyper	hyper	MAML3	Intron	0.140618	0.0826646
chr4	153506267	153506552	286	*	shared_242	3	Late	Late	hyper	hyper	MIR4453HG	Distal Intergenic	0.122232	0.0840125
chr4	157563476	157563813	338	*	shared_243	5	Late	Late	hypo	hypo	PDGFC	Distal Intergenic	-0.0962724	-0.0667005
chr4	169770092	169770406	315	*	shared_244	3	Early	Late	hyper	hyper	PALLD	Intron	0.290253	0.150286
chr4	185747981	185748375	395	*	shared_245	4	Late	Late	hyper	hyper	ACSL1	Promoter	0.0745373	0.0778899
chr5	964230	964654	425	*	shared_246	4	Late	Late	hypo	hypo	LOC100506688	Distal Intergenic	-0.0855268	-0.0754185
chr5	1555791	1555887	97	*	shared_247	3	Late	Late	hyper	hyper	SDHAP3	Distal Intergenic	0.0680531	0.0784246
chr5	17684299	17684666	368	*	shared_248	6	Late	Late	hypo	hypo	LINC02111	Distal Intergenic	-0.090936	-0.0642464
chr5	42811952	42812509	558	*	shared_249	5	Late	Late	hyper	hyper	SELENOP	Promoter	0.1211	0.083968
chr5	73928997	73929069	73	*	shared_250	3	Late	Late	hyper	hyper	HEXB	Intron	0.132265	0.0765199
chr5	75842448	75842636	189	*	shared_251	3	Late	Early	hyper	hyper	IQGAP2	Intron	0.12479	0.0933094
chr5	75919188	75919288	101	*	shared_252	4	Early	Late	hyper	hyper	F2RL2	Promoter	0.11033	0.0594926
chr5	76115974	76116169	196	*	shared_253	3	Late	Late	hyper	hyper	F2RL1	Promoter	0.0826487	0.0529182
chr5	79331783	79331850	68	*	shared_254	3	Late	Late	hyper	hyper	THBS4	Promoter	0.106241	0.0647577
chr5	90576987	90577607	621	*	shared_255	4	Late	Late	hyper	hyper	ARRDC3-AS1	Distal Intergenic	0.0693954	0.0789349
chr5	92414263	92414686	424	*	shared_256	3	Late	Late	hypo	hypo	NR2F1-AS1	Distal Intergenic	-0.158147	-0.100001
chr5	114938148	114938545	398	*	shared_257	9	Late	Late	hyper	hyper	TICAM2	Promoter	0.0867739	0.0645408
chr5	131409159	131409637	479	*	shared_258	6	Late	Late	hypo	hypo	CSF2	Promoter	-0.127671	-0.104758
chr5	131993614	131994061	448	*	shared_259	6	Late	Early	hypo	hypo	IL13	Promoter	-0.123894	-0.117217
chr5	133772283	133772388	106	*	shared_260	3	Late	Late	hyper	hyper	CDKN2AIPNL	Distal Intergenic	0.107012	0.0783921
chr5	138205665	138205900	236	*	shared_261	3	Late	Late	hypo	hypo	LRRTM2	3' UTR	-0.245123	-0.132817
chr5	138719090	138719470	381	*	shared_262	3	Late	Late	hyper	hyper	SLC23A1	Promoter	0.0769373	0.0620347
chr5	138725482	138725975	494	*	shared_263	6	Late	Late	hypo	hypo	MZB1	Promoter	-0.131394	-0.0881623
chr5	138783103	138783562	460	*	shared_264	4	Early	Early	hypo	hypo	ECSCR	Promoter	-0.207304	-0.120055
chr5	139050159	139050415	257	*	shared_265	3	Late	Late	hyper	hyper	CXXC5	Intron	0.111221	0.085515
chr5	142780254	142780984	731	*	shared_266	4	Late	Late	hyper	hyper	NR3C1	Promoter	0.18105	0.126086
chr5	142781498	142782072	575	*	shared_267	4	Early	Late	hyper	hyper	NR3C1	Promoter	0.201458	0.131116
chr5	148808388	148808487	100	*	shared_268	3	Late	Late	hyper	hyper	MIR143	Promoter	0.0843425	0.0560746
chr5	149319802	149319971	170	*	shared_269	3	Late	Late	hypo	hypo	PDE6A	Intron	-0.16651	-0.0912004
chr5	154230173	154230308	136	*	shared_270	4	Late	Late	hyper	hyper	FAXDC2	Promoter	0.0816825	0.0603577
chr5	156534158	156534399	242	*	shared_271	4	Late	Late	hypo	hypo	HAVCR2	Promoter	-0.186836	-0.129916
chr5	174944395	174944864	470	*	shared_272	3	Late	Late	hypo	hypo	SFXN1	Intron	-0.305844	-0.18238
chr5	176326365	176326619	255	*	shared_273	5	Late	Late	hyper	hyper	HK3	Promoter	0.100634	0.0625469
chr5	179220545	179221090	546	*	shared_274	6	Early	Late	hyper	hyper	LTC4S	Promoter	0.143669	0.091921
chr6	3912160	3912364	205	*	shared_275	4	Late	Late	hypo	hypo	FAM50B	Distal Intergenic	-0.0756705	-0.0741249
chr6	4890079	4890278	200	*	shared_276	4	Late	Late	hyper	hyper	CDYL	Promoter	0.0765989	0.0586901
chr6	5133188	5133365	178	*	shared_277	4	Late	Late	hyper	hyper	MIR3691	Intron	0.0715188	0.0793202
chr6	6614447	6614798	352	*	shared_278	3	Early	Late	hypo	hypo	LY86-AS1	Intron	-0.125734	-0.0893429
chr6	10839408	10839508	101	*	shared_279	3	Early	Early	hypo	hypo	MAK	Promoter	-0.286803	-0.164894
chr6	13272338	13273147	810	*	shared_280	6	Early	Early	hyper	hyper	LOC100130357	Exon	0.137116	0.102483
chr6	15090163	15090384	222	*	shared_281	4	Late	Late	hyper	hyper	JARID2	Distal Intergenic	0.0804778	0.0547363
chr6	24910562	24911204	643	*	shared_282	7	Early	Early	hypo	hypo	RIPOR2	Promoter	-0.0772705	-0.0589035
chr6	24934008	24934269	262	*	shared_283	3	Late	Late	hyper	hyper	RIPOR2	Promoter	0.0536497	0.0515055
chr6	25041912	25043046	1135	*	shared_284	14	Early	Early	hyper	hyper	RIPOR2	Promoter	0.154155	0.128667
chr6	30174091	30174190	100	*	shared_285	3	Late	Late	hyper	hyper	TRIM26	Promoter	0.0555188	0.0513758
chr6	30510021	30510459	439	*	shared_286	5	Early	Early	hyper	hyper	GNL1	3' UTR	0.0900027	0.0813479
chr6	30647539	30647649	111	*	shared_287	4	Late	Late	hypo	hypo	DHX16	Intron	-0.0628913	-0.0521641
chr6	30709670	30709924	255	*	shared_288	3	Late	Late	hypo	hypo	FLOT1	Promoter	-0.0947508	-0.110057
chr6	30749576	30749628	53	*	shared_289	3	Late	Late	hyper	hyper	IER3	Distal Intergenic	0.114596	0.0617961
chr6	30850868	30851069	202	*	shared_290	5	Late	Late	hyper	hyper	DDR1	Promoter	0.081578	0.0752969
chr6	31539735	31540750	1016	*	shared_291	16	Early	Late	hypo	hypo	LTA	Promoter	-0.0864828	-0.0931495
chr6	31542556	31543686	1131	*	shared_292	15	Late	Late	hypo	hypo	TNF	Promoter	-0.0675055	-0.0452267
chr6	31544694	31544960	267	*	shared_293	4	Late	Late	hypo	hypo	TNF	Promoter	-0.105147	-0.0557398
chr6	31760047	31760796	750	*	shared_294	13	Late	Late	hyper	hyper	VARS1	Promoter	0.0613464	0.037828
chr6	32164503	32164927	425	*	shared_295	9	Late	Late	hyper	hyper	NOTCH4	Promoter	0.0633586	0.0721098
chr6	32294260	32294577	318	*	shared_296	4	Late	Early	hyper	hyper	TSBP1	Intron	0.0768527	0.0511483
chr6	32808596	32808752	157	*	shared_297	4	Late	Late	hypo	hypo	TAP2	Promoter	-0.0631313	-0.0575895
chr6	32819858	32820421	564	*	shared_298	11	Early	Early	hypo	hypo	TAP1	Promoter	-0.0971323	-0.0750478
chr6	33039396	33039414	19	*	shared_299	3	Early	Late	hyper	hyper	HLA-DPA1	Promoter	0.142332	0.0930336
chr6	33040066	33041343	1278	*	shared_300	10	Early	Late	hyper	hyper	HLA-DPA1	Promoter	0.0827442	0.0577228
chr6	33173024	33173581	558	*	shared_301	12	Early	Late	hypo	hypo	HSD17B8	Promoter	-0.0909581	-0.0525193
chr6	33219335	33219410	76	*	shared_302	3	Early	Early	hypo	hypo	HCG25	Promoter	-0.27662	-0.165088
chr6	33384380	33384537	158	*	shared_303	4	Late	Early	hypo	hypo	CUTA	Promoter	-0.101598	-0.0823784
chr6	33400477	33400543	67	*	shared_304	4	Late	Late	hyper	hyper	SYNGAP1	Exon	0.101203	0.0690042
chr6	33401480	33401542	63	*	shared_305	5	Late	Late	hyper	hyper	SYNGAP1	Intron	0.0893597	0.0724141
chr6	34206400	34206683	284	*	shared_306	4	Late	Late	hypo	hypo	HMGA1	Promoter	-0.082497	-0.0508609
chr6	35116456	35116736	281	*	shared_307	3	Early	Late	hypo	hypo	TCP11	Distal Intergenic	-0.147908	-0.108142
chr6	35696300	35697185	886	*	shared_308	4	Late	Late	hyper	hyper	FKBP5	Promoter	0.258274	0.184945
chr6	36354232	36354489	258	*	shared_309	5	Late	Late	hyper	hyper	ETV7	Promoter	0.120931	0.0707857
chr6	36645500	36645886	387	*	shared_310	5	Late	Late	hyper	hyper	CDKN1A	Promoter	0.106543	0.082851
chr6	36665240	36665620	381	*	shared_311	7	Late	Late	hyper	hyper	RAB44	Promoter	0.111533	0.100771
chr6	41675635	41675966	332	*	shared_312	3	Late	Late	hyper	hyper	TFEB	Promoter	0.1154	0.113935
chr6	45391852	45392462	611	*	shared_313	4	Late	Late	hypo	hypo	RUNX2	Promoter	-0.151068	-0.112512
chr6	52051062	52051317	256	*	shared_314	5	Late	Late	hypo	hypo	IL17A	Promoter	-0.0833862	-0.0759235
chr6	56755566	56755793	228	*	shared_315	3	Late	Late	hypo	hypo	DST	Intron	-0.211882	-0.132847
chr6	76203530	76203675	146	*	shared_316	6	Late	Late	hyper	hyper	FILIP1	Promoter	0.112764	0.0790037
chr6	82958230	82958324	95	*	shared_317	3	Late	Early	hypo	hypo	IBTK	Promoter	-0.162569	-0.107429
chr6	91004430	91004482	53	*	shared_318	3	Late	Early	hyper	hyper	BACH2	Promoter	0.0646681	0.0555742
chr6	100059961	100061111	1151	*	shared_319	6	Late	Early	hyper	hyper	PRDM13	Exon	0.112554	0.108065
chr6	100916959	100917871	913	*	shared_320	7	Late	Late	hyper	hyper	SIM1	Distal Intergenic	0.086279	0.0795911
chr6	106433444	106434623	1180	*	shared_321	7	Late	Late	hyper	hyper	PRDM1	Distal Intergenic	0.166923	0.117999
chr6	106441441	106441618	178	*	shared_322	5	Late	Late	hyper	hyper	PRDM1	Distal Intergenic	0.16982	0.101666
chr6	106546540	106546824	285	*	shared_323	6	Early	Early	hypo	hypo	PRDM1	Promoter	-0.0901541	-0.0941609
chr6	106957384	106957497	114	*	shared_324	3	Late	Early	hyper	hyper	CRYBG1	Promoter	0.100176	0.0707722
chr6	108145374	108145658	285	*	shared_325	6	Late	Late	hyper	hyper	SCML4	Promoter	0.0733437	0.0822533
chr6	109778433	109778682	250	*	shared_326	4	Late	Late	hyper	hyper	MICAL1	Promoter	0.161499	0.129609
chr6	116691382	116691685	304	*	shared_327	4	Late	Late	hyper	hyper	DSE	Promoter	0.164179	0.115325
chr6	131571435	131571669	235	*	shared_328	4	Late	Late	hyper	hyper	AKAP7	Promoter	0.164946	0.0999463
chr6	132811238	132811784	547	*	shared_329	4	Late	Late	hyper	hyper	STX7	Intron	0.181854	0.125983
chr6	138200097	138200387	291	*	shared_330	5	Late	Late	hyper	hyper	TNFAIP3	Exon	0.0870813	0.0698802
chr6	139454751	139454928	178	*	shared_331	3	Late	Late	hyper	hyper	HECA	Promoter	0.0988239	0.0831578
chr6	143485938	143486011	74	*	shared_332	3	Late	Late	hyper	hyper	AIG1	Intron	0.0682531	0.0540306
chr6	147178999	147179368	370	*	shared_333	3	Late	Late	hyper	hyper	KATNBL1P6	Intron	0.08482	0.0663367
chr6	149806502	149806659	158	*	shared_334	4	Late	Late	hypo	hypo	ZC3H12D	Promoter	-0.0766689	-0.057477
chr6	152011399	152011666	268	*	shared_335	3	Early	Late	hyper	hyper	ESR1	Promoter	0.177952	0.157621
chr6	157982145	157982358	214	*	shared_336	4	Late	Late	hyper	hyper	ZDHHC14	Intron	0.0712988	0.0530901
chr6	158243192	158243773	582	*	shared_337	4	Late	Late	hyper	hyper	SNX9	Promoter	0.139837	0.126679
chr6	158309013	158309134	122	*	shared_338	3	Late	Late	hyper	hyper	SNX9	Intron	0.0965785	0.0716428
chr6	159069975	159070656	682	*	shared_339	5	Early	Early	hypo	hypo	SYTL3	Promoter	-0.181004	-0.0973795
chr6	159458115	159458149	35	*	shared_340	3	Late	Late	hyper	hyper	TAGAP	Exon	0.104824	0.0844767
chr7	642127	643155	1029	*	shared_341	6	Early	Late	hypo	hypo	PRKAR1B	Promoter	-0.207462	-0.128407
chr7	1961785	1961968	184	*	shared_342	3	Late	Late	hypo	hypo	MAD1L1	Intron	-0.159896	-0.103747
chr7	2099773	2100029	257	*	shared_343	3	Late	Late	hyper	hyper	MAD1L1	Intron	0.0686297	0.0673057
chr7	2551247	2551996	750	*	shared_344	6	Late	Late	hyper	hyper	LFNG	Promoter	0.204061	0.131621
chr7	2563184	2563909	726	*	shared_345	6	Late	Late	hyper	hyper	MIR4648	Promoter	0.114697	0.0854033
chr7	2648222	2648372	151	*	shared_346	4	Late	Late	hyper	hyper	TTYH3	Intron	0.125802	0.0892729
chr7	2681223	2681436	214	*	shared_347	3	Late	Late	hyper	hyper	TTYH3	Intron	0.0942092	0.0853356
chr7	2773812	2774654	843	*	shared_348	6	Late	Late	hyper	hyper	AMZ1	Intron	0.0971902	0.0973918
chr7	5534951	5535748	798	*	shared_349	11	Late	Late	hyper	hyper	MIR589	Promoter	0.0644159	0.0520079
chr7	23513039	23513369	331	*	shared_350	4	Late	Late	hyper	hyper	IGF2BP3	Distal Intergenic	0.10171	0.0779524
chr7	30027732	30028307	576	*	shared_351	4	Late	Late	hyper	hyper	SCRN1	Promoter	0.0720562	0.0692191
chr7	30196739	30197130	392	*	shared_352	6	Late	Late	hyper	hyper	MTURN	Exon	0.122589	0.142831
chr7	36134235	36134377	143	*	shared_353	3	Late	Late	hypo	hypo	EEPD1	Distal Intergenic	-0.0742693	-0.0699236
chr7	36700916	36701016	101	*	shared_354	3	Late	Late	hyper	hyper	AOAH-IT1	Intron	0.0729809	0.0598995
chr7	55584235	55584387	153	*	shared_355	3	Early	Late	hyper	hyper	VOPP1	Intron	0.232845	0.113406
chr7	55595140	55595262	123	*	shared_356	3	Late	Late	hyper	hyper	VOPP1	Intron	0.0723955	0.0610503
chr7	55605399	55606442	1044	*	shared_357	7	Late	Late	hyper	hyper	VOPP1	Promoter	0.132877	0.0886672
chr7	55620356	55621993	1638	*	shared_358	10	Late	Late	hyper	hyper	VOPP1	Promoter	0.110458	0.089377
chr7	55640482	55640726	245	*	shared_359	5	Early	Early	hyper	hyper	VOPP1	Promoter	0.0624632	0.0579977
chr7	55641660	55641905	246	*	shared_360	3	Late	Late	hyper	hyper	VOPP1	Promoter	0.0753493	0.0534645
chr7	73507241	73507610	370	*	shared_361	7	Late	Late	hyper	hyper	LIMK1	Promoter	0.108374	0.11084
chr7	76829059	76829168	110	*	shared_362	3	Late	Late	hyper	hyper	FGL2	Promoter	0.0758383	0.059383
chr7	79083445	79083635	191	*	shared_363	5	Late	Late	hypo	hypo	MAGI2-AS3	Promoter	-0.0678594	-0.0535495
chr7	92238086	92238248	163	*	shared_364	4	Late	Late	hyper	hyper	FAM133B	3' UTR	0.0683519	0.0562271
chr7	114561797	114562063	267	*	shared_365	7	Early	Late	hyper	hyper	MDFIC	Promoter	0.0774888	0.0514388
chr7	116654858	116654903	46	*	shared_366	3	Early	Early	hyper	hyper	ST7	Promoter	0.136381	0.084363
chr7	120629051	120629703	653	*	shared_367	7	Late	Late	hyper	hyper	CPED1	Promoter	0.13877	0.0813327
chr7	128577593	128577752	160	*	shared_368	4	Late	Late	hyper	hyper	IRF5	Promoter	0.0771945	0.0511053
chr7	128579876	128580792	917	*	shared_369	9	Late	Late	hyper	hyper	IRF5	Promoter	0.179449	0.106886
chr7	134233791	134233829	39	*	shared_370	4	Early	Early	hypo	hypo	AKR1B15	Promoter	-0.187145	-0.120225
chr7	134464123	134464295	173	*	shared_371	5	Late	Late	hyper	hyper	CALD1	Promoter	0.0946259	0.0637677
chr7	142493732	142494595	864	*	shared_372	10	Early	Early	hypo	hypo	PRSS3P2	3' UTR	-0.0866435	-0.0943746
chr7	149571673	149571732	60	*	shared_373	3	Late	Late	hypo	hypo	ATP6V0E2-AS1	Promoter	-0.0815054	-0.0595957
chr7	155790392	155790956	565	*	shared_374	5	Late	Late	hypo	hypo	SHH	Distal Intergenic	-0.0930827	-0.0598221
chr7	157366933	157367159	227	*	shared_375	5	Late	Late	hyper	hyper	MIR153-2	Promoter	0.109134	0.0793913
chr8	6419438	6419570	133	*	shared_376	3	Late	Late	hyper	hyper	ANGPT2	Promoter	0.105736	0.0698749
chr8	8820844	8821258	415	*	shared_377	4	Late	Late	hyper	hyper	ERI1	Distal Intergenic	0.0917602	0.0871738
chr8	9765583	9765691	109	*	shared_378	3	Late	Late	hyper	hyper	MIR124-1	Distal Intergenic	0.184163	0.161333
chr8	11720161	11720363	203	*	shared_379	3	Late	Late	hyper	hyper	CTSB	Intron	0.111635	0.101182
chr8	22941370	22941858	489	*	shared_380	4	Late	Late	hypo	hypo	LOC254896	Promoter	-0.0995139	-0.0645316
chr8	23193466	23193704	239	*	shared_381	4	Late	Late	hyper	hyper	LOC100507156	Promoter	0.146921	0.0865597
chr8	24179842	24180038	197	*	shared_382	3	Late	Late	hypo	hypo	ADAM28	Intron	-0.0649024	-0.0585994
chr8	24261547	24261642	96	*	shared_383	3	Late	Late	hypo	hypo	ADAMDEC1	Exon	-0.0963128	-0.0828798
chr8	24297818	24297910	93	*	shared_384	3	Late	Late	hypo	hypo	ADAM7	Promoter	-0.0922362	-0.0641372
chr8	28196872	28196932	61	*	shared_385	3	Early	Early	hyper	hyper	PNOC	Promoter	0.105153	0.127072
chr8	29210154	29210800	647	*	shared_386	6	Early	Late	hypo	hypo	DUSP4	Promoter	-0.194877	-0.12265
chr8	39441515	39442089	575	*	shared_387	7	Late	Late	hypo	hypo	ADAM18	Promoter	-0.0547005	-0.0379423
chr8	41522721	41523177	457	*	shared_388	7	Late	Late	hyper	hyper	ANK1	Promoter	0.0724549	0.0591357
chr8	42356637	42356871	235	*	shared_389	3	Late	Late	hyper	hyper	SLC20A2	Promoter	0.124529	0.0883953
chr8	57453049	57453165	117	*	shared_390	4	Late	Late	hypo	hypo	LINC00968	Intron	-0.0931067	-0.0632823
chr8	60512971	60513456	486	*	shared_391	3	Late	Late	hypo	hypo	TOX	Distal Intergenic	-0.157791	-0.0986709
chr8	74208096	74208354	259	*	shared_392	5	Late	Late	hypo	hypo	RDH10	Promoter	-0.0734079	-0.0592701
chr8	95961754	95962463	710	*	shared_393	11	Late	Late	hyper	hyper	TP53INP1	Promoter	0.0717004	0.0360447
chr8	119391900	119391936	37	*	shared_394	3	Early	Late	hyper	hyper	SAMD12-AS1	Exon	0.109547	0.0745024
chr8	124161370	124161410	41	*	shared_395	3	Early	Late	hypo	hypo	TBC1D31	Intron	-0.202163	-0.115882
chr8	128807841	128808554	714	*	shared_396	6	Late	Late	hypo	hypo	MIR1204	Promoter	-0.12392	-0.0649456
chr8	133930507	133930827	321	*	shared_397	3	Late	Late	hypo	hypo	TG	Promoter	-0.189427	-0.126095
chr8	134073656	134073884	229	*	shared_398	3	Late	Late	hyper	hyper	SLA	Promoter	0.123173	0.0886475
chr8	134261857	134262129	273	*	shared_399	5	Early	Early	hypo	hypo	NDRG1	Intron	-0.341858	-0.189858
chr8	135332860	135332928	69	*	shared_400	3	Early	Late	hypo	hypo	ZFAT	Distal Intergenic	-0.107091	-0.0645895
chr8	141599141	141599436	296	*	shared_401	6	Early	Early	hypo	hypo	AGO2	Intron	-0.0780314	-0.0462696
chr8	144631524	144631921	398	*	shared_402	6	Late	Late	hypo	hypo	GSDMD	Distal Intergenic	-0.119611	-0.0834704
chr9	1047049	1047414	366	*	shared_403	4	Late	Late	hyper	hyper	DMRT2	Promoter	0.121799	0.135507
chr9	2032340	2032446	107	*	shared_404	3	Late	Late	hyper	hyper	SMARCA2	Intron	0.0948124	0.0641174
chr9	34381618	34381797	180	*	shared_405	3	Late	Late	hyper	hyper	C9orf24	Promoter	0.0633916	0.0713266
chr9	35650526	35650999	474	*	shared_406	4	Late	Early	hypo	hypo	SIT1	Promoter	-0.0886847	-0.0786611
chr9	71735648	71735701	54	*	shared_407	3	Late	Late	hyper	hyper	TJP2	Promoter	0.0583881	0.0548421
chr9	73004959	73005204	246	*	shared_408	3	Early	Late	hypo	hypo	KLF9	Intron	-0.216869	-0.0990705
chr9	97662675	97663142	468	*	shared_409	3	Late	Late	hypo	hypo	AOPEP	Intron	-0.258826	-0.147771
chr9	99329563	99329801	239	*	shared_410	4	Late	Late	hyper	hyper	CDC14B	Promoter	0.0558937	0.0542936
chr9	109683834	109684300	467	*	shared_411	3	Late	Late	hypo	hypo	ZNF462	Promoter	-0.066149	-0.0619839
chr9	114937539	114937770	232	*	shared_412	5	Late	Late	hyper	hyper	SUSD1	Promoter	0.0984935	0.08277
chr9	116341874	116342094	221	*	shared_413	3	Early	Early	hyper	hyper	RGS3	Promoter	0.18164	0.153714
chr9	124048188	124048515	328	*	shared_414	5	Late	Late	hyper	hyper	GSN	Promoter	0.105002	0.0637738
chr9	125795691	125795935	245	*	shared_415	6	Late	Late	hyper	hyper	RABGAP1	Promoter	0.0911452	0.0701719
chr9	130341161	130341480	320	*	shared_416	5	Late	Late	hypo	hypo	NIBAN2	Promoter	-0.0474666	-0.0507901
chr9	130679746	130680123	378	*	shared_417	3	Late	Late	hyper	hyper	ST6GALNAC4	Promoter	0.125719	0.0975172
chr9	130860583	130860839	257	*	shared_418	5	Late	Late	hyper	hyper	SLC25A25	Promoter	0.0867105	0.0675342
chr9	137297892	137297979	88	*	shared_419	3	Late	Late	hyper	hyper	RXRA	Promoter	0.0817573	0.0681684
chr9	139891008	139891371	364	*	shared_420	8	Early	Late	hyper	hyper	CLIC3	Promoter	0.0790939	0.0734179
chr10	3799642	3800461	820	*	shared_421	3	Early	Early	hypo	hypo	KLF6	Distal Intergenic	-0.226124	-0.136845
chr10	3805252	3805326	75	*	shared_422	3	Late	Late	hyper	hyper	KLF6	Distal Intergenic	0.0877714	0.0570981
chr10	6183284	6183575	292	*	shared_423	3	Late	Late	hypo	hypo	PFKFB3	Distal Intergenic	-0.144673	-0.101938
chr10	8100114	8100761	648	*	shared_424	5	Late	Late	hypo	hypo	GATA3	Exon	-0.184256	-0.0989208
chr10	8373416	8373659	244	*	shared_425	4	Early	Early	hypo	hypo	GATA3	Distal Intergenic	-0.228575	-0.133061
chr10	11361850	11361882	33	*	shared_426	3	Late	Late	hypo	hypo	CELF2	Intron	-0.0752394	-0.0559191
chr10	14598238	14598289	52	*	shared_427	3	Early	Late	hyper	hyper	FAM107B	Intron	0.188271	0.119821
chr10	17268921	17269031	111	*	shared_428	3	Late	Late	hyper	hyper	VIM	Promoter	0.0578614	0.0614288
chr10	21815649	21815715	67	*	shared_429	4	Late	Late	hyper	hyper	SKIDA1	Promoter	0.0675772	0.054962
chr10	26726804	26727318	515	*	shared_430	11	Late	Late	hyper	hyper	APBB1IP	Promoter	0.0553286	0.0607185
chr10	29924694	29924853	160	*	shared_431	4	Late	Late	hyper	hyper	SVIL	Promoter	0.128657	0.0588507
chr10	30303294	30303774	481	*	shared_432	3	Late	Late	hypo	hypo	JCAD	3' UTR	-0.241298	-0.162904
chr10	30337992	30338246	255	*	shared_433	3	Late	Late	hyper	hyper	JCAD	Intron	0.138712	0.111323
chr10	33405695	33405759	65	*	shared_434	3	Early	Early	hyper	hyper	ITGB1	Distal Intergenic	0.189091	0.102902
chr10	62332352	62333312	961	*	shared_435	8	Late	Late	hypo	hypo	ANK3	Promoter	-0.111945	-0.0967713
chr10	63807920	63809170	1251	*	shared_436	15	Early	Late	hypo	hypo	ARID5B	Promoter	-0.155196	-0.120397
chr10	73488971	73489276	306	*	shared_437	3	Late	Late	hyper	hyper	C10orf105	Intron	0.120909	0.101791
chr10	76349212	76349339	128	*	shared_438	3	Late	Late	hyper	hyper	KAT6B	Intron	0.117149	0.120222
chr10	80909431	80909901	471	*	shared_439	3	Late	Late	hyper	hyper	ZMIZ1	Intron	0.13997	0.113112
chr10	81045085	81045166	82	*	shared_440	3	Late	Late	hypo	hypo	ZMIZ1	Intron	-0.221931	-0.134071
chr10	82299606	82299737	132	*	shared_441	4	Late	Late	hyper	hyper	SH2D4B	Promoter	0.0808784	0.0620179
chr10	91087558	91087703	146	*	shared_442	4	Late	Late	hyper	hyper	IFIT3	Promoter	0.0633224	0.0629799
chr10	94003008	94003210	203	*	shared_443	6	Late	Late	hyper	hyper	CPEB3	Promoter	0.133157	0.102432
chr10	97515222	97515398	177	*	shared_444	4	Early	Early	hyper	hyper	ENTPD1	Promoter	0.186339	0.100753
chr10	97592418	97592620	203	*	shared_445	3	Late	Late	hypo	hypo	NA	Intron	-0.228216	-0.135232
chr10	98416303	98416848	546	*	shared_446	4	Late	Late	hyper	hyper	PIK3AP1	5' UTR	0.0794477	0.0471504
chr10	102107584	102107757	174	*	shared_447	4	Late	Late	hypo	hypo	SCD	Promoter	-0.125669	-0.123706
chr10	102821427	102822002	576	*	shared_448	7	Late	Late	hyper	hyper	KAZALD1	Promoter	0.0598817	0.0620566
chr10	104196206	104196541	336	*	shared_449	5	Early	Early	hypo	hypo	MIR146B	Promoter	-0.119066	-0.0841497
chr10	104535792	104536052	261	*	shared_450	8	Late	Late	hyper	hyper	WBP1L	Promoter	0.0735901	0.06266
chr10	112256018	112256640	623	*	shared_451	5	Late	Late	hypo	hypo	DUSP5	Promoter	-0.0903571	-0.0585323
chr10	121633204	121633712	509	*	shared_452	5	Late	Late	hyper	hyper	MCMBP	Promoter	0.0722375	0.0442826
chr10	124906421	124906859	439	*	shared_453	5	Early	Late	hyper	hyper	HMX2	Promoter	0.0606415	0.0640504
chr10	126308034	126308552	519	*	shared_454	4	Late	Late	hyper	hyper	LHPP	3' UTR	0.133964	0.149982
chr10	126392111	126392872	762	*	shared_455	7	Late	Late	hyper	hyper	FAM53B	Exon	0.0912344	0.0841222
chr10	129860424	129860629	206	*	shared_456	3	Late	Late	hyper	hyper	PTPRE	Intron	0.0635293	0.0525641
chr10	134045514	134045913	400	*	shared_457	4	Late	Late	hyper	hyper	STK32C	Intron	0.0758087	0.0821862
chr10	134231487	134231549	63	*	shared_458	3	Early	Early	hyper	hyper	PWWP2B	Distal Intergenic	0.0683977	0.0631205
chr10	134362126	134362170	45	*	shared_459	3	Early	Early	hyper	hyper	INPP5A	Intron	0.0876034	0.0878656
chr11	457243	457742	500	*	shared_460	5	Late	Late	hyper	hyper	PTDSS2	Intron	0.0850074	0.069476
chr11	2243935	2243973	39	*	shared_461	3	Late	Late	hypo	hypo	ASCL2	Distal Intergenic	-0.0852682	-0.0542532
chr11	2321770	2322808	1039	*	shared_462	22	Late	Late	hyper	hyper	C11orf21	Promoter	0.0623257	0.0518673
chr11	2920564	2921176	613	*	shared_463	6	Late	Late	hyper	hyper	SLC22A18	Promoter	0.110425	0.0813654
chr11	10626010	10626235	226	*	shared_464	3	Early	Early	hyper	hyper	IRAG1	Exon	0.233907	0.106111
chr11	12088380	12088476	97	*	shared_465	4	Early	Early	hyper	hyper	MICAL2	Distal Intergenic	0.124558	0.0835799
chr11	13461782	13461901	120	*	shared_466	5	Late	Late	hyper	hyper	BTBD10	Promoter	0.137179	0.0697323
chr11	16424673	16424728	56	*	shared_467	3	Late	Late	hypo	hypo	SOX6	Promoter	-0.0906829	-0.0627651
chr11	33744366	33745446	1081	*	shared_468	6	Early	Early	hypo	hypo	CD59	Promoter	-0.228919	-0.166581
chr11	35159087	35159591	505	*	shared_469	3	Late	Late	hyper	hyper	CD44	Promoter	0.142894	0.104425
chr11	36422377	36422615	239	*	shared_470	5	Late	Late	hyper	hyper	PRR5L	Promoter	0.119239	0.0822477
chr11	43942418	43942682	265	*	shared_471	5	Early	Early	hypo	hypo	ALKBH3-AS1	Promoter	-0.120618	-0.0558831
chr11	44625612	44625944	333	*	shared_472	5	Late	Late	hyper	hyper	CD82	Intron	0.085809	0.0672642
chr11	57529255	57529614	360	*	shared_473	5	Late	Early	hyper	hyper	CTNND1	Promoter	0.158868	0.0847219
chr11	60753886	60754328	443	*	shared_474	3	Early	Late	hypo	hypo	CD6	Intron	-0.122165	-0.108855
chr11	60822690	60823184	495	*	shared_475	4	Early	Early	hypo	hypo	CD5	Distal Intergenic	-0.25463	-0.179083
chr11	60833248	60833459	212	*	shared_476	3	Late	Late	hypo	hypo	CD5	Distal Intergenic	-0.101465	-0.0944082
chr11	61125001	61125360	360	*	shared_477	5	Late	Late	hyper	hyper	CYB561A3	Promoter	0.0852566	0.0577546
chr11	63448356	63448596	241	*	shared_478	5	Early	Late	hyper	hyper	RTN3	Promoter	0.104282	0.0814813
chr11	64660996	64661022	27	*	shared_479	3	Late	Late	hyper	hyper	MIR194-2	Promoter	0.0766937	0.0662888
chr11	64757863	64757939	77	*	shared_480	3	Late	Late	hyper	hyper	BATF2	Promoter	0.0670117	0.0509582
chr11	64936865	64937060	196	*	shared_481	4	Late	Late	hyper	hyper	SPDYC	Promoter	0.113977	0.0573133
chr11	66659864	66659993	130	*	shared_482	3	Early	Late	hypo	hypo	PC	Intron	-0.127131	-0.0679796
chr11	67070738	67071492	755	*	shared_483	10	Early	Early	hypo	hypo	SSH3	Promoter	-0.130269	-0.103671
chr11	67183445	67183616	172	*	shared_484	4	Late	Late	hyper	hyper	CARNS1	Promoter	0.0762852	0.0832364
chr11	67205642	67206434	793	*	shared_485	8	Early	Early	hypo	hypo	PTPRCAP	Promoter	-0.164633	-0.132414
chr11	67415183	67415194	12	*	shared_486	3	Early	Early	hyper	hyper	ACY3	Promoter	0.088105	0.0865094
chr11	67803951	67804112	162	*	shared_487	3	Early	Late	hyper	hyper	TCIRG1	Promoter	0.0718335	0.0698656
chr11	68848139	68848277	139	*	shared_488	3	Late	Late	hyper	hyper	TPCN2	Intron	0.0799302	0.0707731
chr11	68923332	68923365	34	*	shared_489	3	Late	Late	hyper	hyper	TPCN2	Distal Intergenic	0.157097	0.0765699
chr11	70858342	70858572	231	*	shared_490	4	Late	Late	hypo	hypo	SHANK2	5' UTR	-0.0594309	-0.0474899
chr11	76341483	76341712	230	*	shared_491	4	Late	Late	hyper	hyper	LRRC32	Distal Intergenic	0.0872066	0.0669372
chr11	78003296	78003665	370	*	shared_492	3	Late	Late	hypo	hypo	GAB2	Intron	-0.275694	-0.155748
chr11	82708588	82708762	175	*	shared_493	5	Late	Late	hyper	hyper	RAB30	Promoter	0.12774	0.097809
chr11	93271083	93271284	202	*	shared_494	4	Late	Late	hyper	hyper	SMCO4	Intron	0.0912905	0.10602
chr11	94965469	94966335	867	*	shared_495	11	Early	Early	hyper	hyper	SESN3	Promoter	0.0870568	0.0546137
chr11	95430670	95431136	467	*	shared_496	3	Late	Late	hyper	hyper	FAM76B	Distal Intergenic	0.152045	0.0885793
chr11	111847892	111848638	747	*	shared_497	8	Late	Late	hyper	hyper	DIXDC1	Promoter	0.0971345	0.101309
chr11	118213272	118213651	380	*	shared_498	5	Early	Early	hypo	hypo	CD3D	Promoter	-0.121954	-0.125238
chr11	118214810	118215112	303	*	shared_499	4	Early	Early	hypo	hypo	CD3G	Promoter	-0.108747	-0.116909
chr11	121322235	121322456	222	*	shared_500	3	Late	Late	hyper	hyper	SORL1	Promoter	0.136972	0.106905
chr11	121323544	121324108	565	*	shared_501	9	Early	Late	hyper	hyper	SORL1	Promoter	0.19779	0.141912
chr11	121330348	121330401	54	*	shared_502	3	Early	Early	hyper	hyper	SORL1	Intron	0.396068	0.338754
chr11	127813284	127813919	636	*	shared_503	3	Late	Late	hypo	hypo	ETS1	Distal Intergenic	-0.228702	-0.164745
chr11	129817591	129817871	281	*	shared_504	6	Late	Late	hyper	hyper	PRDM10	Promoter	0.0667177	0.0406839
chr11	129992297	129992368	72	*	shared_505	4	Late	Late	hyper	hyper	APLP2	Exon	0.132123	0.153362
chr11	133928292	133928346	55	*	shared_506	3	Early	Early	hypo	hypo	JAM3	Distal Intergenic	-0.0644454	-0.059563
chr12	772861	773007	147	*	shared_507	4	Early	Late	hyper	hyper	NINJ2	Promoter	0.137397	0.0951482
chr12	4385356	4385759	404	*	shared_508	4	Late	Late	hypo	hypo	CCND2	Promoter	-0.217542	-0.152883
chr12	6473299	6473444	146	*	shared_509	3	Late	Late	hyper	hyper	SCNN1A	Promoter	0.114003	0.0558205
chr12	6659520	6659770	251	*	shared_510	3	Late	Late	hyper	hyper	IFFO1	Promoter	0.0661552	0.0627717
chr12	6741660	6741882	223	*	shared_511	3	Late	Late	hyper	hyper	LPAR5	Promoter	0.0776483	0.0668919
chr12	6745057	6745871	815	*	shared_512	13	Late	Late	hyper	hyper	LPAR5	Promoter	0.112829	0.0744731
chr12	6752881	6753626	746	*	shared_513	6	Late	Late	hyper	hyper	ACRBP	Promoter	0.0924958	0.0681497
chr12	6898283	6898975	693	*	shared_514	6	Late	Early	hypo	hypo	CD4	Promoter	-0.0556891	-0.0516873
chr12	7041426	7042162	737	*	shared_515	3	Late	Late	hypo	hypo	ATN1	Promoter	-0.192413	-0.109893
chr12	9141740	9142341	602	*	shared_516	4	Late	Late	hyper	hyper	KLRG1	Promoter	0.170982	0.0972697
chr12	11911896	11912545	650	*	shared_517	4	Late	Late	hyper	hyper	ETV6	Intron	0.203891	0.131824
chr12	12659177	12659359	183	*	shared_518	3	Late	Late	hypo	hypo	DUSP16	Intron	-0.221075	-0.106088
chr12	13625898	13626085	188	*	shared_519	3	Late	Late	hypo	hypo	LINC01559	Distal Intergenic	-0.157128	-0.0896954
chr12	26424987	26425211	225	*	shared_520	5	Late	Late	hyper	hyper	SSPN	Distal Intergenic	0.171783	0.104743
chr12	26471733	26471820	88	*	shared_521	3	Early	Early	hyper	hyper	SSPN	Distal Intergenic	0.188379	0.124491
chr12	29303160	29303219	60	*	shared_522	3	Late	Late	hyper	hyper	FAR2	Promoter	0.0999793	0.0725482
chr12	31799111	31799118	8	*	shared_523	3	Late	Late	hyper	hyper	ETFBKMT	Promoter	0.0804735	0.0781534
chr12	32260832	32261182	351	*	shared_524	3	Late	Late	hyper	hyper	BICD1	Promoter	0.17916	0.149132
chr12	48151974	48152204	231	*	shared_525	4	Late	Late	hyper	hyper	RAPGEF3	Promoter	0.0911151	0.0793449
chr12	48171536	48172090	555	*	shared_526	4	Late	Late	hyper	hyper	SLC48A1	Intron	0.0950708	0.0797922
chr12	48275709	48276809	1101	*	shared_527	8	Late	Late	hypo	hypo	VDR	5' UTR	-0.13427	-0.0661386
chr12	52347030	52347184	155	*	shared_528	4	Late	Late	hyper	hyper	ACVR1B	Promoter	0.0856777	0.0733529
chr12	52642706	52643063	358	*	shared_529	4	Late	Late	hyper	hyper	KRT86	Promoter	0.119204	0.0659003
chr12	53612551	53612734	184	*	shared_530	3	Late	Early	hypo	hypo	RARG	Promoter	-0.214693	-0.156107
chr12	54798105	54798513	409	*	shared_531	3	Late	Late	hypo	hypo	ZNF385A	Exon	-0.0917243	-0.0634578
chr12	56121485	56121764	280	*	shared_532	5	Late	Late	hyper	hyper	CD63	Promoter	0.0774039	0.0722732
chr12	56322667	56323120	454	*	shared_533	4	Early	Late	hypo	hypo	PYM1	Promoter	-0.0737458	-0.0741784
chr12	56329615	56329903	289	*	shared_534	4	Early	Late	hypo	hypo	DGKA	Promoter	-0.18995	-0.138316
chr12	65049090	65049149	60	*	shared_535	3	Late	Late	hyper	hyper	RASSF3	Intron	0.103242	0.0592889
chr12	68383010	68383203	194	*	shared_536	3	Late	Late	hyper	hyper	IFNG	Distal Intergenic	0.0987181	0.0690772
chr12	89744471	89744983	513	*	shared_537	10	Late	Early	hypo	hypo	DUSP6	Promoter	-0.200047	-0.138849
chr12	96389412	96390366	955	*	shared_538	10	Late	Late	hyper	hyper	HAL	Promoter	0.0613449	0.054016
chr12	97300410	97300582	173	*	shared_539	4	Early	Late	hypo	hypo	NEDD1	Promoter	-0.0592463	-0.0577769
chr12	109090290	109090337	48	*	shared_540	3	Early	Early	hypo	hypo	CORO1C	Intron	-0.0998235	-0.0996086
chr12	110718311	110718499	189	*	shared_541	4	Late	Late	hyper	hyper	ATP2A2	Promoter	0.0722241	0.0531111
chr12	113594695	113594789	95	*	shared_542	3	Late	Late	hyper	hyper	CFAP73	Intron	0.0866728	0.0516966
chr12	116985788	116985988	201	*	shared_543	3	Late	Late	hyper	hyper	MAP1LC3B2	Distal Intergenic	0.110065	0.0889722
chr12	116996359	116997308	950	*	shared_544	12	Early	Early	hyper	hyper	MAP1LC3B2	Promoter	0.109516	0.0776531
chr12	121973871	121974305	435	*	shared_545	3	Late	Late	hyper	hyper	KDM2B	Intron	0.101357	0.127517
chr12	122018897	122019117	221	*	shared_546	7	Early	Late	hypo	hypo	KDM2B	Promoter	-0.112006	-0.053822
chr12	122444450	122444621	172	*	shared_547	3	Early	Early	hypo	hypo	BCL7A	Distal Intergenic	-0.0787051	-0.0853329
chr12	123258554	123258997	444	*	shared_548	9	Late	Late	hyper	hyper	CCDC62	Promoter	0.064424	0.0523426
chr12	123604434	123604688	255	*	shared_549	4	Early	Late	hypo	hypo	PITPNM2	Intron	-0.0908573	-0.0627407
chr12	123752628	123753272	645	*	shared_550	9	Late	Late	hyper	hyper	CDK2AP1	Promoter	0.0765198	0.0760761
chr12	124416142	124416341	200	*	shared_551	4	Early	Early	hypo	hypo	DNAH10	Exon	-0.089458	-0.0702728
chr12	124941307	124941423	117	*	shared_552	4	Early	Late	hyper	hyper	NCOR2	Intron	0.103106	0.0920218
chr12	125002940	125003407	468	*	shared_553	6	Early	Late	hyper	hyper	NCOR2	Promoter	0.0521756	0.0548994
chr12	129294939	129295009	71	*	shared_554	3	Late	Late	hypo	hypo	SLC15A4	Intron	-0.210784	-0.129397
chr12	133052753	133052863	111	*	shared_555	3	Late	Early	hyper	hyper	FBRSL1	Distal Intergenic	0.0817662	0.0990353
chr12	133343292	133343428	137	*	shared_556	3	Late	Late	hyper	hyper	ANKLE2	Downstream	0.0895786	0.0700109
chr13	24825649	24825973	325	*	shared_557	4	Early	Early	hypo	hypo	SPATA13	Promoter	-0.118884	-0.104784
chr13	24844149	24844938	790	*	shared_558	9	Late	Late	hyper	hyper	SPATA13	Promoter	0.0749569	0.0428333
chr13	34184663	34185311	649	*	shared_559	8	Early	Late	hypo	hypo	STARD13	Intron	-0.103875	-0.0653158
chr13	40762150	40762469	320	*	shared_560	6	Early	Early	hypo	hypo	LINC00332	Exon	-0.0279814	-0.0159985
chr13	42613444	42614179	736	*	shared_561	10	Late	Late	hyper	hyper	DGKH	Promoter	0.0694123	0.0429175
chr13	49147524	49147573	50	*	shared_562	3	Early	Early	hyper	hyper	LINC00462	Distal Intergenic	0.167829	0.133306
chr13	49323899	49323968	70	*	shared_563	3	Early	Late	hypo	hypo	CYSLTR2	Distal Intergenic	-0.17865	-0.101866
chr13	49549384	49549665	282	*	shared_564	4	Late	Late	hyper	hyper	FNDC3A	Promoter	0.104891	0.0965956
chr13	50569769	50570091	323	*	shared_565	3	Late	Late	hyper	hyper	MIR3613	Promoter	0.108511	0.0745163
chr13	72551231	72551508	278	*	shared_566	3	Late	Late	hypo	hypo	DACH1	Distal Intergenic	-0.0809285	-0.0547726
chr13	76334325	76334866	542	*	shared_567	5	Late	Late	hyper	hyper	LMO7	Promoter	0.206853	0.133581
chr13	80911626	80911808	183	*	shared_568	3	Late	Late	hypo	hypo	SPRY2	Promoter	-0.081769	-0.06547
chr13	95086046	95086170	125	*	shared_569	4	Late	Late	hyper	hyper	DCT	Distal Intergenic	0.118667	0.0810084
chr13	100018983	100019647	665	*	shared_570	3	Late	Late	hyper	hyper	MIR623	Intron	0.253992	0.126584
chr13	104077294	104077436	143	*	shared_571	3	Late	Late	hypo	hypo	MIR548AS	Distal Intergenic	-0.086435	-0.0671383
chr13	111318490	111318640	151	*	shared_572	3	Late	Late	hyper	hyper	NAXD	Intron	0.067478	0.0641561
chr13	111839104	111839335	232	*	shared_573	4	Late	Late	hyper	hyper	ARHGEF7	Promoter	0.0761608	0.0509079
chr13	114908785	114908901	117	*	shared_574	3	Late	Late	hyper	hyper	RASA3	Distal Intergenic	0.098535	0.081978
chr13	114927579	114927854	276	*	shared_575	4	Late	Early	hyper	hyper	RASA3	Distal Intergenic	0.0860918	0.0606564
chr14	21624639	21624796	158	*	shared_576	3	Late	Late	hypo	hypo	OR5AU1	Promoter	-0.0750306	-0.0622785
chr14	22471111	22471278	168	*	shared_577	3	Early	Early	hypo	hypo	OR4E2	Intron	-0.214504	-0.205545
chr14	22958220	22958402	183	*	shared_578	4	Early	Early	hypo	hypo	DAD1	5' UTR	-0.175532	-0.167188
chr14	22969695	22970114	420	*	shared_579	3	Early	Late	hypo	hypo	DAD1	Intron	-0.174294	-0.156348
chr14	22977615	22979162	1548	*	shared_580	7	Early	Early	hypo	hypo	DAD1	5' UTR	-0.147262	-0.153071
chr14	22987097	22987689	593	*	shared_581	4	Early	Late	hypo	hypo	DAD1	5' UTR	-0.118001	-0.102839
chr14	22993036	22993287	252	*	shared_582	4	Early	Early	hypo	hypo	DAD1	Intron	-0.134479	-0.152738
chr14	23016209	23016326	118	*	shared_583	4	Early	Early	hypo	hypo	DAD1	Intron	-0.067758	-0.0739329
chr14	24836084	24836679	596	*	shared_584	13	Late	Late	hyper	hyper	NFATC4	Promoter	0.0681683	0.0605357
chr14	34529890	34530112	223	*	shared_585	3	Late	Late	hyper	hyper	EGLN3	Distal Intergenic	0.157567	0.0859069
chr14	50864205	50864415	211	*	shared_586	8	Late	Late	hyper	hyper	CDKL1	Promoter	0.0790491	0.0516402
chr14	52779847	52780607	761	*	shared_587	5	Late	Late	hyper	hyper	PTGER2	Promoter	0.165258	0.122315
chr14	67655350	67655478	129	*	shared_588	3	Late	Late	hyper	hyper	FAM71D	Promoter	0.0949527	0.064146
chr14	69262818	69263504	687	*	shared_589	8	Late	Late	hyper	hyper	ZFP36L1	Promoter	0.0856658	0.093487
chr14	69388953	69389428	476	*	shared_590	3	Late	Late	hyper	hyper	ACTN1	Intron	0.107025	0.0684885
chr14	70193468	70193496	29	*	shared_591	3	Early	Late	hyper	hyper	SRSF5	Promoter	0.071431	0.0864303
chr14	72168784	72168951	168	*	shared_592	4	Late	Late	hypo	hypo	SIPA1L1	Intron	-0.131258	-0.108631
chr14	74296935	74296969	35	*	shared_593	3	Early	Early	hypo	hypo	PTGR2	Distal Intergenic	-0.345539	-0.162853
chr14	75981868	75981936	69	*	shared_594	3	Early	Late	hyper	hyper	BATF	Distal Intergenic	0.133213	0.0886611
chr14	88461259	88461489	231	*	shared_595	3	Late	Late	hypo	hypo	GALC	Promoter	-0.16484	-0.16388
chr14	89631066	89631665	600	*	shared_596	4	Early	Late	hyper	hyper	FOXN3	Intron	0.127626	0.0926331
chr14	91720173	91720818	646	*	shared_597	11	Early	Late	hyper	hyper	GPR68	Promoter	0.0562095	0.03646
chr14	94423704	94424156	453	*	shared_598	7	Early	Early	hypo	hypo	ASB2	Promoter	-0.175451	-0.087165
chr14	95026888	95027859	972	*	shared_599	7	Late	Late	hypo	hypo	SERPINA4	Promoter	-0.0779269	-0.0530839
chr14	95057092	95057197	106	*	shared_600	3	Late	Late	hypo	hypo	SERPINA3	Promoter	-0.0586039	-0.0525976
chr14	98444151	98444533	383	*	shared_601	4	Late	Late	hypo	hypo	LINC01550	Promoter	-0.122092	-0.111082
chr14	99655593	99655820	228	*	shared_602	3	Early	Late	hypo	hypo	BCL11B	Intron	-0.124038	-0.109211
chr14	101340965	101341438	474	*	shared_603	4	Late	Late	hypo	hypo	MIR665	Promoter	-0.0648626	-0.0501572
chr14	101405628	101405842	215	*	shared_604	4	Late	Late	hypo	hypo	SNORD113-6	Promoter	-0.053834	-0.0514383
chr14	101488345	101488488	144	*	shared_605	4	Late	Late	hypo	hypo	MIR379	Promoter	-0.0707116	-0.0435924
chr14	101908752	101908998	247	*	shared_606	4	Early	Early	hypo	hypo	MIR1247	Distal Intergenic	-0.214039	-0.191159
chr14	102171876	102172115	240	*	shared_607	3	Late	Late	hyper	hyper	LINC00239	Distal Intergenic	0.0890921	0.0624041
chr14	104171040	104171944	905	*	shared_608	6	Early	Late	hyper	hyper	XRCC3	Intron	0.0789461	0.0679947
chr14	105779794	105780431	638	*	shared_609	8	Late	Late	hyper	hyper	PACS2	Promoter	0.0659709	0.038415
chr15	27516605	27516646	42	*	shared_610	3	Late	Late	hypo	hypo	GABRG3	Intron	-0.0776822	-0.0598211
chr15	27932093	27932197	105	*	shared_611	3	Late	Late	hypo	hypo	OCA2	Distal Intergenic	-0.0882413	-0.0763251
chr15	35047023	35047203	181	*	shared_612	4	Late	Late	hypo	hypo	GJD2	Promoter	-0.0632853	-0.0607764
chr15	36338126	36338267	142	*	shared_613	3	Late	Late	hypo	hypo	MIR4510	Distal Intergenic	-0.0985694	-0.0619958
chr15	38332366	38332543	178	*	shared_614	3	Late	Late	hypo	hypo	TMCO5A	Exon	-0.0744483	-0.0678376
chr15	41805946	41806588	643	*	shared_615	11	Late	Late	hyper	hyper	LTK	Promoter	0.0789112	0.0518039
chr15	43809486	43810131	646	*	shared_616	7	Late	Late	hyper	hyper	MAP1A	Promoter	0.110797	0.0827011
chr15	45028083	45028161	79	*	shared_617	3	Late	Late	hypo	hypo	TRIM69	Promoter	-0.0993723	-0.059756
chr15	49255118	49255875	758	*	shared_618	13	Early	Late	hyper	hyper	SHC4	Promoter	0.0622071	0.0438987
chr15	51387571	51387736	166	*	shared_619	4	Late	Late	hyper	hyper	TNFAIP8L3	Intron	0.0771725	0.0620331
chr15	51915891	51916003	113	*	shared_620	3	Late	Late	hyper	hyper	DMXL2	Promoter	0.0681409	0.0629208
chr15	52030128	52030746	619	*	shared_621	7	Late	Late	hyper	hyper	LYSMD2	Promoter	0.0722848	0.0431045
chr15	63836733	63836865	133	*	shared_622	3	Late	Late	hyper	hyper	USP3	Intron	0.155721	0.13033
chr15	63848612	63848745	134	*	shared_623	4	Late	Late	hyper	hyper	USP3	Intron	0.150551	0.10152
chr15	67390372	67391147	776	*	shared_624	7	Late	Early	hyper	hyper	SMAD3	Intron	0.152241	0.0962898
chr15	70387094	70387303	210	*	shared_625	4	Early	Early	hyper	hyper	TLE3	Promoter	0.222409	0.147089
chr15	74218529	74218921	393	*	shared_626	8	Late	Late	hyper	hyper	LOXL1	Promoter	0.0748881	0.0583301
chr15	75085107	75085266	160	*	shared_627	3	Late	Late	hyper	hyper	MIR4513	Intron	0.0928755	0.0726009
chr15	75250543	75251733	1191	*	shared_628	8	Late	Late	hyper	hyper	RPP25	Promoter	0.110264	0.0909593
chr15	75335262	75335524	263	*	shared_629	5	Late	Late	hypo	hypo	PPCDC	Intron	-0.0810898	-0.0741071
chr15	75341777	75341993	217	*	shared_630	3	Late	Late	hyper	hyper	PPCDC	3' UTR	0.11658	0.0723441
chr15	75470777	75471218	442	*	shared_631	5	Late	Late	hyper	hyper	C15orf39	Distal Intergenic	0.110362	0.128492
chr15	76473995	76474309	315	*	shared_632	4	Late	Late	hypo	hypo	TMEM266	Intron	-0.124941	-0.131287
chr15	79229592	79229985	394	*	shared_633	5	Late	Late	hypo	hypo	CTSH	Exon	-0.0818887	-0.0805753
chr15	81588069	81588308	240	*	shared_634	4	Late	Late	hyper	hyper	IL16	Promoter	0.171336	0.158776
chr15	89181425	89182103	679	*	shared_635	5	Late	Late	hyper	hyper	ISG20	Promoter	0.146617	0.0894494
chr15	90643766	90644126	361	*	shared_636	6	Late	Late	hyper	hyper	IDH2	Promoter	0.124617	0.0696718
chr15	91358478	91358737	260	*	shared_637	3	Late	Early	hypo	hypo	FURIN	3' UTR	-0.300146	-0.202526
chr15	91413236	91414270	1035	*	shared_638	5	Late	Late	hypo	hypo	FURIN	Promoter	-0.110627	-0.0858893
chr15	91415812	91416118	307	*	shared_639	7	Late	Late	hypo	hypo	FURIN	Intron	-0.164902	-0.117914
chr15	91427848	91428456	609	*	shared_640	8	Late	Late	hyper	hyper	FES	Promoter	0.0817356	0.0986354
chr15	92397873	92398112	240	*	shared_641	3	Late	Late	hyper	hyper	SLCO3A1	Promoter	0.103742	0.13185
chr15	101668143	101668679	537	*	shared_642	3	Late	Late	hyper	hyper	CHSY1	Distal Intergenic	0.0565374	0.0550822
chr15	101991512	101991886	375	*	shared_643	4	Late	Late	hyper	hyper	PCSK6	Intron	0.229965	0.177703
chr16	126397	127088	692	*	shared_644	8	Late	Late	hyper	hyper	MPG	Promoter	0.0622157	0.0608973
chr16	1575979	1576146	168	*	shared_645	3	Late	Early	hypo	hypo	TMEM204	Promoter	-0.0742619	-0.0530378
chr16	1585644	1586043	400	*	shared_646	3	Late	Late	hypo	hypo	TMEM204	Promoter	-0.167656	-0.110028
chr16	2083128	2083178	51	*	shared_647	4	Late	Late	hyper	hyper	SLC9A3R2	Promoter	0.0965724	0.0734319
chr16	2737220	2737356	137	*	shared_648	3	Late	Late	hypo	hypo	KCTD5	Intron	-0.070906	-0.0653712
chr16	3055115	3055636	522	*	shared_649	4	Late	Late	hyper	hyper	CLDN9	Distal Intergenic	0.0586423	0.0539092
chr16	3117771	3118215	445	*	shared_650	4	Early	Early	hypo	hypo	IL32	Promoter	-0.107423	-0.0967084
chr16	3628412	3628485	74	*	shared_651	3	Late	Late	hyper	hyper	NLRC3	Promoter	0.0639017	0.0777141
chr16	3843012	3843415	404	*	shared_652	5	Late	Late	hyper	hyper	TRAP1	Exon	0.134163	0.101034
chr16	11348611	11348684	74	*	shared_653	3	Early	Early	hypo	hypo	SOCS1	Promoter	-0.0973037	-0.0793539
chr16	11876381	11876445	65	*	shared_654	4	Late	Late	hyper	hyper	ZC3H7A	Intron	0.0706171	0.0551534
chr16	21608218	21608593	376	*	shared_655	4	Late	Late	hyper	hyper	METTL9	Promoter	0.126877	0.0849458
chr16	26606169	26606209	41	*	shared_656	3	Late	Late	hypo	hypo	C16orf82	Distal Intergenic	-0.14684	-0.123851
chr16	27242166	27242311	146	*	shared_657	3	Late	Late	hyper	hyper	KDM8	Intron	0.158244	0.0694671
chr16	27254143	27254785	643	*	shared_658	3	Late	Late	hyper	hyper	NSMCE1-DT	Intron	0.220214	0.14727
chr16	27412136	27412496	361	*	shared_659	3	Late	Late	hyper	hyper	IL21R	Promoter	0.139324	0.0763071
chr16	28997041	28997966	926	*	shared_660	5	Early	Early	hypo	hypo	LAT	Promoter	-0.166311	-0.1398
chr16	28999450	28999707	258	*	shared_661	3	Early	Late	hypo	hypo	LAT	Promoter	-0.161805	-0.0995741
chr16	30198370	30198517	148	*	shared_662	4	Late	Late	hypo	hypo	CORO1A	Promoter	-0.104067	-0.0787469
chr16	30485383	30485966	584	*	shared_663	6	Late	Late	hypo	hypo	ITGAL	Promoter	-0.087439	-0.0636849
chr16	31271009	31271642	634	*	shared_664	4	Late	Late	hyper	hyper	ITGAM	Promoter	0.144318	0.0983954
chr16	31366377	31366536	160	*	shared_665	5	Early	Early	hypo	hypo	ITGAX	Promoter	-0.14787	-0.090807
chr16	31494100	31494347	248	*	shared_666	4	Early	Late	hypo	hypo	SLC5A2	Promoter	-0.0614585	-0.0419664
chr16	50647607	50647798	192	*	shared_667	3	Late	Late	hyper	hyper	NKD1	Intron	0.105523	0.0874564
chr16	50715529	50715700	172	*	shared_668	3	Late	Early	hypo	hypo	SNX20	Promoter	-0.0945792	-0.0685885
chr16	55990641	55991081	441	*	shared_669	4	Late	Late	hypo	hypo	CES5A	Promoter	-0.0875639	-0.0626776
chr16	57643645	57643973	329	*	shared_670	3	Late	Late	hypo	hypo	ADGRG1	Distal Intergenic	-0.0719251	-0.0718604
chr16	57653092	57653939	848	*	shared_671	10	Late	Late	hyper	hyper	ADGRG1	Promoter	0.0560705	0.0513514
chr16	57671944	57672082	139	*	shared_672	3	Late	Late	hyper	hyper	ADGRG1	Promoter	0.107961	0.0808672
chr16	57701317	57701726	410	*	shared_673	4	Late	Late	hyper	hyper	ADGRG3	Promoter	0.0707332	0.071606
chr16	59788728	59789219	492	*	shared_674	7	Late	Late	hypo	hypo	APOOP5	Promoter	-0.0675775	-0.0543218
chr16	65210587	65210999	413	*	shared_675	6	Late	Late	hypo	hypo	CDH11	Distal Intergenic	-0.0773298	-0.06796
chr16	67198215	67198826	612	*	shared_676	5	Early	Late	hyper	hyper	HSF4	Promoter	0.0691806	0.0647915
chr16	67202963	67203406	444	*	shared_677	3	Late	Late	hyper	hyper	NOL3	Promoter	0.126239	0.0835017
chr16	68033509	68034322	814	*	shared_678	5	Late	Late	hyper	hyper	DPEP2	Promoter	0.0711596	0.0520391
chr16	72955161	72955295	135	*	shared_679	3	Late	Late	hypo	hypo	ZFHX3	Intron	-0.062696	-0.0529306
chr16	81772202	81772910	709	*	shared_680	7	Late	Late	hyper	hyper	PLCG2	Exon	0.104963	0.0723533
chr16	85343281	85343650	370	*	shared_681	4	Late	Late	hyper	hyper	MIR5093	Distal Intergenic	0.142511	0.097707
chr16	87470083	87470545	463	*	shared_682	4	Late	Late	hypo	hypo	ZCCHC14	Intron	-0.0999033	-0.105736
chr16	87958281	87958493	213	*	shared_683	3	Late	Late	hyper	hyper	CA5A	Intron	0.10204	0.0989159
chr16	88766245	88766538	294	*	shared_684	4	Late	Late	hyper	hyper	RNF166	Intron	0.112171	0.116366
chr16	89043510	89043707	198	*	shared_685	7	Late	Late	hyper	hyper	CBFA2T3	Promoter	0.0722984	0.0614503
chr16	89163343	89163800	458	*	shared_686	4	Early	Early	hypo	hypo	ACSF3	Intron	-0.152957	-0.111337
chr16	89180587	89180843	257	*	shared_687	3	Late	Late	hyper	hyper	ACSF3	Exon	0.0812436	0.0900267
chr16	89390609	89390968	360	*	shared_688	4	Late	Late	hypo	hypo	LOC100287036	Exon	-0.181107	-0.0854531
chr16	89421700	89422212	513	*	shared_689	7	Late	Late	hyper	hyper	LOC100287036	Intron	0.0793952	0.0574888
chr16	90050102	90050151	50	*	shared_690	3	Late	Late	hypo	hypo	AFG3L1P	Intron	-0.0995026	-0.0856693
chr17	1390182	1390554	373	*	shared_691	5	Early	Late	hyper	hyper	MYO1C	Promoter	0.0835205	0.0644428
chr17	1395880	1396298	419	*	shared_692	6	Late	Late	hyper	hyper	MYO1C	Promoter	0.0703903	0.0378402
chr17	1509883	1510080	198	*	shared_693	4	Late	Late	hyper	hyper	SLC43A2	Promoter	0.0615291	0.0536422
chr17	1547939	1547990	52	*	shared_694	3	Early	Early	hypo	hypo	SCARF1	Promoter	-0.0809038	-0.067405
chr17	1775124	1775372	249	*	shared_695	4	Late	Late	hyper	hyper	RPA1	Intron	0.0783454	0.16132
chr17	1961286	1961510	225	*	shared_696	3	Late	Late	hyper	hyper	HIC1	Promoter	0.108334	0.120187
chr17	3031354	3031618	265	*	shared_697	3	Late	Late	hypo	hypo	OR1G1	Promoter	-0.0841604	-0.0629836
chr17	3819339	3819429	91	*	shared_698	4	Late	Late	hyper	hyper	P2RX1	Promoter	0.0602261	0.0634988
chr17	3824384	3824599	216	*	shared_699	3	Late	Late	hyper	hyper	P2RX1	Downstream	0.0900106	0.0782348
chr17	4079262	4079652	391	*	shared_700	4	Early	Late	hypo	hypo	CYB5D2	Intron	-0.126459	-0.0888421
chr17	4835476	4835627	152	*	shared_701	5	Late	Late	hyper	hyper	GP1BA	Promoter	0.0801089	0.0689424
chr17	4872488	4872675	188	*	shared_702	4	Early	Early	hypo	hypo	SPAG7	Promoter	-0.172911	-0.0944456
chr17	5138259	5138696	438	*	shared_703	7	Late	Late	hyper	hyper	SCIMP	Promoter	0.0783877	0.0652478
chr17	6658898	6659375	478	*	shared_704	7	Late	Early	hyper	hyper	XAF1	Promoter	0.0989983	0.0854135
chr17	8761973	8762140	168	*	shared_705	3	Early	Early	hyper	hyper	PIK3R6	Intron	0.117523	0.0943578
chr17	8770908	8771331	424	*	shared_706	7	Late	Late	hyper	hyper	PIK3R6	Promoter	0.0801154	0.0515668
chr17	9929698	9930194	497	*	shared_707	7	Late	Late	hypo	hypo	GAS7	Promoter	-0.0766756	-0.0430272
chr17	9967369	9967499	131	*	shared_708	4	Late	Late	hyper	hyper	GAS7	Intron	0.0886126	0.0824034
chr17	19976149	19977025	877	*	shared_709	7	Early	Late	hyper	hyper	SPECC1	Promoter	0.0876063	0.0741191
chr17	25798741	25799447	707	*	shared_710	8	Late	Early	hypo	hypo	KSR1	Promoter	-0.104677	-0.0824899
chr17	33775779	33776683	905	*	shared_711	11	Late	Late	hyper	hyper	SLFN13	Promoter	0.0662458	0.0660225
chr17	34207332	34208154	823	*	shared_712	7	Late	Late	hypo	hypo	CCL5	Promoter	-0.195959	-0.140656
chr17	37894014	37894413	400	*	shared_713	7	Late	Late	hyper	hyper	GRB7	Promoter	0.0727206	0.0435277
chr17	37895771	37896175	405	*	shared_714	7	Late	Late	hyper	hyper	GRB7	Promoter	0.0694881	0.0509985
chr17	38023480	38023830	351	*	shared_715	3	Late	Late	hypo	hypo	ZPBP2	Promoter	-0.197089	-0.105815
chr17	38500974	38501677	704	*	shared_716	7	Late	Late	hyper	hyper	RARA	Promoter	0.130028	0.123165
chr17	39507077	39507134	58	*	shared_717	3	Late	Late	hypo	hypo	KRT33A	Promoter	-0.0555104	-0.0590281
chr17	40464625	40464935	311	*	shared_718	3	Late	Late	hyper	hyper	STAT5A	Downstream	0.0889345	0.104709
chr17	40489513	40489785	273	*	shared_719	4	Early	Late	hypo	hypo	STAT5A	Exon	-0.153362	-0.129711
chr17	41739130	41739326	197	*	shared_720	4	Late	Late	hypo	hypo	MEOX1	Promoter	-0.0813324	-0.068867
chr17	42164433	42164500	68	*	shared_721	3	Early	Early	hypo	hypo	HDAC5	Promoter	-0.19881	-0.148079
chr17	46622454	46622817	364	*	shared_722	8	Late	Late	hyper	hyper	HOXB2	Promoter	0.0770131	0.0663593
chr17	46656777	46656892	116	*	shared_723	3	Late	Late	hyper	hyper	MIR10A	Promoter	0.109974	0.0657815
chr17	46659751	46660097	347	*	shared_724	7	Late	Early	hyper	hyper	HOXB3	Promoter	0.0800438	0.0629645
chr17	46667587	46667812	226	*	shared_725	5	Late	Late	hyper	hyper	HOXB3	Promoter	0.0627361	0.0546358
chr17	47288132	47288569	438	*	shared_726	5	Late	Late	hypo	hypo	GNGT2	Promoter	-0.131345	-0.107634
chr17	48796501	48796535	35	*	shared_727	3	Late	Late	hypo	hypo	LUC7L3	Promoter	-0.0976593	-0.103296
chr17	49008322	49008786	465	*	shared_728	5	Early	Late	hyper	hyper	TOB1	Distal Intergenic	0.0453555	0.0593724
chr17	55362520	55362836	317	*	shared_729	3	Late	Late	hypo	hypo	MSI2	Intron	-0.105324	-0.101141
chr17	59222476	59222898	423	*	shared_730	4	Late	Late	hyper	hyper	BCAS3	Intron	0.175256	0.0979485
chr17	61515708	61515854	147	*	shared_731	3	Late	Late	hyper	hyper	CYB561	Promoter	0.0903437	0.0693618
chr17	61916136	61916907	772	*	shared_732	5	Late	Late	hyper	hyper	SMARCD2	Promoter	0.090923	0.0778009
chr17	62084205	62084359	155	*	shared_733	6	Late	Late	hyper	hyper	ICAM2	Promoter	0.0668844	0.0639867
chr17	64297582	64297761	180	*	shared_734	3	Late	Late	hyper	hyper	PRKCA	Promoter	0.14853	0.115804
chr17	66342532	66342801	270	*	shared_735	6	Late	Early	hyper	hyper	ARSG	Intron	0.0841885	0.0942907
chr17	70710704	70711001	298	*	shared_736	3	Late	Late	hyper	hyper	LINC00511	Intron	0.10081	0.0954048
chr17	72527515	72527724	210	*	shared_737	5	Early	Late	hyper	hyper	CD300LB	Promoter	0.083079	0.0463747
chr17	73322422	73322562	141	*	shared_738	3	Late	Late	hyper	hyper	SLC25A19	Intron	0.110673	0.0791385
chr17	73780246	73780396	151	*	shared_739	3	Late	Late	hypo	hypo	MIR4738	Promoter	-0.0661944	-0.0562104
chr17	73840659	73841658	1000	*	shared_740	10	Late	Late	hyper	hyper	UNC13D	Promoter	0.0585068	0.0576283
chr17	74025708	74025861	154	*	shared_741	3	Late	Late	hyper	hyper	EVPL	Promoter	0.0547683	0.0572039
chr17	74639731	74639894	164	*	shared_742	4	Late	Late	hypo	hypo	ST6GALNAC1	Promoter	-0.0937824	-0.0619547
chr17	75096202	75096382	181	*	shared_743	3	Early	Late	hyper	hyper	SCARNA16	Intron	0.0706262	0.0727441
chr17	75445905	75446661	757	*	shared_744	8	Late	Early	hypo	hypo	SEPTIN9	Promoter	-0.120019	-0.0991619
chr17	75451669	75452100	432	*	shared_745	4	Late	Late	hypo	hypo	SEPTIN9	Promoter	-0.130467	-0.0839942
chr17	76334966	76335184	219	*	shared_746	3	Late	Late	hyper	hyper	SOCS3	Distal Intergenic	0.133141	0.0851353
chr17	76354621	76355202	582	*	shared_747	5	Late	Early	hypo	hypo	SOCS3	Promoter	-0.114684	-0.077602
chr17	76899627	76899772	146	*	shared_748	3	Late	Late	hypo	hypo	CEP295NL	Promoter	-0.0796936	-0.0776216
chr17	78821604	78822530	927	*	shared_749	6	Late	Late	hypo	hypo	RPTOR	Intron	-0.115163	-0.0723249
chr17	78851149	78851503	355	*	shared_750	4	Early	Early	hypo	hypo	RPTOR	Intron	-0.11149	-0.0655582
chr17	78865087	78866579	1493	*	shared_751	9	Late	Late	hypo	hypo	RPTOR	Exon	-0.247718	-0.153757
chr17	79882629	79882876	248	*	shared_752	4	Late	Late	hypo	hypo	MAFG	Promoter	-0.0849527	-0.0505167
chr17	80084554	80084751	198	*	shared_753	3	Early	Early	hypo	hypo	CCDC57	Intron	-0.134712	-0.123041
chr17	80189962	80190154	193	*	shared_754	8	Early	Late	hyper	hyper	SLC16A3	Promoter	0.0744217	0.0593682
chr17	80275401	80275542	142	*	shared_755	4	Early	Early	hypo	hypo	CD7	Promoter	-0.133738	-0.0802233
chr17	80829157	80829718	562	*	shared_756	5	Late	Late	hypo	hypo	TBCD	Intron	-0.0887158	-0.0317519
chr18	13611190	13611824	635	*	shared_757	12	Early	Early	hypo	hypo	LDLRAD4	Promoter	-0.123761	-0.0734153
chr18	13641255	13641894	640	*	shared_758	6	Late	Late	hyper	hyper	LDLRAD4	Promoter	0.0708621	0.0611762
chr18	21452730	21452895	166	*	shared_759	6	Early	Late	hypo	hypo	LAMA3	Promoter	-0.145427	-0.0978754
chr18	55862468	55862627	160	*	shared_760	3	Late	Late	hyper	hyper	NEDD4L	Promoter	0.0655483	0.0562287
chr18	67624071	67624393	323	*	shared_761	3	Late	Late	hypo	hypo	CD226	Promoter	-0.0874353	-0.117066
chr19	1076083	1076206	124	*	shared_762	4	Late	Late	hyper	hyper	ARHGAP45	Promoter	0.165128	0.132981
chr19	1102570	1102868	299	*	shared_763	4	Late	Late	hypo	hypo	GPX4	Promoter	-0.180886	-0.134068
chr19	2607726	2607903	178	*	shared_764	4	Early	Early	hypo	hypo	GNG7	Intron	-0.133539	-0.100306
chr19	6588809	6588898	90	*	shared_765	4	Late	Late	hyper	hyper	CD70	Promoter	0.10801	0.0780564
chr19	6721855	6721965	111	*	shared_766	3	Late	Late	hyper	hyper	C3	Promoter	0.0969418	0.0785899
chr19	7413482	7414062	581	*	shared_767	6	Late	Late	hyper	hyper	ARHGEF18	Distal Intergenic	0.0640872	0.0748745
chr19	8642301	8642370	70	*	shared_768	4	Late	Early	hyper	hyper	MYO1F	Promoter	0.0593168	0.0565472
chr19	10370450	10370920	471	*	shared_769	3	Early	Early	hypo	hypo	MRPL4	3' UTR	-0.157092	-0.106176
chr19	10543010	10543144	135	*	shared_770	4	Late	Late	hyper	hyper	PDE4A	Promoter	0.0662094	0.0716598
chr19	13054427	13054470	44	*	shared_771	3	Late	Late	hyper	hyper	RAD23A	Promoter	0.0694325	0.0590374
chr19	13946770	13947404	635	*	shared_772	7	Late	Late	hyper	hyper	MIR23AHG	Promoter	0.0916089	0.0583592
chr19	15391832	15391946	115	*	shared_773	4	Late	Early	hyper	hyper	BRD4	Promoter	0.0682262	0.0779522
chr19	16830555	16830859	305	*	shared_774	8	Late	Late	hyper	hyper	NWD1	Promoter	0.0648859	0.0523563
chr19	17357587	17357641	55	*	shared_775	3	Late	Late	hyper	hyper	NR2F6	Promoter	0.080704	0.0725639
chr19	17633816	17633905	90	*	shared_776	3	Late	Late	hyper	hyper	NIBAN3	Promoter	0.0723435	0.0633969
chr19	19572954	19573143	190	*	shared_777	3	Late	Late	hyper	hyper	GATAD2A	Intron	0.168194	0.113565
chr19	35306283	35306369	87	*	shared_778	3	Late	Late	hypo	hypo	LINC01801	Exon	-0.0999862	-0.0583384
chr19	35531817	35532097	281	*	shared_779	4	Late	Late	hyper	hyper	HPN	Promoter	0.0601115	0.070212
chr19	35896238	35896478	241	*	shared_780	4	Early	Early	hypo	hypo	LINC01531	Promoter	-0.301683	-0.150564
chr19	36100748	36101191	444	*	shared_781	3	Late	Late	hyper	hyper	HAUS5	Promoter	0.0894782	0.0880681
chr19	36203832	36204918	1087	*	shared_782	4	Early	Early	hypo	hypo	ZBTB32	Promoter	-0.174824	-0.107078
chr19	38916488	38916738	251	*	shared_783	4	Late	Late	hypo	hypo	RASGRP4	Promoter	-0.143224	-0.0780652
chr19	38918129	38918253	125	*	shared_784	4	Early	Early	hypo	hypo	RASGRP4	Promoter	-0.172924	-0.0854956
chr19	40228577	40229766	1190	*	shared_785	6	Late	Late	hyper	hyper	CLC	Promoter	0.158342	0.108682
chr19	42380725	42381258	534	*	shared_786	4	Late	Early	hyper	hyper	CD79A	Promoter	0.205508	0.142463
chr19	44009237	44009549	313	*	shared_787	4	Late	Late	hyper	hyper	PHLDB3	Promoter	0.0687839	0.0856561
chr19	44285940	44286076	137	*	shared_788	5	Early	Early	hypo	hypo	KCNN4	Promoter	-0.149848	-0.0613157
chr19	46001550	46001962	413	*	shared_789	6	Late	Late	hyper	hyper	PPM1N	Promoter	0.0614391	0.0502892
chr19	46318439	46318918	480	*	shared_790	7	Late	Late	hyper	hyper	RSPH6A	Promoter	0.153274	0.128063
chr19	46418849	46419054	206	*	shared_791	3	Late	Late	hyper	hyper	NANOS2	Promoter	0.151421	0.113676
chr19	51858098	51858229	132	*	shared_792	3	Late	Late	hypo	hypo	ETFB	Promoter	-0.0843375	-0.0618976
chr19	51876030	51876470	441	*	shared_793	3	Early	Early	hypo	hypo	NKG7	Promoter	-0.151525	-0.0679911
chr19	52266546	52266642	97	*	shared_794	3	Late	Late	hypo	hypo	FPR2	Promoter	-0.0927676	-0.0797619
chr19	54876446	54876773	328	*	shared_795	6	Late	Early	hyper	hyper	LAIR1	Promoter	0.095556	0.106702
chr19	56624721	56624891	171	*	shared_796	3	Late	Late	hyper	hyper	ZNF787	Intron	0.0850153	0.0662364
chr20	3758006	3758207	202	*	shared_797	3	Late	Late	hyper	hyper	SPEF1	3' UTR	0.0919714	0.0912621
chr20	3780046	3780651	606	*	shared_798	6	Late	Late	hyper	hyper	CDC25B	Promoter	0.0902248	0.0662546
chr20	9197927	9198061	135	*	shared_799	3	Late	Late	hypo	hypo	PLCB4	Promoter	-0.106162	-0.0730566
chr20	20433062	20433328	267	*	shared_800	4	Early	Late	hyper	hyper	RALGAPA2	Intron	0.092465	0.0899185
chr20	22401074	22401517	444	*	shared_801	5	Late	Late	hypo	hypo	LOC284788	Promoter	-0.0745076	-0.0506731
chr20	30309466	30309717	252	*	shared_802	3	Early	Late	hypo	hypo	BCL2L1	Promoter	-0.110536	-0.0820589
chr20	35169380	35169846	467	*	shared_803	5	Early	Late	hyper	hyper	MYL9	Promoter	0.0599708	0.0491661
chr20	35503983	35504553	571	*	shared_804	8	Late	Late	hyper	hyper	TLDC2	Promoter	0.0675178	0.0538375
chr20	36011999	36012016	18	*	shared_805	3	Early	Late	hyper	hyper	SRC	Intron	0.0853938	0.0573416
chr20	37899981	37900062	82	*	shared_806	3	Late	Late	hypo	hypo	LINC01734	Distal Intergenic	-0.104117	-0.076576
chr20	45179226	45179413	188	*	shared_807	5	Late	Late	hyper	hyper	OCSTAMP	Promoter	0.226378	0.12829
chr20	45607688	45608165	478	*	shared_808	3	Late	Late	hyper	hyper	EYA2	Promoter	0.168918	0.120116
chr20	47874072	47874155	84	*	shared_809	3	Late	Late	hyper	hyper	ZFAS1	Exon	0.0888191	0.0763331
chr20	48185517	48185938	422	*	shared_810	4	Late	Late	hyper	hyper	PTGIS	Promoter	0.0785729	0.0583701
chr20	48658164	48658258	95	*	shared_811	4	Early	Late	hyper	hyper	TRERNA1	Promoter	0.0765982	0.0654231
chr20	51109896	51110040	145	*	shared_812	3	Late	Late	hyper	hyper	ZFP64	Distal Intergenic	0.120986	0.0662571
chr20	62367632	62368256	625	*	shared_813	10	Early	Early	hyper	hyper	LIME1	Promoter	0.120389	0.0947575
chr20	62666862	62666983	122	*	shared_814	3	Early	Early	hypo	hypo	C20orf204	Promoter	-0.205906	-0.135992
chr21	34757152	34757377	226	*	shared_815	4	Early	Early	hypo	hypo	IFNGR2	Distal Intergenic	-0.0932435	-0.0980781
chr21	35320596	35320667	72	*	shared_816	3	Early	Early	hypo	hypo	LINC00649	Intron	-0.0785706	-0.070361
chr21	35899448	35899585	138	*	shared_817	5	Late	Early	hypo	hypo	RCAN1	Promoter	-0.079532	-0.0558645
chr21	36258423	36258596	174	*	shared_818	3	Late	Late	hypo	hypo	RUNX1	Promoter	-0.105481	-0.0728455
chr21	36259383	36259797	415	*	shared_819	7	Late	Late	hypo	hypo	RUNX1	Promoter	-0.0801448	-0.0556938
chr21	38417551	38417649	99	*	shared_820	3	Late	Late	hyper	hyper	PIGP	Distal Intergenic	0.0797785	0.0575534
chr21	43823604	43824262	659	*	shared_821	10	Early	Early	hypo	hypo	UBASH3A	Promoter	-0.089381	-0.0657874
chr21	45502757	45503189	433	*	shared_822	6	Early	Late	hypo	hypo	TRAPPC10	Promoter	-0.118184	-0.0931821
chr21	46348306	46349095	790	*	shared_823	8	Late	Late	hyper	hyper	ITGB2	Promoter	0.119104	0.0774865
chr21	47027120	47027295	176	*	shared_824	4	Late	Late	hypo	hypo	PCBP3	Distal Intergenic	-0.104609	-0.0861499
chr22	20019674	20019887	214	*	shared_825	3	Late	Late	hyper	hyper	MIR185	Promoter	0.112274	0.0822295
chr22	23161339	23161379	41	*	shared_826	3	Early	Early	hyper	hyper	MIR650	Intron	0.0984179	0.0824147
chr22	24105087	24105186	100	*	shared_827	3	Late	Late	hyper	hyper	C22orf15	Promoter	0.149416	0.0718783
chr22	24822802	24823554	753	*	shared_828	10	Late	Late	hyper	hyper	ADORA2A	Promoter	0.0724493	0.0624723
chr22	25465561	25465883	323	*	shared_829	3	Late	Late	hyper	hyper	KIAA1671	Promoter	0.140528	0.0891209
chr22	37256947	37257594	648	*	shared_830	4	Early	Late	hypo	hypo	NCF4	Promoter	-0.199768	-0.113084
chr22	37475870	37475993	124	*	shared_831	4	Early	Early	hypo	hypo	TMPRSS6	Intron	-0.267705	-0.15497
chr22	38071455	38071677	223	*	shared_832	7	Late	Late	hypo	hypo	LGALS1	Promoter	-0.121024	-0.0765345
chr22	38714272	38714466	195	*	shared_833	7	Late	Late	hyper	hyper	CSNK1E	Promoter	0.0701426	0.0626425
chr22	39491975	39492303	329	*	shared_834	4	Late	Late	hyper	hyper	APOBEC3H	Promoter	0.0765607	0.04483
chr22	44568203	44568423	221	*	shared_835	4	Late	Early	hyper	hyper	PARVG	Promoter	0.10795	0.0885815
chr22	47169664	47169976	313	*	shared_836	6	Late	Late	hypo	hypo	TBC1D22A	Promoter	-0.124474	-0.113151
chr22	48536576	48537923	1348	*	shared_837	8	Late	Late	hypo	hypo	MIR3201	Distal Intergenic	-0.0832417	-0.0685456
chr22	50966077	50966123	47	*	shared_838	3	Early	Late	hyper	hyper	SCO2	Promoter	0.112396	0.05828
