# Supplementary material for: Strong Expansion of Human Regulatory T Cells for Adoptive Cell Therapy Results in Epigenetic Changes Which May Impact Their Survival and Function
Source: Front Cell Dev Biol. 2021 Nov 18;9:751590. doi: 10.3389/fcell.2021.751590 (PMC8639223; doi:10.3389/fcell.2021.751590)
Supplement: Supplementary file 3 [file Table_3.xlsx]

## Sheet: RSinExh
Supplementary Table 3: Shared DMRs (Late only) which overlap with exhDMRs identified from the reanalysis of WGBS data from Abdelsamed et al. (2020)
chromosome	start (hg19)	end (hg19)	width	strand	shared_ID	nCpGs	Run1_when	Run2_when	Direction	Symbol	Annotation	Run1_BetaDiff (day 23 - day 0)	Run2_BetaDiff (day 23 - day 0)	Exh_Direction	Diff (Texh - TEM)
chr1	1073424	1073529	106	*	shared_1	3	Late	Late	hyper	LINC01342	Promoter	0.102193	0.0742271	hyper	1.25504
chr1	1369793	1370228	436	*	shared_2	7	Late	Late	hyper	VWA1	Promoter	0.0462673	0.0525685	hyper	1.6104
chr1	2458418	2458506	89	*	shared_8	3	Late	Late	hypo	PANK4	Promoter	-0.105859	-0.0753206	hyper	2.6757
chr1	19971984	19972777	794	*	shared_16	7	Late	Late	hyper	NBL1	Promoter	0.074602	0.0577032	hyper	1.89084
chr1	36042986	36043084	99	*	shared_29	4	Late	Late	hyper	TFAP2E	Exon	0.0766662	0.0560188	hyper	2.33555
chr1	54821853	54822103	251	*	shared_37	4	Late	Late	hyper	SSBP3	Intron	0.134682	0.123973	hypo	-2.26406
chr1	65731689	65731886	198	*	shared_42	3	Late	Late	hyper	DNAJC6	Promoter	0.109377	0.128679	hyper	2.22066
chr1	67772896	67773175	280	*	shared_45	6	Late	Late	hypo	IL12RB2	Promoter	-0.0943457	-0.0700904	hyper	1.88206
chr1	92352293	92352481	189	*	shared_48	4	Late	Late	hyper	TGFBR3	Promoter	0.115636	0.0721722	hyper	3.08145
chr1	101704504	101705237	734	*	shared_52	4	Late	Late	hypo	S1PR1	Promoter	-0.217752	-0.128773	hyper	3.05611
chr1	113216243	113216965	723	*	shared_57	8	Late	Late	hyper	MOV10	Promoter	0.0810253	0.0593478	hyper	2.81284
chr1	145715571	145715719	149	*	shared_60	4	Late	Late	hypo	CD160	Promoter	-0.19291	-0.142095	hyper	2.00821
chr1	154377091	154377621	531	*	shared_65	9	Late	Late	hyper	IL6R	Promoter	0.064591	0.0497922	hyper	3.0611
chr1	155177561	155177969	409	*	shared_66	7	Late	Late	hyper	THBS3	Promoter	0.0530921	0.0460384	hyper	2.02453
chr1	167408509	167409198	690	*	shared_74	8	Late	Late	hyper	POU2F1	Exon	0.0793118	0.0780431	hypo	-2.0136
chr1	197884733	197884932	200	*	shared_82	5	Late	Late	hyper	LHX9	Promoter	0.073622	0.0773744	hyper	2.69683
chr1	206680250	206680459	210	*	shared_88	3	Late	Late	hyper	RASSF5	Promoter	0.0508581	0.054338	hyper	2.66436
chr1	212002770	212003113	344	*	shared_93	5	Late	Late	hyper	LPGAT1	Promoter	0.111313	0.061724	hyper	1.9339
chr1	223899685	223900023	339	*	shared_97	8	Late	Late	hyper	CAPN2	Promoter	0.0641128	0.0433585	hyper	2.90051
chr1	236118040	236118450	411	*	shared_102	3	Late	Late	hyper	NID1	Distal Intergenic	0.231365	0.169914	hypo	-0.338792
chr2	10261684	10262019	336	*	shared_113	3	Late	Late	hypo	RRM2	Promoter	-0.183254	-0.114792	hyper	3.00828
chr2	63281844	63282211	368	*	shared_127	3	Late	Late	hyper	OTX1	Intron	0.0859415	0.0707949	hyper	1.56747
chr2	118982580	118982679	100	*	shared_138	3	Late	Late	hyper	INSIG2	Distal Intergenic	0.138227	0.0893803	hyper	2.16799
chr2	128052737	128052889	153	*	shared_140	3	Late	Late	hyper	ERCC3	Promoter	0.0556403	0.0530076	hyper	1.28184
chr2	198176321	198176433	113	*	shared_147	3	Late	Late	hypo	ANKRD44	Promoter	-0.0794105	-0.106707	hyper	3.60919
chr2	206546299	206546665	367	*	shared_152	5	Late	Late	hyper	NRP2	Promoter	0.0772675	0.0616149	hyper	2.48159
chr2	219744145	219744634	490	*	shared_154	5	Late	Late	hyper	WNT10A	Promoter	0.135888	0.115443	hyper	2.13072
chr2	240196769	240197131	363	*	shared_161	4	Late	Late	hypo	HDAC4	Intron	-0.103294	-0.0562871	hyper	0.123384
chr3	23851254	23851909	656	*	shared_170	7	Late	Late	hyper	UBE2E1	Promoter	0.109031	0.0491308	hyper	2.49301
chr3	32023257	32023611	355	*	shared_171	8	Late	Late	hyper	OSBPL10	Promoter	0.0634384	0.0464713	hyper	2.35782
chr3	48506911	48507087	177	*	shared_178	3	Late	Late	hyper	TREX1	Promoter	0.0751915	0.0639074	hyper	3.39816
chr3	122281881	122281975	95	*	shared_201	3	Late	Late	hyper	PARP9	Promoter	0.124934	0.0956156	hyper	1.4384
chr3	129160135	129160612	478	*	shared_205	4	Late	Late	hypo	MBD4	Promoter	-0.0754818	-0.0794976	hyper	3.58122
chr3	141087119	141087363	245	*	shared_206	5	Late	Late	hyper	ZBTB38	Intron	0.0801477	0.0437663	hypo	-2.78999
chr3	194119861	194120150	290	*	shared_218	4	Late	Late	hyper	GP5	Promoter	0.124439	0.0827391	hyper	2.8519
chr3	194979346	194979701	356	*	shared_220	3	Late	Late	hyper	XXYLT1	Intron	0.163581	0.138954	hyper	2.15569
chr4	8200261	8200549	289	*	shared_225	3	Late	Late	hyper	SH3TC1	Promoter	0.100438	0.109162	hyper	2.537
chr4	57522762	57523055	294	*	shared_230	6	Late	Late	hyper	HOPX	Promoter	0.0806123	0.0606756	hyper	2.87508
chr4	106066576	106066848	273	*	shared_240	5	Late	Late	hyper	TET2	Promoter	0.100501	0.111279	hyper	3.40602
chr4	185747981	185748375	395	*	shared_245	4	Late	Late	hyper	ACSL1	Promoter	0.0745373	0.0778899	hyper	2.54512
chr5	76115974	76116169	196	*	shared_253	3	Late	Late	hyper	F2RL1	Promoter	0.0826487	0.0529182	hyper	1.74822
chr5	114938148	114938545	398	*	shared_257	9	Late	Late	hyper	TICAM2	Promoter	0.0867739	0.0645408	hypo	-3.31743
chr6	4890079	4890278	200	*	shared_276	4	Late	Late	hyper	CDYL	Promoter	0.0765989	0.0586901	hypo	-2.28678
chr6	30709670	30709924	255	*	shared_288	3	Late	Late	hypo	FLOT1	Promoter	-0.0947508	-0.110057	hyper	1.94315
chr6	31542556	31543686	1131	*	shared_292	15	Late	Late	hypo	TNF	Promoter	-0.0675055	-0.0452267	hyper	3.21987
chr6	32164503	32164927	425	*	shared_295	9	Late	Late	hyper	NOTCH4	Promoter	0.0633586	0.0721098	hyper	3.48292
chr6	34206400	34206683	284	*	shared_306	4	Late	Late	hypo	HMGA1	Promoter	-0.082497	-0.0508609	hyper	2.02343
chr6	36354232	36354489	258	*	shared_309	5	Late	Late	hyper	ETV7	Promoter	0.120931	0.0707857	hyper	2.65957
chr6	36645500	36645886	387	*	shared_310	5	Late	Late	hyper	CDKN1A	Promoter	0.106543	0.082851	hyper	3.28899
chr6	116691382	116691685	304	*	shared_327	4	Late	Late	hyper	DSE	Promoter	0.164179	0.115325	hyper	2.36913
chr6	147178999	147179368	370	*	shared_333	3	Late	Late	hyper	KATNBL1P6	Intron	0.08482	0.0663367	hyper	1.92733
chr7	1961785	1961968	184	*	shared_342	3	Late	Late	hypo	MAD1L1	Intron	-0.159896	-0.103747	hypo	-1.30413
chr7	2099773	2100029	257	*	shared_343	3	Late	Late	hyper	MAD1L1	Intron	0.0686297	0.0673057	hypo	-2.70509
chr7	5534951	5535748	798	*	shared_349	11	Late	Late	hyper	MIR589	Promoter	0.0644159	0.0520079	hypo	-1.28321
chr7	30027732	30028307	576	*	shared_351	4	Late	Late	hyper	SCRN1	Promoter	0.0720562	0.0692191	hyper	2.12481
chr7	128577593	128577752	160	*	shared_368	4	Late	Late	hyper	IRF5	Promoter	0.0771945	0.0511053	hyper	2.29858
chr7	149571673	149571732	60	*	shared_373	3	Late	Late	hypo	ATP6V0E2-AS1	Promoter	-0.0815054	-0.0595957	hyper	2.61727
chr7	155790392	155790956	565	*	shared_374	5	Late	Late	hypo	SHH	Distal Intergenic	-0.0930827	-0.0598221	hyper	0.858072
chr8	42356637	42356871	235	*	shared_389	3	Late	Late	hyper	SLC20A2	Promoter	0.124529	0.0883953	hypo	-2.17242
chr8	95961754	95962463	710	*	shared_393	11	Late	Late	hyper	TP53INP1	Promoter	0.0717004	0.0360447	hyper	1.90645
chr9	99329563	99329801	239	*	shared_410	4	Late	Late	hyper	CDC14B	Promoter	0.0558937	0.0542936	hyper	2.81049
chr9	114937539	114937770	232	*	shared_412	5	Late	Late	hyper	SUSD1	Promoter	0.0984935	0.08277	hyper	2.2591
chr10	6183284	6183575	292	*	shared_423	3	Late	Late	hypo	PFKFB3	Distal Intergenic	-0.144673	-0.101938	hyper	1.3295
chr10	21815649	21815715	67	*	shared_429	4	Late	Late	hyper	SKIDA1	Promoter	0.0675772	0.054962	hyper	2.35541
chr10	102107584	102107757	174	*	shared_447	4	Late	Late	hypo	SCD	Promoter	-0.125669	-0.123706	hyper	2.57315
chr10	112256018	112256640	623	*	shared_451	5	Late	Late	hypo	DUSP5	Promoter	-0.0903571	-0.0585323	hyper	1.76843
chr10	121633204	121633712	509	*	shared_452	5	Late	Late	hyper	MCMBP	Promoter	0.0722375	0.0442826	hyper	2.96455
chr11	2321770	2322808	1039	*	shared_462	22	Late	Late	hyper	C11orf21	Promoter	0.0623257	0.0518673	hyper	2.61163
chr11	44625612	44625944	333	*	shared_472	5	Late	Late	hyper	CD82	Intron	0.085809	0.0672642	hypo	-2.63647
chr11	61125001	61125360	360	*	shared_477	5	Late	Late	hyper	CYB561A3	Promoter	0.0852566	0.0577546	hypo	-2.7751
chr11	64936865	64937060	196	*	shared_481	4	Late	Late	hyper	SPDYC	Promoter	0.113977	0.0573133	hypo	-2.5245
chr11	111847892	111848638	747	*	shared_497	8	Late	Late	hyper	DIXDC1	Promoter	0.0971345	0.101309	hypo	-0.762534
chr11	121322235	121322456	222	*	shared_500	3	Late	Late	hyper	SORL1	Promoter	0.136972	0.106905	hyper	3.18798
chr12	4385356	4385759	404	*	shared_508	4	Late	Late	hypo	CCND2	Promoter	-0.217542	-0.152883	hyper	3.29836
chr12	6741660	6741882	223	*	shared_511	3	Late	Late	hyper	LPAR5	Promoter	0.0776483	0.0668919	hypo	-1.14974
chr12	29303160	29303219	60	*	shared_522	3	Late	Late	hyper	FAR2	Promoter	0.0999793	0.0725482	hyper	2.99715
chr12	32260832	32261182	351	*	shared_524	3	Late	Late	hyper	BICD1	Promoter	0.17916	0.149132	hyper	2.82267
chr12	56121485	56121764	280	*	shared_532	5	Late	Late	hyper	CD63	Promoter	0.0774039	0.0722732	hyper	2.84655
chr12	110718311	110718499	189	*	shared_541	4	Late	Late	hyper	ATP2A2	Promoter	0.0722241	0.0531111	hyper	2.90266
chr12	116985788	116985988	201	*	shared_543	3	Late	Late	hyper	MAP1LC3B2	Distal Intergenic	0.110065	0.0889722	hypo	-1.7484
chr12	121973871	121974305	435	*	shared_545	3	Late	Late	hyper	KDM2B	Intron	0.101357	0.127517	hyper	2.27139
chr13	24844149	24844938	790	*	shared_558	9	Late	Late	hyper	SPATA13	Promoter	0.0749569	0.0428333	hyper	3.71349
chr13	49549384	49549665	282	*	shared_564	4	Late	Late	hyper	FNDC3A	Promoter	0.104891	0.0965956	hyper	3.39999
chr13	50569769	50570091	323	*	shared_565	3	Late	Late	hyper	MIR3613	Promoter	0.108511	0.0745163	hyper	2.16038
chr13	111318490	111318640	151	*	shared_572	3	Late	Late	hyper	NAXD	Intron	0.067478	0.0641561	hypo	-2.75444
chr14	24836084	24836679	596	*	shared_584	13	Late	Late	hyper	NFATC4	Promoter	0.0681683	0.0605357	hyper	2.0068
chr14	52779847	52780607	761	*	shared_587	5	Late	Late	hyper	PTGER2	Promoter	0.165258	0.122315	hyper	3.27286
chr14	69262818	69263504	687	*	shared_589	8	Late	Late	hyper	ZFP36L1	Promoter	0.0856658	0.093487	hyper	3.53635
chr15	52030128	52030746	619	*	shared_621	7	Late	Late	hyper	LYSMD2	Promoter	0.0722848	0.0431045	hyper	3.08544
chr15	75470777	75471218	442	*	shared_631	5	Late	Late	hyper	C15orf39	Distal Intergenic	0.110362	0.128492	hyper	1.26072
chr15	89181425	89182103	679	*	shared_635	5	Late	Late	hyper	ISG20	Promoter	0.146617	0.0894494	hyper	2.96994
chr15	90643766	90644126	361	*	shared_636	6	Late	Late	hyper	IDH2	Promoter	0.124617	0.0696718	hyper	2.91952
chr15	91413236	91414270	1035	*	shared_638	5	Late	Late	hypo	FURIN	Promoter	-0.110627	-0.0858893	hyper	2.52021
chr15	92397873	92398112	240	*	shared_641	3	Late	Late	hyper	SLCO3A1	Promoter	0.103742	0.13185	hyper	2.5967
chr16	3055115	3055636	522	*	shared_649	4	Late	Late	hyper	CLDN9	Distal Intergenic	0.0586423	0.0539092	hyper	0.676291
chr16	3843012	3843415	404	*	shared_652	5	Late	Late	hyper	TRAP1	Exon	0.134163	0.101034	hypo	-2.64694
chr16	30198370	30198517	148	*	shared_662	4	Late	Late	hypo	CORO1A	Promoter	-0.104067	-0.0787469	hyper	2.94024
chr16	57643645	57643973	329	*	shared_670	3	Late	Late	hypo	ADGRG1	Distal Intergenic	-0.0719251	-0.0718604	hyper	3.11106
chr16	57653092	57653939	848	*	shared_671	10	Late	Late	hyper	ADGRG1	Promoter	0.0560705	0.0513514	hypo	-2.46075
chr16	59788728	59789219	492	*	shared_674	7	Late	Late	hypo	APOOP5	Promoter	-0.0675775	-0.0543218	hypo	-1.27707
chr16	88766245	88766538	294	*	shared_684	4	Late	Late	hyper	RNF166	Intron	0.112171	0.116366	hyper	2.53672
chr17	4835476	4835627	152	*	shared_701	5	Late	Late	hyper	GP1BA	Promoter	0.0801089	0.0689424	hypo	-2.29845
chr17	5138259	5138696	438	*	shared_703	7	Late	Late	hyper	SCIMP	Promoter	0.0783877	0.0652478	hypo	-1.81979
chr17	8770908	8771331	424	*	shared_706	7	Late	Late	hyper	PIK3R6	Promoter	0.0801154	0.0515668	hypo	-1.37643
chr17	46622454	46622817	364	*	shared_722	8	Late	Late	hyper	HOXB2	Promoter	0.0770131	0.0663593	hyper	1.80703
chr17	46656777	46656892	116	*	shared_723	3	Late	Late	hyper	MIR10A	Promoter	0.109974	0.0657815	hyper	0.754343
chr17	48796501	48796535	35	*	shared_727	3	Late	Late	hypo	LUC7L3	Promoter	-0.0976593	-0.103296	hyper	1.53257
chr17	61515708	61515854	147	*	shared_731	3	Late	Late	hyper	CYB561	Promoter	0.0903437	0.0693618	hypo	-2.58194
chr17	73780246	73780396	151	*	shared_739	3	Late	Late	hypo	MIR4738	Promoter	-0.0661944	-0.0562104	hyper	2.91697
chr17	75451669	75452100	432	*	shared_745	4	Late	Late	hypo	SEPTIN9	Promoter	-0.130467	-0.0839942	hyper	2.97659
chr17	78821604	78822530	927	*	shared_749	6	Late	Late	hypo	RPTOR	Intron	-0.115163	-0.0723249	hypo	-2.76026
chr17	78865087	78866579	1493	*	shared_751	9	Late	Late	hypo	RPTOR	Exon	-0.247718	-0.153757	hyper	0.10408
chr19	7413482	7414062	581	*	shared_767	6	Late	Late	hyper	ARHGEF18	Distal Intergenic	0.0640872	0.0748745	hyper	3.47333
chr19	35531817	35532097	281	*	shared_779	4	Late	Late	hyper	HPN	Promoter	0.0601115	0.070212	hyper	2.05213
chr19	44009237	44009549	313	*	shared_787	4	Late	Late	hyper	PHLDB3	Promoter	0.0687839	0.0856561	hyper	0.4867
chr21	46348306	46349095	790	*	shared_823	8	Late	Late	hyper	ITGB2	Promoter	0.119104	0.0774865	hyper	3.23596
