# Supplementary material for: Strong Expansion of Human Regulatory T Cells for Adoptive Cell Therapy Results in Epigenetic Changes Which May Impact Their Survival and Function
Source: Front Cell Dev Biol. 2021 Nov 18;9:751590. doi: 10.3389/fcell.2021.751590 (PMC8639223; doi:10.3389/fcell.2021.751590)
Supplement: Supplementary file 4 [file Table_4.xlsx]

## Sheet: reannoTregCpGs
Supplementary Table 4: EPIC array CpGs which overlapped with Treg Demethylated Regions identified from Ohkura et al (2020)
Name	Gene	Annotation
cg18124517	TNFRSF1B	Intron
cg01560057	PTPRC	Distal Intergenic
cg09574909	PTPRC	Distal Intergenic
cg15742712	PTPRC	Distal Intergenic
cg26285241	IKZF2	Intron
cg06466659	IKZF2	Intron
cg05994140	SPAG16	Distal Intergenic
cg00678912	SPAG16	Distal Intergenic
cg16901161	MIR3142HG	Intron
cg15463664	MIR3142HG	Intron
cg03833097	MIR3142HG	Intron
cg17587427	MIR3142HG	Intron
cg14600450	CUL9	Other
cg07833643	CUL9	Intron
cg26189232	CUL9	Intron
cg03601764	CUL9	Intron
cg02925148	CUL9	Intron
cg15168019	IL2RA	Intron
cg03414575	STAM	Intron
cg10044815	BIRC3	Other
cg02327789	BIRC3	Other
cg03922997	IKZF4	Intron
cg20182977	IKZF4	Intron
cg06459662	ITFG1	Promoter
cg02384170	PHKB	Promoter
cg05501327	LDLRAD4	Intron
cg06767008	FOXP3	Intron
cg17082610	FOXP3	Intron
cg13837763	FOXP3	Intron
cg22325893	FOXP3	Intron
cg10357412	FOXP3	Intron
cg25442707	FOXP3	Intron
cg02033323	FOXP3	Intron
cg10858077	FOXP3	Promoter
cg16350494	FOXP3	Promoter
cg18067012	FOXP3	Promoter
cg15614573	FOXP3	Promoter
cg08884343	FOXP3	Promoter
cg01905377	FOXP3	Promoter
